# Supplementary material for: Topography influences megadune distribution and morphology
Source: Proc Natl Acad Sci U S A. 2026 Mar 3;123(10):e2531162123. doi: 10.1073/pnas.2531162123 (PMC12974449; doi:10.1073/pnas.2531162123)
Supplement: Supplementary file 2 — Dataset S01 (XLSX) [file pnas.2531162123.sd01.xlsx]

## Sheet: Sheet1_Megadune fields division
Division of megadune fields. These dune fields are divided into eight regions based on their geographic locations, ordered from west to east.
Region		Desert		Central location		Megadune field area (km2)
No.	Name	No.	Name	Lon(°E)	Lat(°N)
Ⅰ	North America	1	Mojave Desert	-115.99	35.84	45.77
		2	Great Basin	-115.68	39.85	5.15
		3	Sonoran Desert	-113.25	30.19	869.39
Ⅱ	South America	4	Acatama & Sechura Deserts	-73.92	-16.58	1212.25
		5	Monte Desert	-66.84	-35.35	765.78
Ⅲ	North Africa	6	Erg Trarza	-14.22	18.2	427.37
		7	Erg Aoukar	-9.53	17.39	3951.71
		8	El Djouf	-6.75	20.01	18018.7
		9	Erg Chebbi	-3.99	31.14	60.2
		10	Ergs Iguidi & Chech	-3.36	26.55	147497
		11	Grand Erg Occidental	0.48	30.53	24595
		12	Erg Tamanghasset	5.25	24.61	8419.74
		13	Grand Erg Oriental	6.94	31.21	105662
		14	Erg Issaouane	7.62	27.45	26191.4
		15	Idehan Ubari	11.83	27.15	49568.1
		16	Erg of Bilma	13.18	17.32	62373.3
		17	Idehan Murzuq	13.21	24.72	31397.2
		19	Erg Al Jufrah	18.47	28.38	783.69
		20	Rebiana Sand Sea	19.94	26.32	5951.82
		21	Great Sand Sea	24.24	26.06	98352.7
		22	Qattara Depression Desert	28.67	29.46	7587.71
		23	Dakhla Farafra	28.67	26.61	2449.86
Ⅳ	South Africa	18	Namib Desert	14.33	-22.27	17745.5
Ⅴ	West Asia	24	Sinai & Negev Deserts	33.35	30.73	807.59
		25	An Nafud & Ad Dahna Deserts	43.56	25.93	34657.1
		26	Sabatayn Sand Sea	46.54	15.46	1401.43
		27	Rub'al Khali Desert	50.8	20.95	172655
		28	Kavir Desert	56.01	33.44	2057.04
		29	Wahiba Sands	58.82	21.64	2696.62
		30	Lut Desert	58.86	30.28	6497.4
		31	Registan Desert	64.06	30.35	9495.05
		32	Kharan Desert	64.12	28.23	1176.32
Ⅵ	Central Asia	33	Moiynkum Desert	71	44.07	1388.84
		35	Taukum Desert	75.44	44.74	538.57
Ⅶ	South Asia	34	Thar Desert	72.2	27.09	26854.9
Ⅷ	East Asia	36	Taklamakan Desert	83.59	39.09	58586.4
		37	Xiaxiahete kumu Desert	85.88	47.94	584.53
		38	Gurbantunggut Desert	87.95	45.19	8216.06
		39	Shanshan Desert	90.24	42.66	1796
		40	Kumkol Desert	90.61	37.02	1274.59
		41	Kumtagh Desert	92.33	39.84	8855.44
		42	Qaidam Desert	94.3	37.59	637.23
		43	Mingshashan Desert	94.64	39.98	322.39
		44	Altan, Bor Khyariin & Mongol Els	94.72	48.68	2748.39
		45	Badain Jaran Desert	102.27	40.41	28557.9
		46	Tengger Desert	104.24	38.6	4960.53
		47	Ulan Buh Desert	106.41	39.97	601.18

## Sheet: Sheet2_North America
The table lists the basic information of individual megadunes in North America. The Feature Identifier (FID) is used to identify megadunes within each dune field. The FID format is defined as <Region No.>–<Desert No.>–<Megadune No.>. The definitions of “Region No.” and “Desert No.” are provided in Sheet 1 (Megadune fields division). Megadune types are abbreviated as follows: ‘Dd’, dome-shaped dun…
FID	Longitude	Latitude	Height (m)	Spacing (m)	Dune Type
Ⅰ-1-1	-115.736	34.8973	188	1760.06	Dl
Ⅰ-1-2	-115.724	34.9366	109	1545.17	Dl
Ⅰ-1-1	-116.231	35.6792	119	912.5	Ds
Ⅰ-1-2	-116.224	35.6883	111	1355.5	Ds
Ⅰ-1-3	-117.672	37.1008	204.5	1705	Ds
Ⅰ-1-4	-117.676	37.0858	112	1159	Ds
Ⅰ-2-1	-118.394	39.316	182	1277	Ds
Ⅰ-3-1	-115.107	32.9615	105	1550.4	Dt
Ⅰ-3-1	-114.451	32.2138	104	590.025	Ds
Ⅰ-3-2	-114.444	32.2057	111.167	678.623	Ds
Ⅰ-3-3	-114.501	32.1974	104.6	917.452	Ds
Ⅰ-3-4	-114.49	32.1944	101	845.583	Ds
Ⅰ-3-5	-114.475	32.1891	118.5	500.863	Ds
Ⅰ-3-6	-114.485	32.1888	111.667	1041.02	Ds
Ⅰ-3-7	-114.477	32.1844	125	631.747	Ds
Ⅰ-3-8	-114.443	32.1777	109.5	698.119	Ds
Ⅰ-3-9	-114.417	32.1719	102	711.683	Ds
Ⅰ-3-10	-114.457	32.1596	109.875	1103.63	Ds
Ⅰ-3-11	-114.495	32.1402	101.714	989.888	Ds
Ⅰ-3-12	-114.438	32.1285	105	516.056	Ds
Ⅰ-3-13	-114.461	32.1205	109	574.221	Ds
Ⅰ-3-14	-114.455	32.118	114.333	652.022	Ds
Ⅰ-3-15	-114.406	32.1163	100.667	707.396	Ds
Ⅰ-3-16	-114.388	32.1155	100	731.401	Ds
Ⅰ-3-17	-114.394	32.1116	108	1424.16	Ds
Ⅰ-3-18	-114.446	32.1113	105.25	938.011	Ds
Ⅰ-3-19	-114.496	32.1038	111.667	615.503	Ds
Ⅰ-3-20	-114.425	32.1005	125.333	698.738	Ds
Ⅰ-3-21	-114.488	32.1002	105.875	1058.91	Ds
Ⅰ-3-22	-114.419	32.096	107.75	810.911	Ds
Ⅰ-3-23	-114.41	32.0919	103.5	1313.87	Ds
Ⅰ-3-24	-114.38	32.0763	102.429	985.455	Ds
Ⅰ-3-25	-114.465	32.0744	111.5	710.495	Ds
Ⅰ-3-26	-114.425	32.0741	125	572.959	Ds
Ⅰ-3-27	-114.368	32.0713	108.2	1125.03	Ds
Ⅰ-3-28	-114.4	32.0666	106.25	950.651	Ds
Ⅰ-3-29	-114.491	32.0621	100.444	973.235	Ds
Ⅰ-3-30	-114.372	32.0549	120.25	1107.65	Ds
Ⅰ-3-31	-114.301	32.0544	107	487.305	Ds
Ⅰ-3-32	-114.328	32.0502	103.5	535.67	Ds
Ⅰ-3-33	-114.363	32.0496	117	1235.69	Ds
Ⅰ-3-34	-114.504	32.0488	106.5	749.484	Ds
Ⅰ-3-35	-114.286	32.0399	109	465.856	Ds
Ⅰ-3-36	-114.372	32.0355	118.5	759.445	Ds
Ⅰ-3-37	-114.286	32.0341	109	1169.25	Ds
Ⅰ-3-38	-114.366	32.0332	105	590.253	Ds
Ⅰ-3-39	-114.319	32.0274	143.167	891.83	Ds
Ⅰ-3-40	-114.299	32.0202	107.143	1218.73	Ds
Ⅰ-3-41	-114.46	32.0199	117.5	994.207	Ds
Ⅰ-3-42	-114.401	32.0199	108.333	1245.28	Ds
Ⅰ-3-43	-114.452	32.016	130.75	1000.13	Ds
Ⅰ-3-44	-114.494	32.0152	101	843.057	Ds
Ⅰ-3-45	-114.356	32.013	113	1274.7	Ds
Ⅰ-3-46	-114.484	32.011	114.8	965.79	Ds
Ⅰ-3-47	-114.349	32.0096	131.778	1222.02	Ds
Ⅰ-3-48	-114.408	32.0016	124	676.68	Ds
Ⅰ-3-49	-114.138	31.9985	108	1157.89	Ds
Ⅰ-3-50	-114.394	31.9974	106.4	629.8	Ds
Ⅰ-3-51	-114.294	31.9963	125	1029.63	Ds
Ⅰ-3-52	-114.388	31.9938	103.667	931.622	Ds
Ⅰ-3-53	-114.379	31.9921	118.75	1059.64	Ds
Ⅰ-3-54	-114.287	31.9913	103	944.424	Ds
Ⅰ-3-55	-114.366	31.9874	108.667	1167.82	Ds
Ⅰ-3-56	-114.275	31.9846	130	547.59	Ds
Ⅰ-3-57	-114.358	31.983	113.6	1686.51	Ds
Ⅰ-3-58	-114.496	31.9827	109	915.163	Ds
Ⅰ-3-59	-114.414	31.981	134.8	987.244	Ds
Ⅰ-3-60	-114.406	31.9777	116.667	705.216	Ds
Ⅰ-3-61	-114.489	31.9774	126.333	793.48	Ds
Ⅰ-3-62	-114.479	31.9749	137.125	931.541	Ds
Ⅰ-3-63	-114.334	31.9707	113.333	767.023	Ds
Ⅰ-3-64	-114.391	31.9694	136.429	1238.16	Ds
Ⅰ-3-65	-114.176	31.9691	103.6	908.777	Ds
Ⅰ-3-66	-114.471	31.9688	120	995.569	Ds
Ⅰ-3-67	-114.374	31.963	136.714	1120.64	Ds
Ⅰ-3-68	-114.145	31.9607	103	1545.38	Ds
Ⅰ-3-69	-114.314	31.9605	102	1069.52	Ds
Ⅰ-3-70	-114.445	31.9596	104.4	1098.49	Ds
Ⅰ-3-71	-114.268	31.9571	147.5	598.654	Ds
Ⅰ-3-72	-114.291	31.9566	103.4	1605.45	Ds
Ⅰ-3-73	-114.332	31.9466	121.4	1046.87	Ds
Ⅰ-3-74	-114.322	31.946	111.75	937.626	Ds
Ⅰ-3-75	-114.488	31.9388	100.25	762.074	Ds
Ⅰ-3-76	-114.169	31.9377	105.333	1206.55	Ds
Ⅰ-3-77	-114.368	31.9369	100.2	1196.06	Ds
Ⅰ-3-78	-114.356	31.933	103.2	825.611	Ds
Ⅰ-3-79	-114.479	31.9305	132.2	905.755	Ds
Ⅰ-3-80	-114.345	31.9288	101.8	874.65	Ds
Ⅰ-3-81	-114.337	31.9238	113.2	959.68	Ds
Ⅰ-3-82	-114.324	31.9182	107	640.889	Ds
Ⅰ-3-83	-114.207	31.911	102	973.85	Ds
Ⅰ-3-84	-114.306	31.9096	150.667	1039.53	Ds
Ⅰ-3-85	-114.296	31.9049	121.2	943.949	Ds
Ⅰ-3-86	-114.281	31.9021	103.25	1061.22	Ds
Ⅰ-3-87	-114.327	31.8716	117.5	911.601	Ds
Ⅰ-3-88	-114.314	31.8624	110.143	1087.87	Ds
Ⅰ-3-89	-114.214	32.1249	122	800.01	Ds
Ⅰ-3-90	-114.208	32.1194	146	1190.22	Ds

## Sheet: Sheet3_South America
The table lists the basic information of individual megadunes in South America. The Feature Identifier (FID) is used to identify megadunes within each dune field. The FID format is defined as <Region No.>–<Desert No.>–<Megadune No.>. The definitions of “Region No.” and “Desert No.” are provided in Sheet 1 (Megadune fields division). Megadune types are abbreviated as follows: ‘Dd’, dome-shaped dun…
FID	Longitude	Latitude	Height (m)	Spacing (m)	Dune Type
Ⅱ-4-1	-74.8122	-15.0157	351	2632.32	Dt
Ⅱ-4-2	-74.763	-15.0282	328	2026.04	Dt
Ⅱ-4-3	-74.7444	-15.0496	101	532.577	Dt
Ⅱ-4-4	-74.7447	-15.0612	117	770.048	Dt
Ⅱ-4-5	-74.7519	-15.1657	182	886.128	Dt
Ⅱ-4-6	-75.7975	-14.1985	129	1534.23	Dt
Ⅱ-4-7	-74.778	-15.034	271	1774.89	Dt
Ⅱ-4-8	-74.78	-15.0571	163	747.152	Dt
Ⅱ-4-9	-74.773	-15.0574	115	717.81	Dt
Ⅱ-4-10	-74.4336	-15.5907	275	1256.36	Dt
Ⅱ-4-11	-76.0489	-13.7626	105	1702.39	Dt
Ⅱ-4-12	-75.3683	-14.6082	106	936.877	Dt
Ⅱ-4-13	-74.7394	-15.0493	105	570.115	Dt
Ⅱ-4-14	-74.4591	-15.5943	119	877.395	Dt
Ⅱ-4-15	-77.9358	-10.232	157		Dt
Ⅱ-4-16	-77.1547	-11.5924	112		Dt
Ⅱ-4-17	-77.1529	-11.5892	103		Dt
Ⅱ-4-1	-78.2738	-9.36299	193		Dl
Ⅱ-4-2	-78.2946	-9.51063	164		Dl
Ⅱ-4-3	-78.3023	-9.56344	187		Dl
Ⅱ-4-4	-78.0816	-9.87997	126		Dl
Ⅱ-4-5	-78.0622	-9.87824	225		Dl
Ⅱ-4-6	-76.0188	-13.998	123	2365.64	Dl
Ⅱ-4-7	-75.9942	-14.0108	129	2365.64	Dl
Ⅱ-4-8	-75.9729	-14.1209	113	1152.19	Dl
Ⅱ-4-9	-75.9079	-14.101	147.5	1088.47	Dl
Ⅱ-4-10	-75.8027	-14.2519	130	1103.96	Dl
Ⅱ-4-11	-75.7479	-14.21	234	979.764	Dl
Ⅱ-4-12	-75.7342	-14.367	112	1498.94	Dl
Ⅱ-4-13	-75.2225	-14.8396	151	909.986	Dl
Ⅱ-4-14	-75.2069	-14.8417	120	880.288	Dl
Ⅱ-4-15	-75.2101	-14.8393	137	783.616	Dl
Ⅱ-4-16	-75.1998	-14.8518	181	1399.8	Dl
Ⅱ-4-17	-75.1866	-15.0242	129.5	547.448	Dl
Ⅱ-4-18	-75.2385	-15.0137	214.5	972.416	Dl
Ⅱ-4-19	-71.1167	-17.6752	269	1748.96	Dl
Ⅱ-4-20	-71.111	-17.687	238	1353.58	Dl
Ⅱ-4-21	-71.0985	-17.6972	157	1729.93	Dl
Ⅱ-4-22	-70.5646	-27.1052	291		Dl
Ⅱ-4-23	-70.4465	-27.1363	244		Dl
Ⅱ-4-24	-70.4077	-27.1971	205		Dl
Ⅱ-4-25	-70.5089	-27.2116	171		Dl
Ⅱ-4-26	-78.1178	-9.5839	188.5		Dl
Ⅱ-4-27	-78.0887	-9.59585	161		Dl
Ⅱ-4-28	-78.0595	-9.60468	183		Dl
Ⅱ-4-29	-70.3864	-27.1627	110		Dl
Ⅱ-4-30	-70.6151	-27.0418	293		Dl
Ⅱ-4-1	-77.9305	-10.2409	150	1014.13	Ds
Ⅱ-4-2	-75.8716	-13.8376	117	555.765	Ds
Ⅱ-4-3	-76.02	-13.8421	102.4	707.29	Ds
Ⅱ-4-4	-75.9747	-13.8451	102.625	710.771	Ds
Ⅱ-4-5	-76.0152	-14.0448	120.5	887.345	Ds
Ⅱ-4-6	-76.0097	-14.0465	110.333	563.271	Ds
Ⅱ-4-7	-75.7386	-14.0512	115.875	1637.12	Ds
Ⅱ-4-8	-75.7655	-14.0843	129.75	829.575	Ds
Ⅱ-4-9	-75.7652	-14.092	111	689.832	Ds
Ⅱ-4-10	-75.7602	-14.0965	173.3	1028.58	Ds
Ⅱ-4-11	-75.7644	-14.1023	137.75	843.873	Ds
Ⅱ-4-12	-75.8002	-14.1034	239.143	1228.17	Ds
Ⅱ-4-13	-75.8002	-14.1118	137.5	496.401	Ds
Ⅱ-4-14	-75.7597	-14.112	218	1186.17	Ds
Ⅱ-4-15	-75.7972	-14.1148	196.667	761.735	Ds
Ⅱ-4-16	-75.7922	-14.122	100.5	732.109	Ds
Ⅱ-4-17	-75.7622	-14.1226	152	937.324	Ds
Ⅱ-4-18	-75.7558	-14.1243	202.5	856.346	Ds
Ⅱ-4-19	-75.7708	-14.1245	174	853.624	Ds
Ⅱ-4-20	-75.7919	-14.1287	122.167	817.827	Ds
Ⅱ-4-21	-75.7641	-14.1304	126.75	936.132	Ds
Ⅱ-4-22	-75.7541	-14.1307	205.6	965.071	Ds
Ⅱ-4-23	-75.7664	-14.1365	130.5	1127.23	Ds
Ⅱ-4-24	-75.7908	-14.1398	111.75	763.733	Ds
Ⅱ-4-25	-75.7555	-14.1404	223.4	1095.97	Ds
Ⅱ-4-26	-75.7483	-14.1429	132.4	889.298	Ds
Ⅱ-4-27	-75.778	-14.1443	165.8	1245.75	Ds
Ⅱ-4-28	-75.7597	-14.1507	161.714	1190.07	Ds
Ⅱ-4-29	-75.7769	-14.1509	188	826.04	Ds
Ⅱ-4-30	-75.7872	-14.152	100.6	771.952	Ds
Ⅱ-4-31	-75.7936	-14.1604	104.889	819.598	Ds
Ⅱ-4-32	-75.7891	-14.1612	105.25	822.395	Ds
Ⅱ-4-33	-75.7789	-14.1782	118.25	845.395	Ds
Ⅱ-4-34	-75.7836	-14.1843	116.2	815.935	Ds
Ⅱ-4-35	-75.7914	-14.1851	109.667	841.278	Ds
Ⅱ-4-36	-75.7861	-14.1907	109.667	758.107	Ds
Ⅱ-4-37	-75.7566	-14.1968	113.5	871.918	Ds
Ⅱ-4-38	-75.7952	-14.2043	100.667	690.94	Ds
Ⅱ-4-39	-75.3419	-14.5612	133.8	985.823	Ds
Ⅱ-4-40	-75.3439	-14.5662	118.667	759.46	Ds
Ⅱ-4-41	-75.3308	-14.5695	102	1353.54	Ds
Ⅱ-4-42	-75.3452	-14.5732	135.25	1211.21	Ds
Ⅱ-4-43	-75.3572	-14.5743	132.667	1203.32	Ds
Ⅱ-4-44	-75.368	-14.5757	129.5	821.449	Ds
Ⅱ-4-45	-75.3214	-14.5762	105.8	1257.81	Ds
Ⅱ-4-46	-75.3316	-14.5812	128.2	829.046	Ds
Ⅱ-4-47	-75.3641	-14.582	173.5	739.704	Ds
Ⅱ-4-48	-75.3391	-14.5859	129.2	1049.3	Ds
Ⅱ-4-49	-75.3675	-14.587	188.333	846.205	Ds
Ⅱ-4-50	-75.3255	-14.587	120.5	642.325	Ds
Ⅱ-4-51	-75.323	-14.5879	159.333	756.559	Ds
Ⅱ-4-52	-75.338	-14.5915	133.667	899.394	Ds
Ⅱ-4-53	-75.3622	-14.5921	155	821.738	Ds
Ⅱ-4-54	-75.3316	-14.592	122	788.162	Ds
Ⅱ-4-55	-75.3291	-14.5943	115.333	592.496	Ds
Ⅱ-4-56	-75.3322	-14.5957	216	567.743	Ds
Ⅱ-4-57	-75.3205	-14.5957	125.5	1021.07	Ds
Ⅱ-4-58	-75.3475	-14.5984	156.25	896.482	Ds
Ⅱ-4-59	-75.3541	-14.6001	175	962.859	Ds
Ⅱ-4-60	-75.3691	-14.6004	161.333	866.509	Ds
Ⅱ-4-61	-75.3191	-14.6004	154.4	889.684	Ds
Ⅱ-4-62	-75.3616	-14.6037	114	1011.83	Ds
Ⅱ-4-63	-75.3244	-14.6048	110	793.708	Ds
Ⅱ-4-64	-75.3411	-14.6051	192.333	1099.66	Ds
Ⅱ-4-65	-75.3314	-14.6051	134.667	912.218	Ds
Ⅱ-4-66	-75.3566	-14.6109	107.167	1047.45	Ds
Ⅱ-4-67	-75.3372	-14.614	155.25	881.351	Ds
Ⅱ-4-68	-75.3216	-14.6179	168.167	1057.16	Ds
Ⅱ-4-69	-75.3264	-14.6204	109.5	758.445	Ds
Ⅱ-4-70	-75.348	-14.6212	125.5	836.224	Ds
Ⅱ-4-71	-75.3402	-14.6215	100	741.628	Ds
Ⅱ-4-72	-75.3366	-14.6243	124	803.59	Ds
Ⅱ-4-73	-75.3547	-14.6248	118	819.609	Ds
Ⅱ-4-74	-75.33	-14.6262	105	605.206	Ds
Ⅱ-4-75	-75.3305	-14.629	145	748.597	Ds
Ⅱ-4-76	-75.2189	-15.0043	155.25	922.256	Ds
Ⅱ-4-77	-75.2252	-15.0098	214.5	1005.34	Ds
Ⅱ-4-78	-75.2036	-15.0251	146.5	1047.67	Ds
Ⅱ-4-79	-74.4652	-15.6695	174.667	1070.95	Ds
Ⅱ-4-80	-71.103	-17.6637	151	1069.97	Ds
Ⅱ-4-81	-71.1066	-17.6657	157.75	903.881	Ds
Ⅱ-4-82	-71.1297	-17.6695	112	1035.65	Ds
Ⅱ-4-83	-71.1011	-17.6757	210.333	897.232	Ds
Ⅱ-4-84	-70.4941	-27.2157	218	535.482	Ds
Ⅱ-4-85	-70.5527	-27.2368	105	572.328	Ds
Ⅱ-4-86	-70.5655	-27.2473	105.5	697.723	Ds
Ⅱ-4-87	-75.7625	-14.1595	142.75	1388.51	Ds
Ⅱ-4-88	-74.4466	-15.6623	181.75	2159.92	Ds
Ⅱ-4-89	-74.4477	-15.6773	211.5	1811.63	Ds
Ⅱ-4-90	-71.0952	-17.694	122	1475.2	Ds
Ⅱ-4-91	-71.1089	-17.6973	119.5	1264.17	Ds
Ⅱ-4-92	-75.7668	-14.1455	119	1050.18	Ds
Ⅱ-4-93	-71.1187	-17.6968	102.2	979.267	Ds
Ⅱ-4-94	-70.4915	-27.22	201.5	523.509	Ds
Ⅱ-4-95	-70.4873	-27.2205	223.333	958.466	Ds
Ⅱ-5-1	-67.8026	-31.7889	119	2389.67	Dt
Ⅱ-5-2	-67.8137	-31.7975	102	3124.3	Dt
Ⅱ-5-3	-67.7493	-31.8016	121	3097.7	Dt
Ⅱ-5-4	-67.7601	-31.8047	149	2754.71	Dt
Ⅱ-5-5	-67.7912	-31.8097	137	2360.89	Dt
Ⅱ-5-6	-67.7576	-31.8255	124	2354.81	Dt
Ⅱ-5-7	-67.7493	-31.8272	123	2663.32	Dt
Ⅱ-5-8	-67.7718	-31.8286	133	2810.12	Dt
Ⅱ-5-9	-67.7973	-31.8414	111	2079.61	Dt
Ⅱ-5-10	-67.8179	-31.8447	104	2816.4	Dt
Ⅱ-5-11	-67.8296	-31.8475	113	2413.11	Dt
Ⅱ-5-12	-67.8543	-31.8486	124	2897.54	Dt
Ⅱ-5-13	-67.9046	-31.8497	122	2620.31	Dt
Ⅱ-5-14	-67.7557	-31.853	107	3054.25	Dt
Ⅱ-5-15	-67.7784	-31.8536	134	2697.61	Dt
Ⅱ-5-16	-67.8448	-31.8683	142	2022.74	Dt
Ⅱ-5-17	-67.8226	-31.8711	124	2759.38	Dt
Ⅱ-5-18	-67.8034	-31.8769	120	1796.7	Dt
Ⅱ-5-19	-67.8818	-31.8866	129	2423.15	Dt
Ⅱ-5-20	-67.8546	-31.8866	114	2274.46	Dt
Ⅱ-5-21	-67.8109	-31.8205	100	2516.91	Dt
Ⅱ-5-22	-67.7448	-31.8464	125	2622.08	Dt
Ⅱ-5-23	-67.8557	-31.8664	113	2027.83	Dt
Ⅱ-5-24	-67.7918	-31.8755	103	2462.07	Dt
Ⅱ-5-25	-67.7757	-31.8769	118	2614.7	Dt
Ⅱ-5-26	-67.8637	-31.8844	134	2589.23	Dt
Ⅱ-5-27	-67.8776	-31.9003	131	1940.15	Dt
Ⅱ-5-28	-67.7796	-31.9016	101	2106.72	Dt
Ⅱ-5-29	-67.8515	-31.9261	126	1561.38	Dt
Ⅱ-5-30	-67.869	-31.9294	115	1736.29	Dt
Ⅱ-5-31	-66.8248	-31.4478	109	1760.21	Dt
Ⅱ-5-32	-66.8629	-31.4716	111	1760.7	Dt
Ⅱ-5-33	-66.8307	-31.4758	100	2631.64	Dt
Ⅱ-5-34	-66.8543	-31.4983	124	3101.83	Dt
Ⅱ-5-35	-67.7221	-31.8436	101	2930.41	Dt
Ⅱ-5-36	-67.7859	-31.9475	100	2272.27	Dt
Ⅱ-5-37	-67.9663	-31.8358	119	2308.51	Dt
Ⅱ-5-38	-67.9506	-31.8323	121	1573.21	Dt
Ⅱ-5-39	-67.9191	-31.84	106	2768.2	Dt
Ⅱ-5-40	-67.9722	-31.8702	141	2587.12	Dt
Ⅱ-5-41	-67.9934	-31.8704	104	1761.7	Dt
Ⅱ-5-42	-67.9232	-31.8574	101	2407.47	Dt
Ⅱ-5-43	-67.7436	-31.7386	114	2335.56	Dt
Ⅱ-5-44	-67.7607	-31.7607	128	3149.13	Dt
Ⅱ-5-45	-67.7779	-31.7729	135	3093.71	Dt
Ⅱ-5-46	-67.8977	-31.8992	131	2215.52	Dt
Ⅱ-5-47	-67.8897	-31.9152	132	1759.23	Dt
Ⅱ-5-48	-67.9433	-31.8802	111	2075.43	Dt
Ⅱ-5-49	-67.9106	-31.9399	115	1908.29	Dt
Ⅱ-5-50	-67.5432	-31.4506	112	2568.89	Dt
Ⅱ-5-51	-67.5311	-31.4428	126	2922.28	Dt
Ⅱ-5-52	-67.5202	-31.4263	102	2457.37	Dt
Ⅱ-5-53	-67.531	-31.3885	157	2678.8	Dt
Ⅱ-5-54	-67.5106	-31.4063	120	1879.12	Dt
Ⅱ-5-55	-67.5037	-31.4518	122	2204.07	Dt
Ⅱ-5-56	-67.4717	-31.5011	106	1520.03	Dt
Ⅱ-5-57	-67.5092	-31.3765	141	1566.32	Dt
Ⅱ-5-58	-67.4815	-31.4781	121	1505.4	Dt
Ⅱ-5-59	-67.8047	-31.8734	118	1784.91	Dt
Ⅱ-5-60	-67.8198	-31.923	130	2001.66	Dt
Ⅱ-5-61	-67.7961	-31.914	126	2474.9	Dt
Ⅱ-5-62	-67.762	-31.9338	107	1430.52	Dt
Ⅱ-5-63	-67.7781	-31.9666	100	2036.27	Dt
Ⅱ-5-64	-67.7155	-31.86	101	1902.41	Dt

## Sheet: Sheet4_North Africa
The table lists the basic information of individual megadunes in North Africa. The Feature Identifier (FID) is used to identify megadunes within each dune field. The FID format is defined as <Region No.>–<Desert No.>–<Megadune No.>. The definitions of “Region No.” and “Desert No.” are provided in Sheet 1 (Megadune fields division). Megadune types are abbreviated as follows: ‘Dd’, dome-shaped dune…
FID	Longitude	Latitude	Height (m)	Spacing (m)	Dune Type
Ⅲ-6-1	-12.7494	18.0237	114	1879.66	Dt
Ⅲ-6-2	-12.5785	18.0553	122	3266.7	Dt
Ⅲ-6-3	-12.6063	18.0294	109	3523.67	Dt
Ⅲ-6-4	-12.629	17.9947	105	3051.98	Dt
Ⅲ-6-5	-12.5813	17.9321	103	2007.42	Dt
Ⅲ-6-6	-12.5486	17.7971	122	4806.29	Dt
Ⅲ-6-7	-12.5835	17.7921	115	4344.58	Dt
Ⅲ-6-8	-12.2753	19.1443	113	2499.91	Dt
Ⅲ-7-1	-8.45436	18.1909	100	1845.49	Dt
Ⅲ-7-2	-8.56718	18.16	110	2176.83	Dt
Ⅲ-7-3	-8.63577	18.1603	102	2192.93	Dt
Ⅲ-7-4	-8.65679	18.1495	100	2149.94	Dt
Ⅲ-7-5	-8.79161	18.129	100	1538.62	Dt
Ⅲ-7-6	-10.0551	18.4213	103	2407.17	Dt
Ⅲ-7-7	-10.09	18.3818	102	2620.12	Dt
Ⅲ-7-8	-10.1117	18.372	107	3572.13	Dt
Ⅲ-7-9	-10.1482	18.3626	106	2678.08	Dt
Ⅲ-7-10	-10.1707	18.3684	106	3147.65	Dt
Ⅲ-7-11	-10.2022	18.3557	100	2888.25	Dt
Ⅲ-7-12	-10.2238	18.3465	103	2640.07	Dt
Ⅲ-7-13	-10.2651	18.3325	112	2402.6	Dt
Ⅲ-7-14	-10.3131	18.3552	111	1865.85	Dt
Ⅲ-7-15	-10.3282	18.3512	107	1825.41	Dt
Ⅲ-7-16	-10.3342	18.3164	108	2613.53	Dt
Ⅲ-7-17	-11.1747	18.112	215	3210.6	Dt
Ⅲ-7-18	-11.1615	18.0304	121	2847.45	Dt
Ⅲ-7-19	-11.1348	17.9615	121	1679.4	Dt
Ⅲ-7-20	-11.1078	17.8348	117	2437.71	Dt
Ⅲ-7-21	-10.4257	17.8772	107	2482.72	Dt
Ⅲ-7-22	-10.3812	17.8578	103	2272.82	Dt
Ⅲ-7-23	-11.239	17.641	104	1036.21	Dt
Ⅲ-7-24	-11.1247	17.8198	100	2438.85	Dt
Ⅲ-7-25	-11.1477	17.8329	102	2677.41	Dt
Ⅲ-7-26	-11.3168	17.9151	103	2527.11	Dt
Ⅲ-7-27	-11.3958	17.8876	103	2298.9	Dt
Ⅲ-7-28	-11.4636	17.9398	106	2573.11	Dt
Ⅲ-7-29	-11.491	17.9407	104	3651.97	Dt
Ⅲ-7-30	-11.334	17.6991	109	2083.19	Dt
Ⅲ-7-31	-11.293	17.6342	144	1504.52	Dt
Ⅲ-7-32	-11.2828	17.6787	103	1826.78	Dt
Ⅲ-7-33	-11.565	17.2341	107	2201.59	Dt
Ⅲ-7-34	-11.7523	17.171	131	2747.78	Dt
Ⅲ-7-35	-11.8334	17.1219	146	2775.15	Dt
Ⅲ-7-36	-11.7986	17.0375	157	2463.06	Dt
Ⅲ-7-37	-11.7723	17.0265	140	1487.39	Dt
Ⅲ-7-38	-11.7109	16.9661	188	2536.38	Dt
Ⅲ-7-39	-11.6596	16.9055	187	2230.8	Dt
Ⅲ-7-40	-11.6748	16.6025	142	2302.03	Dt
Ⅲ-7-41	-11.7118	16.3453	140	1982.53	Dt
Ⅲ-7-42	-11.6957	16.2944	159	3346.94	Dt
Ⅲ-7-43	-11.7025	16.2134	182	2224.5	Dt
Ⅲ-7-44	-10.3763	17.8481	103	2272.82	Dt
Ⅲ-7-45	-11.5029	17.1437	153	3431.03	Dt
Ⅲ-7-46	-11.5139	17.3314	155	2416.34	Dt
Ⅲ-7-47	-11.7451	17.0198	115	2740.34	Dt
Ⅲ-8-1	-11.9011	20.2018	100	2692.38	Dt
Ⅲ-8-2	-11.9216	20.1863	108	2459.51	Dt
Ⅲ-8-3	-11.933	20.1618	100	2728.33	Dt
Ⅲ-8-1	-4.72765	22.3332	104	2130.63	Dl
Ⅲ-8-2	-4.58519	22.3909	109.75	2611.38	Dl
Ⅲ-8-3	-4.52322	22.4367	114.5	2160.85	Dl
Ⅲ-8-4	-4.5294	22.4976	135.25	3105.44	Dl
Ⅲ-8-5	-4.43865	22.5481	104.75	2331.96	Dl
Ⅲ-8-6	-4.55999	22.5162	123.182	2726.44	Dl
Ⅲ-8-7	-4.46937	22.581	125.5	2640.92	Dl
Ⅲ-8-8	-4.55105	22.5678	118.857	2425.87	Dl
Ⅲ-8-9	-4.60449	22.5411	122.667	2201.86	Dl
Ⅲ-8-10	-4.58912	22.5932	122.333	2089.56	Dl
Ⅲ-8-11	-4.64556	22.5707	127.25	1852.23	Dl
Ⅲ-8-12	-4.68541	22.5756	127	2437.42	Dl
Ⅲ-8-13	-4.64029	22.5935	136.5	2222.06	Dl
Ⅲ-8-14	-4.66714	22.6374	142	2537.97	Dl
Ⅲ-8-15	-4.45826	22.716	103.25	2382.5	Dl
Ⅲ-8-16	-4.55615	22.6492	116.25	2494.9	Dl
Ⅲ-8-17	-4.86587	22.5713	106	2444.79	Dl
Ⅲ-8-18	-5.02341	22.4753	105	2347.66	Dl
Ⅲ-8-19	-5.095	22.3545	114.5	3532.97	Dl
Ⅲ-8-20	-4.96414	22.4984	107	2725.47	Dl
Ⅲ-8-21	-4.94007	22.5783	126	2225.66	Dl
Ⅲ-8-22	-5.22647	22.3798	102.5	2607.59	Dl
Ⅲ-8-23	-5.1346	22.4859	109	2331.43	Dl
Ⅲ-8-24	-5.26022	22.3798	116	2973.02	Dl
Ⅲ-8-25	-5.27472	22.4158	111.5	2668	Dl
Ⅲ-8-26	-4.70305	22.6392	145.812	2780.6	Dl
Ⅲ-8-27	-4.70219	22.6804	137.875	2709.39	Dl
Ⅲ-8-28	-4.71441	22.151	101	2181.76	Dl
Ⅲ-8-29	-4.7527	22.1034	107	1832.11	Dl
Ⅲ-8-30	-4.58243	22.0655	104	2465.81	Dl
Ⅲ-8-31	-5.32641	22.4254	115.25	2098.6	Dl
Ⅲ-8-32	-7.76883	21.5427	101.5	2281.64	Dl
Ⅲ-8-33	-7.7618	21.5765	107.5	2520.82	Dl
Ⅲ-8-34	-7.89638	21.5169	101.5	1727.19	Dl
Ⅲ-8-35	-7.95681	21.5226	107	1914.97	Dl
Ⅲ-8-36	-8.18291	21.7252	110	2497.34	Dl
Ⅲ-8-37	-8.35119	21.6901	101.5	2534.96	Dl
Ⅲ-8-38	-8.32287	21.7686	105.5	2677.1	Dl
Ⅲ-8-39	-8.58619	21.7292	101	2631.13	Dl
Ⅲ-8-40	-10.1892	22.3799	113.5	2837.61	Dl
Ⅲ-8-41	-10.1183	22.3954	111.5	3499.87	Dl
Ⅲ-8-42	-10.3319	22.3259	111.5	2590.93	Dl
Ⅲ-8-43	-10.4771	22.255	113	2304.47	Dl
Ⅲ-8-44	-10.2891	22.2503	111	2287.54	Dl
Ⅲ-8-45	-10.2084	22.1016	108.5	2638.94	Dl
Ⅲ-8-46	-10.9544	22.2407	102	1924.89	Dl
Ⅲ-8-47	-4.7	22.7183	123	2547.65	Dl
Ⅲ-8-48	-5.0526	22.4958	119.5	2501.29	Dl
Ⅲ-8-49	-5.36127	22.438	126.5	2123.22	Dl
Ⅲ-8-50	-4.50662	22.318	133.4	2452.01	Dl
Ⅲ-8-51	-10.2322	22.3823	113.667	2043.88	Dl
Ⅲ-8-52	-10.1842	22.3089	107.5	2200.89	Dl
Ⅲ-8-53	-10.3305	22.1811	103.5	2728.68	Dl
Ⅲ-8-54	-10.2856	22.0948	105.5	2235.11	Dl
Ⅲ-8-55	-10.6782	21.6782	110.286	2753.34	Dl
Ⅲ-8-56	-10.7103	21.6201	105	2980.21	Dl
Ⅲ-8-57	-10.8293	21.6165	104	3057.77	Dl
Ⅲ-8-58	-11.138	21.5699	122.5	2540.41	Dl
Ⅲ-8-59	-9.93943	22.3918	101.5	1787.55	Dl
Ⅲ-8-60	-9.52956	22.5169	100.5	2808.86	Dl
Ⅲ-8-61	-9.52913	22.4842	100.5	2468.54	Dl
Ⅲ-9-1	-3.97404	31.2045	121.857	1604.16	Ds
Ⅲ-9-2	-3.9982	31.1956	138.5	1535.42	Ds
Ⅲ-9-3	-3.96598	31.1903	162	1508.18	Ds
Ⅲ-9-4	-3.98515	31.1811	163.222	2146.09	Ds
Ⅲ-9-5	-4.01154	31.1786	141.8	1782.28	Ds
Ⅲ-9-6	-3.96015	31.172	158.125	1624.39	Ds
Ⅲ-9-7	-3.95598	31.1534	180	1423.46	Ds
Ⅲ-9-8	-3.97987	31.1531	140.286	2049.43	Ds
Ⅲ-9-9	-3.95654	31.137	163.5	882.396	Ds
Ⅲ-9-10	-3.9707	31.1342	112.667	1462.24	Ds
Ⅲ-9-11	-3.96015	31.1234	152.5	1244.06	Ds
Ⅲ-9-12	-3.96515	31.1095	124.5	1308.15	Ds
Ⅲ-9-13	-3.99209	31.0761	123.714	1649.87	Ds
Ⅲ-10-1	-0.727042	26.3953	100	6092.36	Dl
Ⅲ-10-2	-0.986555	26.5032	108.5	5141.84	Dl
Ⅲ-10-3	-1.05865	26.0532	114.5	4401.81	Dl
Ⅲ-10-4	-1.07277	26.3675	120	6012.84	Dl
Ⅲ-10-5	-1.16694	26.1643	128	3946.49	Dl
Ⅲ-10-6	-1.23983	26.039	121	3584.41	Dl
Ⅲ-10-7	-1.14832	26.364	113	4959.71	Dl
Ⅲ-10-8	-1.16634	26.5796	121	5399.92	Dl
Ⅲ-10-9	-1.20799	26.2942	107	3930.71	Dl
Ⅲ-10-10	-1.25418	26.1069	129	3862.11	Dl
Ⅲ-10-11	-1.27804	26.1441	114.5	3086.93	Dl
Ⅲ-10-12	-1.25059	26.286	125.5	4060.53	Dl
Ⅲ-10-13	-1.2724	26.3528	101.5	4408.87	Dl
Ⅲ-10-14	-1.33834	26.241	114.5	3625.68	Dl
Ⅲ-10-15	-1.40071	25.9172	100	1954.11	Dl
Ⅲ-10-16	-1.46826	25.973	126	3649.6	Dl
Ⅲ-10-17	-1.47904	26.0445	124.5	3208.4	Dl
Ⅲ-10-18	-1.39627	26.3266	109	3904.94	Dl
Ⅲ-10-19	-1.31614	26.5439	126.5	4108.87	Dl
Ⅲ-10-20	-1.33887	26.639	119	3053.9	Dl
Ⅲ-10-21	-1.48368	26.262	123.5	4177.32	Dl
Ⅲ-10-22	-1.52444	26.2078	114	3654.73	Dl
Ⅲ-10-23	-1.54815	26.3425	118	4263.49	Dl
Ⅲ-10-24	-1.71573	25.8317	100.5	3708.07	Dl
Ⅲ-10-25	-1.6978	25.7902	101	3466.29	Dl
Ⅲ-10-26	-1.72665	25.6265	123.5	2418.69	Dl
Ⅲ-10-27	-1.84475	25.3877	113.5	5050.08	Dl
Ⅲ-10-28	-1.6518	25.6253	107	2584.26	Dl
Ⅲ-10-29	-1.51192	26.3574	102.5	3182.31	Dl
Ⅲ-10-30	-1.62257	26.0302	118	3276.29	Dl
Ⅲ-10-31	-1.4823	26.7743	101.5	3468.89	Dl
Ⅲ-10-32	-1.50943	26.5987	127.5	5338.42	Dl
Ⅲ-10-33	-1.70249	25.9949	130	3925.04	Dl
Ⅲ-10-34	-2.04346	25.1226	121	7199.43	Dl
Ⅲ-10-35	-2.10342	24.9541	104	4011.04	Dl
Ⅲ-10-36	-2.00593	25.3555	118.5	6743.66	Dl
Ⅲ-10-37	-1.93491	25.5595	112	4272.39	Dl
Ⅲ-10-38	-1.78692	25.9219	126.5	3673.62	Dl
Ⅲ-10-39	-1.74462	26.1036	119	3117.23	Dl
Ⅲ-10-40	-1.79605	25.7766	113	3218.69	Dl
Ⅲ-10-41	-1.66604	26.2165	125	3885.39	Dl
Ⅲ-10-42	-1.61699	26.4279	118.5	4512.96	Dl
Ⅲ-10-43	-1.57241	26.6225	117.5	3945.65	Dl
Ⅲ-10-44	-1.61461	26.5978	110	3937.4	Dl
Ⅲ-10-45	-1.67985	26.3119	111	3678.16	Dl
Ⅲ-10-46	-1.70036	26.3545	112.5	4284.15	Dl
Ⅲ-10-47	-1.70674	26.5243	121.5	4055.39	Dl
Ⅲ-10-48	-1.79388	26.0025	132.5	3852.86	Dl
Ⅲ-10-49	-1.85696	25.814	123	3690.39	Dl
Ⅲ-10-50	-2.26977	24.9906	109.5	4403.34	Dl
Ⅲ-10-51	-2.13475	25.2939	107	3283.95	Dl
Ⅲ-10-52	-1.97448	25.6301	140.5	4846.9	Dl
Ⅲ-10-53	-1.81343	26.1218	130	3623.04	Dl
Ⅲ-10-54	-1.84571	26.1389	142.5	4277.31	Dl
Ⅲ-10-55	-1.94939	25.7734	122	4321.52	Dl
Ⅲ-10-56	-1.8863	26.1336	131.5	3267.9	Dl
Ⅲ-10-57	-1.99794	25.7478	135	3034.49	Dl
Ⅲ-10-58	-2.20444	25.2447	129	6321.99	Dl
Ⅲ-10-59	-2.00256	25.8004	111.5	3199.57	Dl
Ⅲ-10-60	-2.24803	25.3538	140.5	8021.12	Dl
Ⅲ-10-61	-2.77716	24.5256	107.5	2657	Dl
Ⅲ-10-62	-2.06443	25.8386	151	4539.19	Dl
Ⅲ-10-63	-2.19167	25.5097	101	2096.62	Dl
Ⅲ-10-64	-2.30233	25.3506	120	4449.65	Dl
Ⅲ-10-65	-2.56998	24.9426	175.5	5707.27	Dl
Ⅲ-10-66	-2.16614	25.6585	106.5	3074.74	Dl
Ⅲ-10-67	-2.07592	25.9233	131	3899.83	Dl
Ⅲ-10-68	-2.0922	25.8358	139.5	3688.37	Dl
Ⅲ-10-69	-2.02928	26.1118	120	3541.84	Dl
Ⅲ-10-70	-1.95264	26.2157	118	3764.75	Dl
Ⅲ-10-71	-2.01789	26.0513	106.5	3327.59	Dl
Ⅲ-10-72	-1.88406	26.4884	104	3783.65	Dl
Ⅲ-10-73	-1.80377	26.7016	108.5	2751.18	Dl
Ⅲ-10-74	-1.68275	26.7465	105	4064.78	Dl
Ⅲ-10-75	-1.92002	26.7344	120	2968.46	Dl
Ⅲ-10-76	-1.88024	26.7576	115	3970.01	Dl
Ⅲ-10-77	-1.89432	26.9491	116.5	3197	Dl
Ⅲ-10-78	-1.8046	27.0711	103.5	2894.55	Dl
Ⅲ-10-79	-1.87115	26.9106	115	4384.16	Dl
Ⅲ-10-80	-1.76729	27.116	113.5	4356.66	Dl
Ⅲ-10-81	-1.81288	27.1319	103.5	3223.64	Dl
Ⅲ-10-82	-1.82393	27.179	102.5	2824.31	Dl
Ⅲ-10-83	-1.75703	27.3822	111.5	3583.75	Dl
Ⅲ-10-84	-1.48824	27.6774	109	4190.97	Dl
Ⅲ-10-85	-1.56661	27.7239	112.5	3985.36	Dl
Ⅲ-10-86	-1.58876	27.7731	109.5	3471.69	Dl
Ⅲ-10-87	-1.71852	26.9208	107.5	4233.33	Dl
Ⅲ-10-88	-1.13087	25.965	105	4285.82	Dl
Ⅲ-10-89	-2.29844	24.8091	152	6434.56	Dl
Ⅲ-10-90	-1.86995	26.6841	112	3486.13	Dl
Ⅲ-10-91	-1.50314	28.2041	101	2833.66	Dl
Ⅲ-10-92	-1.66173	27.7842	120	4458.17	Dl
Ⅲ-10-93	-1.69609	27.7823	128	3469.15	Dl
Ⅲ-10-94	-1.8255	27.7041	127	4575.86	Dl
Ⅲ-10-95	-2.22917	26.734	131.5	2292.84	Dl
Ⅲ-10-96	-2.19594	26.7803	118	4076.98	Dl
Ⅲ-10-97	-2.21401	26.7122	129.5	3225.84	Dl
Ⅲ-10-98	-2.11861	26.9005	152.5	3744.24	Dl
Ⅲ-10-99	-2.05048	27.0526	131	2400.07	Dl
Ⅲ-10-100	-2.03007	27.0137	112	2832.74	Dl
Ⅲ-10-101	-2.02671	26.9841	114.5	3717.04	Dl
Ⅲ-10-102	-2.15157	26.8752	122	2720.47	Dl
Ⅲ-10-103	-1.79496	27.5726	121.5	3239.59	Dl
Ⅲ-10-104	-1.73495	27.5849	123	3292.14	Dl
Ⅲ-10-105	-1.74304	27.7968	103	2831.1	Dl
Ⅲ-10-106	-2.49952	26.138	152.5	7606.1	Dl
Ⅲ-10-107	-2.79222	25.5531	120	7877.78	Dl
Ⅲ-10-108	-2.08044	26.0727	148	4256.98	Dl
Ⅲ-10-109	-2.21853	25.7441	157.5	3559.97	Dl
Ⅲ-10-110	-2.28735	25.485	161	4964.02	Dl
Ⅲ-10-111	-2.42872	25.305	129	5241.81	Dl
Ⅲ-10-112	-2.31563	25.4686	134.5	3248.05	Dl
Ⅲ-10-113	-2.26881	25.6767	133	3547.38	Dl
Ⅲ-10-114	-2.17738	25.8928	116	3867.23	Dl
Ⅲ-10-115	-2.09358	26.2096	136.5	4449.27	Dl
Ⅲ-10-116	-2.11866	26.2083	100.5	2504.25	Dl
Ⅲ-10-117	-2.33232	25.6517	156	5637.54	Dl
Ⅲ-10-118	-2.33511	25.6932	129.5	2802.28	Dl
Ⅲ-10-119	-2.42444	25.5263	126	4362.22	Dl
Ⅲ-10-120	-2.52192	25.3869	156.5	6189.74	Dl
Ⅲ-10-121	-2.34172	25.7269	127.5	2638.13	Dl
Ⅲ-10-122	-2.22205	26.1359	144.5	3716.31	Dl
Ⅲ-10-123	-2.13153	26.2405	126.5	2578.98	Dl
Ⅲ-10-124	-2.16937	26.0071	112	3084.87	Dl
Ⅲ-10-125	-2.21037	26.0933	126.5	3544.25	Dl
Ⅲ-10-126	-2.18753	26.33	127	4333.31	Dl
Ⅲ-10-127	-2.21817	26.2506	121	3472.44	Dl
Ⅲ-10-128	-2.34222	25.9377	167.5	4755.85	Dl
Ⅲ-10-129	-2.39629	25.6947	152	4594.48	Dl
Ⅲ-10-130	-2.44824	25.6995	132.5	5225.02	Dl
Ⅲ-10-131	-2.55121	25.4848	146	5377.65	Dl
Ⅲ-10-132	-2.62183	25.5133	119.5	4663.69	Dl
Ⅲ-10-133	-2.47081	25.7997	146.5	5280.83	Dl
Ⅲ-10-134	-2.30899	26.1126	184	5058.89	Dl
Ⅲ-10-135	-2.18024	26.5062	126.5	4499.3	Dl
Ⅲ-10-136	-2.26278	26.1819	129	3060.27	Dl
Ⅲ-10-137	-2.34406	26.1362	157	3655.6	Dl
Ⅲ-10-138	-2.12117	26.8026	127.5	2535.13	Dl
Ⅲ-10-139	-2.35187	26.1765	166	5089.37	Dl
Ⅲ-10-140	-2.55365	25.8124	162.5	6604.36	Dl
Ⅲ-10-141	-2.42902	26.0585	149	4997.94	Dl
Ⅲ-10-142	-2.33543	26.3287	154.5	4987.03	Dl
Ⅲ-10-143	-2.27526	26.4794	118.5	3170.67	Dl
Ⅲ-10-144	-2.30512	26.4768	154.5	4808.32	Dl
Ⅲ-10-145	-2.25405	26.6054	124.5	2874.08	Dl
Ⅲ-10-146	-2.23467	26.5812	130.5	4026.45	Dl
Ⅲ-10-147	-2.21869	26.5698	101	2111.35	Dl
Ⅲ-10-148	-2.13081	26.6618	100	3019.11	Dl
Ⅲ-10-149	-2.08474	26.6288	104	3188.5	Dl
Ⅲ-10-150	-2.59736	26.151	187	8188.38	Dl
Ⅲ-10-151	-2.28659	26.6013	120	2288.83	Dl
Ⅲ-10-152	-2.3358	26.577	130.5	3585.72	Dl
Ⅲ-10-153	-2.38836	26.3352	133	3902.36	Dl
Ⅲ-10-154	-2.42194	26.1958	156.5	5135.26	Dl
Ⅲ-10-155	-2.732	26.0797	120	8692.54	Dl
Ⅲ-10-156	-2.84427	25.9534	104	7894.05	Dl
Ⅲ-10-157	-2.94507	25.8183	120.5	4750.47	Dl
Ⅲ-10-158	-6.65209	25.845	103.5	3983.97	Dl
Ⅲ-10-159	-6.72562	25.8134	108	4318.56	Dl
Ⅲ-10-160	-6.59107	26.0075	126	5835.83	Dl
Ⅲ-10-161	-6.7297	26.04	115	3069.93	Dl
Ⅲ-10-162	-6.7122	26.01	124	4498.93	Dl
Ⅲ-10-163	-6.62315	25.8114	109.5	3571.88	Dl
Ⅲ-10-164	-6.53591	25.8397	103	3603.86	Dl
Ⅲ-10-165	-6.34084	26.1093	119	4257.38	Dl
Ⅲ-10-166	-6.37444	26.2133	136	5813.75	Dl
Ⅲ-10-167	-6.39926	26.2987	152	7155.33	Dl
Ⅲ-10-168	-6.54346	26.2772	109.5	6405.97	Dl
Ⅲ-10-169	-6.36404	26.4159	116.5	3333.75	Dl
Ⅲ-10-170	-6.26906	26.3285	124.5	4513.15	Dl
Ⅲ-10-171	-1.90995	27.4387	123	3722.11	Dl
Ⅲ-10-172	-1.91045	26.2059	112	3172.63	Dl
Ⅲ-10-173	-6.00544	23.8499	176.5	3323.77	Dl
Ⅲ-10-174	-5.69192	24.1108	172	3819.05	Dl
Ⅲ-10-175	-5.66289	24.103	167.5	4121.67	Dl
Ⅲ-10-176	-5.53627	24.228	178	4677.79	Dl
Ⅲ-10-177	-5.49691	24.2168	165.5	3837.46	Dl
Ⅲ-10-178	-5.43452	24.2471	169	2858.43	Dl
Ⅲ-10-179	-5.32761	24.3256	144	4097.66	Dl
Ⅲ-10-180	-5.27784	24.3243	162	3856.57	Dl
Ⅲ-10-181	-5.52297	24.13	181.5	3074.48	Dl
Ⅲ-10-182	-5.92866	23.8331	172.5	5648.59	Dl
Ⅲ-10-183	-5.90356	23.8043	169	6345.19	Dl
Ⅲ-10-184	-5.86737	23.8572	153	2357.84	Dl
Ⅲ-10-185	-6.05783	23.7813	133	3836.75	Dl
Ⅲ-10-186	-5.90136	23.913	116.5	1770.64	Dl
Ⅲ-10-187	-5.83314	23.9447	175	2636.79	Dl
Ⅲ-10-188	-5.67277	24.0603	172	3515.13	Dl
Ⅲ-10-189	-5.5832	24.1152	174.5	3377.5	Dl
Ⅲ-10-190	-5.64632	23.9936	167.5	2801.47	Dl
Ⅲ-10-191	-5.48208	24.1094	127	1716.96	Dl
Ⅲ-10-192	-5.56202	24.036	144.5	2873.03	Dl
Ⅲ-10-193	-5.34417	24.2168	157.5	2712.93	Dl
Ⅲ-10-194	-5.26858	24.2896	134	2984.18	Dl
Ⅲ-10-195	-5.28289	24.239	170	2820.73	Dl
Ⅲ-10-196	-5.14411	24.3977	140.5	2562.96	Dl
Ⅲ-10-197	-5.45178	24.0858	167.5	3065.22	Dl
Ⅲ-10-198	-5.63232	23.8948	160.5	2156.31	Dl
Ⅲ-10-199	-5.58222	23.9699	136	2386.06	Dl
Ⅲ-10-200	-5.47792	24.0484	153.5	2319.24	Dl
Ⅲ-10-201	-5.20811	24.2593	161.5	2524.98	Dl
Ⅲ-10-202	-5.26118	24.1945	157	2073.66	Dl
Ⅲ-10-203	-5.57355	23.9219	189.5	3823.16	Dl
Ⅲ-10-204	-5.47919	23.9911	155	2073.66	Dl
Ⅲ-10-205	-5.24108	24.1931	160.5	2073.66	Dl
Ⅲ-10-206	-5.06247	24.3602	127	1973.3	Dl
Ⅲ-10-207	-5.04358	24.3577	148.5	3000.33	Dl
Ⅲ-10-208	-4.99396	24.422	134.5	2599.27	Dl
Ⅲ-10-209	-4.97935	24.4107	112	2814.76	Dl
Ⅲ-10-210	-5.30891	24.106	161	2939.89	Dl
Ⅲ-10-211	-5.34862	24.0309	146.5	2471.86	Dl
Ⅲ-10-212	-5.164	24.1777	110.5	2654.17	Dl
Ⅲ-10-213	-5.26033	24.074	137	3614.17	Dl
Ⅲ-10-214	-5.40553	23.9546	146.5	2900.09	Dl
Ⅲ-10-215	-5.60988	23.7815	174	3007.56	Dl
Ⅲ-10-216	-5.72057	23.693	142.5	4119.76	Dl
Ⅲ-10-217	-5.89998	23.7468	143.5	3322.9	Dl
Ⅲ-10-218	-5.9321	23.6617	158.5	4359.85	Dl
Ⅲ-10-219	-5.73917	23.7685	159.5	4023.99	Dl
Ⅲ-10-220	-5.35785	23.9682	145.5	2942.15	Dl
Ⅲ-10-221	-5.20995	24.0539	128.5	4109.48	Dl
Ⅲ-10-222	-4.99314	24.338	128.5	1865.45	Dl
Ⅲ-10-223	-4.92425	24.436	126	2823.4	Dl
Ⅲ-10-224	-4.82165	24.4913	120	3746.64	Dl
Ⅲ-10-225	-4.84872	24.4235	112	3001.72	Dl
Ⅲ-10-226	-5.06959	24.2249	120	2213.67	Dl
Ⅲ-10-227	-5.06656	24.2549	138	2737.42	Dl
Ⅲ-10-228	-4.8909	24.3583	105	2149.09	Dl
Ⅲ-10-229	-4.79767	24.4299	129	2748.38	Dl
Ⅲ-10-230	-4.98527	24.2329	100	2526.02	Dl
Ⅲ-10-231	-5.08031	24.1552	122.5	2168.85	Dl
Ⅲ-10-232	-5.00195	24.1728	147.5	2875.31	Dl
Ⅲ-10-233	-4.91936	24.2346	138.5	2776.14	Dl
Ⅲ-10-234	-5.12224	24.0257	127	3364.57	Dl
Ⅲ-10-235	-5.147	23.954	125.5	7563.51	Dl
Ⅲ-10-236	-4.83284	24.2525	154	3082.51	Dl
Ⅲ-10-237	-4.82381	24.3017	139	2820.55	Dl
Ⅲ-10-238	-5.02286	24.0429	130	2905.01	Dl
Ⅲ-10-239	-4.79377	24.2656	147	2649.58	Dl
Ⅲ-10-240	-4.67104	24.4045	135	2677.18	Dl
Ⅲ-10-241	-4.59149	24.5078	129	2512.93	Dl
Ⅲ-10-242	-4.59192	24.5388	116	2457.58	Dl
Ⅲ-10-243	-4.7155	24.3123	155.5	2698.12	Dl
Ⅲ-10-244	-4.53189	24.5434	141	2266.77	Dl
Ⅲ-10-245	-4.48514	24.6203	113	4298.15	Dl
Ⅲ-10-246	-4.51291	24.5224	127	3523.81	Dl
Ⅲ-10-247	-4.67926	24.319	138.5	3051.93	Dl
Ⅲ-10-248	-4.91643	24.0944	138.5	3994.9	Dl
Ⅲ-10-249	-4.75649	24.2072	139.5	2866.54	Dl
Ⅲ-10-250	-4.50201	24.4699	135.5	3457.24	Dl
Ⅲ-10-251	-4.48964	24.5102	120.5	2785.07	Dl
Ⅲ-10-252	-4.72403	24.2125	136	3188.01	Dl
Ⅲ-10-253	-4.61264	24.299	135	3819.02	Dl
Ⅲ-10-254	-4.48309	24.3589	136	3165.43	Dl
Ⅲ-10-255	-4.68701	24.191	123	2435.58	Dl
Ⅲ-10-256	-4.6494	24.1317	114.5	3959.92	Dl
Ⅲ-10-257	-4.57489	24.2443	110	2797.17	Dl
Ⅲ-10-258	-4.42927	24.3843	144.5	3901.78	Dl
Ⅲ-10-259	-4.2558	24.5911	142	3178.25	Dl
Ⅲ-10-260	-4.22519	24.579	150	3541.12	Dl
Ⅲ-10-261	-4.39913	24.3736	179	3001.61	Dl
Ⅲ-10-262	-4.43114	24.3048	182	2907.97	Dl
Ⅲ-10-263	-4.10661	24.6823	137.5	3634.33	Dl
Ⅲ-10-264	-4.28166	24.4062	192	3207.45	Dl
Ⅲ-10-265	-4.52484	24.1164	147.5	3092.51	Dl
Ⅲ-10-266	-4.64289	24.0631	111	2139.56	Dl
Ⅲ-10-267	-4.59932	24.0702	121	2674.35	Dl
Ⅲ-10-268	-4.41422	24.2922	143	2868.25	Dl
Ⅲ-10-269	-4.24273	24.4145	183.5	3117.54	Dl
Ⅲ-10-270	-4.20931	24.4136	227.5	3186.27	Dl
Ⅲ-10-271	-4.52425	24.0804	140.5	2599.21	Dl
Ⅲ-10-272	-4.48897	24.0883	123.5	2265.81	Dl
Ⅲ-10-273	-4.31833	24.2489	229	3062.25	Dl
Ⅲ-10-274	-4.03046	24.6166	163	3585.91	Dl
Ⅲ-10-275	-3.98471	24.6294	158.5	3604.96	Dl
Ⅲ-10-276	-4.17022	24.3853	237	3152.8	Dl
Ⅲ-10-277	-4.38499	24.1307	166	3280.61	Dl
Ⅲ-10-278	-4.43579	24.0429	122	2291.52	Dl
Ⅲ-10-279	-4.34403	24.1277	204	3059.43	Dl
Ⅲ-10-280	-4.39265	24.0524	155	3257.93	Dl
Ⅲ-10-281	-4.4624	23.9924	120	2959.58	Dl
Ⅲ-10-282	-4.45276	23.9821	100	1712.17	Dl
Ⅲ-10-283	-4.31144	24.1043	167.5	3702.16	Dl
Ⅲ-10-284	-4.15106	24.3727	195	4054.94	Dl
Ⅲ-10-285	-4.01109	24.5581	140	2870.6	Dl
Ⅲ-10-286	-3.87899	24.7173	115	3099.68	Dl
Ⅲ-10-287	-3.76781	24.7673	125.5	3885.5	Dl
Ⅲ-10-288	-3.78444	24.7807	101	2661.15	Dl
Ⅲ-10-289	-3.88583	24.664	117.5	3692.54	Dl
Ⅲ-10-290	-3.92119	24.5927	101	6568.36	Dl
Ⅲ-10-291	-4.03786	24.4713	140.5	2621.27	Dl
Ⅲ-10-292	-4.13872	24.3303	168	5016.86	Dl
Ⅲ-10-293	-4.22018	24.1532	173	3964.53	Dl
Ⅲ-10-294	-4.38521	23.9998	165.5	2799.62	Dl
Ⅲ-10-295	-4.35562	24.0001	143	2743.92	Dl
Ⅲ-10-296	-4.1263	24.2327	118.5	3093.44	Dl
Ⅲ-10-297	-4.0298	24.4396	135	3355.58	Dl
Ⅲ-10-298	-3.89676	24.478	112.5	2975.55	Dl
Ⅲ-10-299	-3.91756	24.4132	142.5	3539.67	Dl
Ⅲ-10-300	-4.00073	24.4003	101	2022.71	Dl
Ⅲ-10-301	-4.0759	24.3197	115.5	5408.04	Dl
Ⅲ-10-302	-4.05924	24.1917	111	4050.74	Dl
Ⅲ-10-303	-4.04178	24.2509	115	3796.64	Dl
Ⅲ-10-304	-3.59917	24.5121	121	3138.61	Dl
Ⅲ-10-305	-3.64008	24.5479	123.5	9345.21	Dl
Ⅲ-10-306	-3.74278	24.4636	102	2502.51	Dl
Ⅲ-10-307	-3.83064	24.452	105.5	2133.06	Dl
Ⅲ-10-308	-3.88302	24.3537	108	2840.76	Dl
Ⅲ-10-309	-3.77068	24.3722	137.5	3351.89	Dl
Ⅲ-10-310	-3.31529	24.7229	100	3438.49	Dl
Ⅲ-10-311	-3.02639	24.8283	128	3629.26	Dl
Ⅲ-10-312	-3.03236	24.6537	133.5	4356.35	Dl
Ⅲ-10-313	-3.07146	24.6165	103	4279.21	Dl
Ⅲ-10-314	-3.16968	24.5754	117.5	6296.91	Dl
Ⅲ-10-315	-2.69177	24.9401	128.5	4593.83	Dl
Ⅲ-10-316	-2.90462	25.0654	110	6830.86	Dl
Ⅲ-10-317	-3.10646	25.1036	130	10498	Dl
Ⅲ-10-318	-3.35233	24.8243	111.5	11656.3	Dl
Ⅲ-10-319	-3.08787	24.9141	137.5	3459.43	Dl
Ⅲ-10-320	-3.07163	24.8394	113	3233.57	Dl
Ⅲ-10-321	-3.08409	24.9661	118	3066.2	Dl
Ⅲ-10-322	-2.74176	24.9687	121	3950.19	Dl
Ⅲ-10-323	-2.57264	24.9883	142	2999.55	Dl
Ⅲ-10-324	-2.62344	24.9712	138	3718.6	Dl
Ⅲ-10-325	-6.58728	23.4588	122	3403.52	Dl
Ⅲ-10-326	-6.44591	23.6138	108	3409.6	Dl
Ⅲ-10-327	-6.32556	23.6468	109	4099.44	Dl
Ⅲ-10-328	-5.90649	23.5394	134	8371.08	Dl
Ⅲ-10-329	-5.39786	24.2322	121	1692.19	Dl
Ⅲ-10-330	-5.03852	24.1649	121	2369.19	Dl
Ⅲ-10-331	-4.80819	24.0371	100.5	3286.01	Dl
Ⅲ-10-332	-4.79142	24.0248	114.5	2528.83	Dl
Ⅲ-10-333	-3.65778	24.8854	125	3419.97	Dl
Ⅲ-10-334	-3.60757	24.9116	133	4070.39	Dl
Ⅲ-10-335	-3.50805	24.9763	105	2683.69	Dl
Ⅲ-10-336	-1.95947	25.1593	101	3536.41	Dl
Ⅲ-10-337	-2.15191	25.4023	109.5	4566.68	Dl
Ⅲ-10-338	-1.62797	27.7529	111.5	4025.73	Dl
Ⅲ-10-339	-4.55061	28.4046	105	4512.91	Dl
Ⅲ-10-340	-4.4393	28.4478	134	4098.9	Dl
Ⅲ-10-341	-4.30279	28.6016	144.5	3500.05	Dl
Ⅲ-10-342	-4.25558	28.5485	119	6378.7	Dl
Ⅲ-10-343	-4.34246	28.3753	101	3121.05	Dl
Ⅲ-10-344	-4.33378	28.4191	105	3128.3	Dl
Ⅲ-10-345	-4.33048	28.4886	127	2671.6	Dl
Ⅲ-10-346	-3.98353	28.5741	108.5	3104.4	Dl
Ⅲ-10-347	-4.106	28.618	100	3762.92	Dl
Ⅲ-10-348	-4.04766	28.6369	108	2344.74	Dl
Ⅲ-10-349	-3.29321	28.7122	128	2459.58	Dl
Ⅲ-10-350	-3.26153	28.7017	148.5	3104.28	Dl
Ⅲ-10-351	-3.30875	28.6448	151	3851.99	Dl
Ⅲ-10-352	-3.33137	28.6092	165.5	3172.31	Dl
Ⅲ-10-353	-3.06255	28.7098	103.5	2939.72	Dl
Ⅲ-10-354	-3.04806	28.6975	133.5	1972.37	Dl
Ⅲ-10-355	-3.09539	28.7317	133	3939.1	Dl
Ⅲ-10-356	-3.07547	28.8776	125	2103.71	Dl
Ⅲ-10-357	-3.10829	28.9553	137.5	3745.61	Dl
Ⅲ-10-358	-3.06453	27.6739	198	3286.56	Dl
Ⅲ-10-359	-1.43255	27.9132	105	3428.23	Dl
Ⅲ-10-360	-1.6082	27.9448	125.5	3644.11	Dl
Ⅲ-10-361	-1.64044	27.978	113	3803.73	Dl
Ⅲ-10-362	-1.62485	28.0656	124	3468.35	Dl
Ⅲ-10-363	-1.747	27.9399	140.5	3147.24	Dl
Ⅲ-10-364	-2.09437	27.2491	183	4610.41	Dl
Ⅲ-10-365	-2.21162	26.8742	169.5	4586.66	Dl
Ⅲ-10-366	-2.17878	26.8771	136.5	3008.09	Dl
Ⅲ-10-367	-2.10388	26.9932	135	3995.56	Dl
Ⅲ-10-368	-2.00888	27.1705	117	2447.07	Dl
Ⅲ-10-369	-2.00762	27.2085	107.5	2707.94	Dl
Ⅲ-10-370	-2.04164	27.2081	108.5	2795.21	Dl
Ⅲ-10-371	-2.06905	27.1106	126.5	3347.96	Dl
Ⅲ-10-372	-2.12737	27.0572	157.5	4425.25	Dl
Ⅲ-10-373	-1.96592	27.417	139.5	4503.69	Dl
Ⅲ-10-374	-1.8023	27.6548	109	3603.92	Dl
Ⅲ-10-375	-1.71449	27.9236	126.5	3693.52	Dl
Ⅲ-10-376	-1.83607	27.7694	142.5	4603.4	Dl
Ⅲ-10-377	-1.98618	27.5143	152	4170.07	Dl
Ⅲ-10-378	-2.15752	27.251	159.5	2780.21	Dl
Ⅲ-10-379	-2.16084	27.2053	197.5	4753.92	Dl
Ⅲ-10-380	-2.2795	27.0052	174.5	3628.97	Dl
Ⅲ-10-381	-2.27973	26.8436	183.5	4296.55	Dl
Ⅲ-10-382	-2.28412	26.7131	144	2490.63	Dl
Ⅲ-10-383	-1.72608	28.2311	151	4988.96	Dl
Ⅲ-10-384	-1.71147	28.1374	145	4127.32	Dl
Ⅲ-10-385	-1.63714	28.1673	118	6737.78	Dl
Ⅲ-10-386	-1.76079	28.2416	145.5	4829.74	Dl
Ⅲ-10-387	-1.81744	27.9153	141.5	3900.79	Dl
Ⅲ-10-388	-1.85767	27.9723	158	4314.25	Dl
Ⅲ-10-389	-1.92551	27.8325	147	4296.4	Dl
Ⅲ-10-390	-2.09212	27.5948	182	5337.35	Dl
Ⅲ-10-391	-1.97554	27.659	153.5	4799.23	Dl
Ⅲ-10-392	-2.12755	27.4571	152.5	4206.32	Dl
Ⅲ-10-393	-2.11008	27.4069	165.5	4293.91	Dl
Ⅲ-10-394	-2.03172	27.4897	155.5	4418.28	Dl
Ⅲ-10-395	-2.19145	27.3797	152.5	4641.96	Dl
Ⅲ-10-396	-2.39597	26.794	207	5198.64	Dl
Ⅲ-10-397	-2.36831	26.6481	165.5	5113.12	Dl
Ⅲ-10-398	-2.33284	27.0238	173.5	3402.48	Dl
Ⅲ-10-399	-2.40508	26.9582	217	5565.88	Dl
Ⅲ-10-400	-2.57913	26.4411	178	4839.77	Dl
Ⅲ-10-401	-2.59365	26.5279	109	5230.24	Dl
Ⅲ-10-402	-2.72309	26.2705	130	5696.82	Dl
Ⅲ-10-403	-2.47337	26.881	201.5	5093.25	Dl
Ⅲ-10-404	-2.28223	27.2509	196	4834.09	Dl
Ⅲ-10-405	-2.24374	27.4217	175	4227.37	Dl
Ⅲ-10-406	-2.11588	27.6822	156.5	5895.31	Dl
Ⅲ-10-407	-1.93175	27.9008	141	4586.37	Dl
Ⅲ-10-408	-1.77472	28.3334	129.5	4754.14	Dl
Ⅲ-10-409	-1.87417	28.1173	153	4732.03	Dl
Ⅲ-10-410	-2.04874	27.8235	155	4321.31	Dl
Ⅲ-10-411	-2.12169	27.7498	154.5	5366.26	Dl
Ⅲ-10-412	-2.09486	27.8527	149.5	4450.36	Dl
Ⅲ-10-413	-1.90841	28.1412	159.5	3999.64	Dl
Ⅲ-10-414	-2.3562	27.5322	206	6039.09	Dl
Ⅲ-10-415	-2.25431	27.569	169.5	5189.75	Dl
Ⅲ-10-416	-2.30126	27.4308	190.5	5697.06	Dl
Ⅲ-10-417	-2.35773	27.2251	200	5235.92	Dl
Ⅲ-10-418	-2.35423	27.289	148.5	2553.38	Dl
Ⅲ-10-419	-2.55989	26.8225	213	9421.83	Dl
Ⅲ-10-420	-2.6015	26.7916	185	6755.11	Dl
Ⅲ-10-421	-2.72071	26.7538	175.5	6052.01	Dl
Ⅲ-10-422	-2.54857	27.1329	220.5	5715.67	Dl
Ⅲ-10-423	-2.44279	27.4701	198	5140.52	Dl
Ⅲ-10-424	-2.58858	27.1675	221	4632.87	Dl
Ⅲ-10-425	-2.42513	27.2342	143	3229.2	Dl
Ⅲ-10-426	-2.45881	27.5395	204	4162.74	Dl
Ⅲ-10-427	-2.28588	27.6751	148.5	3709.44	Dl
Ⅲ-10-428	-2.3298	27.6741	161	5021.86	Dl
Ⅲ-10-429	-1.94882	28.1411	132.5	3460.52	Dl
Ⅲ-10-430	-2.00957	28.1674	152	4724.7	Dl
Ⅲ-10-431	-1.96779	28.1651	138	3334.18	Dl
Ⅲ-10-432	-2.05101	28.1763	143.5	3182.53	Dl
Ⅲ-10-433	-2.1578	27.8861	170	4496.66	Dl
Ⅲ-10-434	-2.1075	28.0373	145	2876.6	Dl
Ⅲ-10-435	-2.11037	28.1109	133.5	3497.89	Dl
Ⅲ-10-436	-2.22376	27.8818	153	5926.32	Dl
Ⅲ-10-437	-2.524	27.447	218	5494.89	Dl
Ⅲ-10-438	-2.63574	27.2449	201.5	5075.27	Dl
Ⅲ-10-439	-2.88356	26.5243	204.5	5740.48	Dl
Ⅲ-10-440	-3.04387	26.0657	122.5	10780.4	Dl
Ⅲ-10-441	-2.84838	26.6892	143.5	4173.02	Dl
Ⅲ-10-442	-2.69277	27.2204	242.5	5518.72	Dl
Ⅲ-10-443	-2.32541	27.864	186.5	5874.03	Dl
Ⅲ-10-444	-2.17741	28.0267	126.5	3004.93	Dl
Ⅲ-10-445	-2.27044	28.0018	181.5	4892.47	Dl
Ⅲ-10-446	-2.18549	28.1172	167	3863.95	Dl
Ⅲ-10-447	-2.13554	28.2494	146	4608.29	Dl
Ⅲ-10-448	-2.05558	28.3672	141.5	4142.63	Dl
Ⅲ-10-449	-2.10593	28.4075	176	3250.3	Dl
Ⅲ-10-450	-2.2069	28.278	128	3203.31	Dl
Ⅲ-10-451	-2.1226	28.3465	123.5	3200.5	Dl
Ⅲ-10-452	-2.21315	28.3323	173	3976.22	Dl
Ⅲ-10-453	-2.31137	28.2107	154.5	4140.84	Dl
Ⅲ-10-454	-2.21888	28.1447	176	5759.88	Dl
Ⅲ-10-455	-2.30611	28.0275	151.5	3851.51	Dl
Ⅲ-10-456	-2.45706	27.8018	154.5	5085.48	Dl
Ⅲ-10-457	-2.60435	27.6341	206	5077.79	Dl
Ⅲ-10-458	-2.72108	27.217	214	4709.91	Dl
Ⅲ-10-459	-2.88363	26.9344	171.5	3805.8	Dl
Ⅲ-10-460	-2.77212	27.0834	189.5	4511.76	Dl
Ⅲ-10-461	-2.76511	27.3002	224	5196.72	Dl
Ⅲ-10-462	-2.6362	27.5166	196.5	2762.98	Dl
Ⅲ-10-463	-2.48844	27.8396	191	5835.5	Dl
Ⅲ-10-464	-2.35287	28.0182	173.5	3222.36	Dl
Ⅲ-10-465	-2.32095	28.0812	151.5	3170.45	Dl
Ⅲ-10-466	-2.29115	28.128	151	3508.21	Dl
Ⅲ-10-467	-2.35534	28.0736	170	3210.72	Dl
Ⅲ-10-468	-2.39639	28.0614	162.5	3737.47	Dl
Ⅲ-10-469	-2.54475	27.8497	151.5	6171.61	Dl
Ⅲ-10-470	-2.68578	27.8258	198	7600.59	Dl
Ⅲ-10-471	-2.49916	27.9673	168.5	4933.27	Dl
Ⅲ-10-472	-2.4626	27.9707	134.5	3071.07	Dl
Ⅲ-10-473	-2.52835	28.0053	147.5	5605.78	Dl
Ⅲ-10-474	-2.37349	28.2129	143	5700.42	Dl
Ⅲ-10-475	-2.43137	28.2343	162.5	5201.52	Dl
Ⅲ-10-476	-2.59656	28.0172	193	5768.08	Dl
Ⅲ-10-477	-2.78994	27.8324	221.5	7983.25	Dl
Ⅲ-10-478	-2.87518	27.6711	203	7050.15	Dl
Ⅲ-10-479	-2.9727	27.5081	184.6	5758	Dl
Ⅲ-10-480	-2.92047	27.4994	210	6456.3	Dl
Ⅲ-10-481	-2.88757	27.4185	223.5	6677.95	Dl
Ⅲ-10-482	-2.84202	27.3936	193.5	5055.72	Dl
Ⅲ-10-483	-2.87122	27.1997	194	6191.52	Dl
Ⅲ-10-484	-2.77796	27.435	211.5	5092.91	Dl
Ⅲ-10-485	-2.68738	27.6044	205.5	3964.12	Dl
Ⅲ-10-486	-2.73919	27.4054	220.5	4475.76	Dl
Ⅲ-10-487	-2.23512	28.4837	151.5	3989.26	Dl
Ⅲ-10-488	-2.16932	28.4849	153	4673.06	Dl
Ⅲ-10-489	-2.26464	28.4045	160.5	3764.09	Dl
Ⅲ-10-490	-2.21419	28.3985	172	4604.88	Dl
Ⅲ-10-491	-2.36517	28.2658	142	3288.34	Dl
Ⅲ-10-492	-2.44281	28.2782	112	4633.48	Dl
Ⅲ-10-493	-2.59107	28.1237	139.5	4837.97	Dl
Ⅲ-10-494	-2.72958	27.9939	165	4230.58	Dl
Ⅲ-10-495	-2.98267	27.6337	230	5988.12	Dl
Ⅲ-10-496	-3.03233	27.6029	210.5	4081.25	Dl
Ⅲ-10-497	-2.88492	27.8808	137	3020.25	Dl
Ⅲ-10-498	-3.03571	27.68	241.5	6377.54	Dl
Ⅲ-10-499	-3.08307	27.7202	220.5	5335.01	Dl
Ⅲ-10-500	-2.85439	27.9865	181	4667.29	Dl
Ⅲ-10-501	-2.9957	27.8125	185.5	3055.1	Dl
Ⅲ-10-502	-3.09901	27.7499	213	4092.23	Dl
Ⅲ-10-503	-3.0299	27.8869	204	5172.93	Dl
Ⅲ-10-504	-2.82621	28.0653	151	3926.76	Dl
Ⅲ-10-505	-2.84957	28.0901	158	4646.59	Dl
Ⅲ-10-506	-2.99622	28.1044	183	6121.08	Dl
Ⅲ-10-507	-3.03997	28.0197	226	6138.65	Dl
Ⅲ-10-508	-3.15291	27.7464	239.5	5921.09	Dl
Ⅲ-10-509	-3.25166	27.6247	212	3417.38	Dl
Ⅲ-10-510	-3.23246	27.707	224.5	4000.31	Dl
Ⅲ-10-511	-3.22593	27.7892	196.5	3233.76	Dl
Ⅲ-10-512	-3.13073	27.9882	204.5	5580.13	Dl
Ⅲ-10-513	-3.06896	28.1361	207	6173.2	Dl
Ⅲ-10-514	-3.16698	28.0756	236.5	6480.83	Dl
Ⅲ-10-515	-3.30073	27.8091	241	5326.65	Dl
Ⅲ-10-516	-3.33512	27.6799	216.5	6138.32	Dl
Ⅲ-10-517	-3.2526	27.8102	220	4075.99	Dl
Ⅲ-10-518	-3.39153	27.7104	220	5035.31	Dl
Ⅲ-10-519	-3.40688	27.7303	187.5	3520.2	Dl
Ⅲ-10-520	-3.36135	27.8285	212.5	6220	Dl
Ⅲ-10-521	-3.44335	27.7645	223.5	4155.43	Dl
Ⅲ-10-522	-3.4706	27.8537	237	5461.17	Dl
Ⅲ-10-523	-3.2737	28.0025	184	4356.84	Dl
Ⅲ-10-524	-3.45396	27.7955	170	3949.54	Dl
Ⅲ-10-525	-3.31619	28.0038	213.5	5551.65	Dl
Ⅲ-10-526	-3.5907	27.7626	233	4232.77	Dl
Ⅲ-10-527	-3.59651	27.8029	199.5	4762.47	Dl
Ⅲ-10-528	-3.42305	28.0041	201	4853.64	Dl
Ⅲ-10-529	-3.42215	28.1481	137.5	4585.27	Dl
Ⅲ-10-530	-3.51636	28.138	154.5	5142.7	Dl
Ⅲ-10-531	-3.37397	28.2619	146.5	4298.57	Dl
Ⅲ-10-532	-3.09834	28.2376	187.5	5100.32	Dl
Ⅲ-10-533	-3.63292	27.8462	195	4998.96	Dl
Ⅲ-10-534	-3.6747	27.8736	169.5	3683.87	Dl
Ⅲ-10-535	-3.92011	27.7668	198.5	4543.76	Dl
Ⅲ-10-536	-3.87068	27.776	188	4398.89	Dl
Ⅲ-10-537	-3.82145	27.7706	215.5	4158.51	Dl
Ⅲ-10-538	-3.81206	27.7275	191.5	3707.88	Dl
Ⅲ-10-539	-3.77044	27.792	197	4378.59	Dl
Ⅲ-10-540	-4.19602	27.7556	194.5	5546.21	Dl
Ⅲ-10-541	-4.27844	27.6941	199.5	4745.72	Dl
Ⅲ-10-542	-4.30274	27.7399	206.5	6163.2	Dl
Ⅲ-10-543	-4.35369	27.6415	200	5131.2	Dl
Ⅲ-10-544	-4.38893	27.6508	195	3646.1	Dl
Ⅲ-10-545	-4.36449	27.7769	197.5	5216.25	Dl
Ⅲ-10-546	-4.39705	27.7869	154	4218.44	Dl
Ⅲ-10-547	-4.48347	27.8531	173.5	4946.68	Dl
Ⅲ-10-548	-4.10989	27.8128	181.5	5153.41	Dl
Ⅲ-10-549	-4.1321	27.7134	196.5	4397.85	Dl
Ⅲ-10-550	-4.0901	27.7227	186	4036.76	Dl
Ⅲ-10-551	-3.73436	27.7548	213.5	4093.84	Dl
Ⅲ-10-552	-3.73375	27.9538	203	5008.61	Dl
Ⅲ-10-553	-3.80773	27.9284	172	4508.48	Dl
Ⅲ-10-554	-3.86181	27.9357	188	4610.87	Dl
Ⅲ-10-555	-3.95736	27.8427	178	4254.21	Dl
Ⅲ-10-556	-3.993	27.8009	165	3769.39	Dl
Ⅲ-10-557	-4.02169	27.8383	148	4017.73	Dl
Ⅲ-10-558	-3.89979	27.9593	166	5212.93	Dl
Ⅲ-10-559	-4.198	27.8755	188	7693.77	Dl
Ⅲ-10-560	-4.26736	27.9626	182.5	5562.08	Dl
Ⅲ-10-561	-4.48823	28.0138	163.5	4018.98	Dl
Ⅲ-10-562	-4.44977	28.008	148	4035.83	Dl
Ⅲ-10-563	-4.59146	27.9198	172.5	5156.26	Dl
Ⅲ-10-564	-4.58186	27.8324	162.5	4196.98	Dl
Ⅲ-10-565	-4.66847	27.8534	207	3313.65	Dl
Ⅲ-10-566	-4.6124	27.938	172	4767.9	Dl
Ⅲ-10-567	-4.6268	27.9528	124	2217.53	Dl
Ⅲ-10-568	-4.63743	28.0347	142	3634.08	Dl
Ⅲ-10-569	-4.531	28.0668	167.5	4030.93	Dl
Ⅲ-10-570	-4.56613	27.5722	218.5	4505.4	Dl
Ⅲ-10-571	-4.63585	27.5402	228.5	4176.95	Dl
Ⅲ-10-572	-4.55163	27.5262	196	3542.65	Dl
Ⅲ-10-573	-4.48283	27.5709	194.5	4527.68	Dl
Ⅲ-10-574	-1.85966	29.0418	163	4939.55	Dl
Ⅲ-10-575	-1.99034	28.8797	178	5278.29	Dl
Ⅲ-10-576	-1.77907	29.1611	139	3995.99	Dl
Ⅲ-10-577	-1.75158	29.1199	117	3021.99	Dl
Ⅲ-10-578	-1.75528	29.0247	135	4135.5	Dl
Ⅲ-10-579	-1.79456	29.0401	156	4382.84	Dl
Ⅲ-10-580	-1.72903	28.996	144	4615.97	Dl
Ⅲ-10-581	-1.83405	28.8581	158	4733.86	Dl
Ⅲ-10-582	-1.77166	28.8565	159.5	5402.49	Dl
Ⅲ-10-583	-1.64609	28.9499	133.5	3733.32	Dl
Ⅲ-10-584	-1.65613	28.8962	136	3193.22	Dl
Ⅲ-10-585	-1.69747	28.7865	163	4382.66	Dl
Ⅲ-10-586	-1.78508	28.7036	138	4736.93	Dl
Ⅲ-10-587	-1.72927	28.7998	141.5	3299.49	Dl
Ⅲ-10-588	-1.60874	28.8152	143	4720.87	Dl
Ⅲ-10-589	-1.57787	28.8018	192	4946.11	Dl
Ⅲ-10-590	-1.55534	28.7624	145	5118.42	Dl
Ⅲ-10-591	-1.34228	29.0726	175	5775.67	Dl
Ⅲ-10-592	-1.37271	29.1399	187.5	4656.76	Dl
Ⅲ-10-593	-1.39913	29.1699	193	3662.85	Dl
Ⅲ-10-594	-1.33861	28.9917	166.5	4019.48	Dl
Ⅲ-10-595	-1.4634	28.8289	134.5	3403.13	Dl
Ⅲ-10-596	-1.45795	28.7925	131.5	6151.83	Dl
Ⅲ-10-597	-1.42272	28.7562	140	5171.49	Dl
Ⅲ-10-598	-1.40532	28.72	152	4135.13	Dl
Ⅲ-10-599	-1.49361	28.5145	135	5142.88	Dl
Ⅲ-10-600	-1.42114	28.594	123.5	4140.05	Dl
Ⅲ-10-601	-1.32423	28.7674	124	4177.8	Dl
Ⅲ-10-602	-1.31449	28.6918	120	4286.33	Dl
Ⅲ-10-603	-1.31148	28.6232	111.5	5204.65	Dl
Ⅲ-10-604	-6.00485	26.4602	131	7105.44	Dl
Ⅲ-10-605	-5.94476	26.4808	169.4	3479.91	Dl
Ⅲ-10-606	-6.07057	26.5608	148	6716.6	Dl
Ⅲ-10-607	-5.97097	26.6645	137	6984.89	Dl
Ⅲ-10-608	-6.10382	26.6489	107	5022.07	Dl
Ⅲ-10-609	-5.80397	26.723	149.5	4601.3	Dl
Ⅲ-10-610	-5.61348	26.9567	127.5	7755.26	Dl
Ⅲ-10-611	-5.32122	27.1703	169.5	6636.57	Dl
Ⅲ-10-612	-5.29042	27.2842	176	4615.14	Dl
Ⅲ-10-613	-5.15997	27.2989	176	6263.6	Dl
Ⅲ-10-614	-5.11185	27.272	200.5	6202.46	Dl
Ⅲ-10-615	-5.03573	27.2865	197	6310.86	Dl
Ⅲ-10-616	-4.76415	27.4939	153.5	4592.46	Dl
Ⅲ-10-617	-4.73223	27.4704	190	3885.51	Dl
Ⅲ-10-618	-1.22469	28.4111	120	5807.96	Dl
Ⅲ-10-619	-1.30536	28.5215	104.5	6962.43	Dl
Ⅲ-10-620	-1.03117	28.6202	117.5	3273.43	Dl
Ⅲ-10-621	-1.27763	28.8821	106.5	3547.9	Dl
Ⅲ-10-622	-1.25661	28.8688	115	2291.78	Dl
Ⅲ-10-623	-1.16236	28.8579	110	2880.12	Dl
Ⅲ-10-624	-1.91307	28.998	170	2457.1	Dl
Ⅲ-10-625	-1.92261	29.0261	150.5	3741.97	Dl
Ⅲ-10-626	-2.00584	29.0698	169	3420.32	Dl
Ⅲ-10-627	-1.92797	29.1161	110	2108.98	Dl
Ⅲ-10-628	-2.0144	29.1021	172.5	3445.29	Dl
Ⅲ-10-629	-2.04492	29.096	151.5	3420.61	Dl
Ⅲ-10-630	-2.04716	29.1215	118.5	3018.45	Dl
Ⅲ-10-631	-2.07526	29.1265	176.5	2203.4	Dl
Ⅲ-10-632	-2.0241	29.1512	108.5	2478.53	Dl
Ⅲ-10-633	-2.04675	29.1691	155.5	2634.59	Dl
Ⅲ-10-634	-2.10983	29.1369	183	3038.48	Dl
Ⅲ-10-635	-2.11333	29.1563	167	3054.88	Dl
Ⅲ-10-636	-2.09144	29.1868	137.5	2640.84	Dl
Ⅲ-10-637	-2.16759	29.1652	184.5	3346.91	Dl
Ⅲ-10-638	-2.13201	29.194	147	2406.2	Dl
Ⅲ-10-639	-2.08042	29.2145	129	2562.21	Dl
Ⅲ-10-640	-2.08617	29.2296	129.5	2871.27	Dl
Ⅲ-10-641	-2.17982	29.1899	149.5	3252.73	Dl
Ⅲ-10-642	-2.2184	29.1926	170	3147.79	Dl
Ⅲ-10-643	-2.18236	29.2298	178	3085.87	Dl
Ⅲ-10-644	-1.95309	29.115	132	2936.9	Dl
Ⅲ-10-645	-1.98716	29.1013	120	3044.33	Dl
Ⅲ-10-646	-2.72875	28.1158	187	4863.58	Dl
Ⅲ-10-647	-2.67369	28.1209	178.5	4412.71	Dl
Ⅲ-10-648	-2.94954	28.0776	109.5	4633.56	Dl
Ⅲ-10-649	-3.18618	28.2128	170.5	6218.34	Dl
Ⅲ-10-650	-3.55599	28.214	166	6903.03	Dl
Ⅲ-10-651	-6.18521	26.5438	120.5	3797.09	Dl
Ⅲ-10-652	-6.20465	26.6632	104.5	6628.77	Dl
Ⅲ-10-653	-3.02374	29.4917	125	1906.5	Dl
Ⅲ-10-654	-3.02799	29.4695	114	2302.96	Dl
Ⅲ-10-655	-3.05139	29.4383	124	2875.75	Dl
Ⅲ-10-656	-3.20429	28.827	158	3726.01	Dl
Ⅲ-10-657	-3.16779	28.8071	112	3404.55	Dl
Ⅲ-10-658	-3.18986	28.7873	125	3324.47	Dl
Ⅲ-10-659	-3.17767	28.726	167	3655.51	Dl
Ⅲ-10-660	-3.20634	28.6861	131.5	3051.61	Dl
Ⅲ-10-661	-3.15538	28.6742	120.5	2521.35	Dl
Ⅲ-10-662	-3.13921	28.6558	134.5	2486.84	Dl
Ⅲ-10-663	-3.10753	28.6486	100	2860.24	Dl
Ⅲ-10-664	-3.31318	28.6692	149	3813.86	Dl
Ⅲ-10-665	-3.26057	28.6336	131	3899.02	Dl
Ⅲ-10-666	-3.10311	28.9204	133	2207.73	Dl
Ⅲ-10-667	-3.01762	28.9553	107.5	2908	Dl
Ⅲ-10-668	-3.06744	28.8537	157	1943.29	Dl
Ⅲ-10-669	-2.99204	28.8989	139	3415.74	Dl
Ⅲ-10-670	-2.94802	28.8989	137	3652.65	Dl
Ⅲ-10-671	-2.98212	28.8613	143	3219.31	Dl
Ⅲ-10-672	-2.94001	28.8509	161.5	2431.18	Dl
Ⅲ-10-673	-2.91537	28.8516	138.5	2752.09	Dl
Ⅲ-10-674	-2.88239	28.8464	134	3237.33	Dl
Ⅲ-10-675	-2.88509	28.9166	132.5	3367.25	Dl
Ⅲ-10-676	-2.84659	28.8972	166.5	2489.65	Dl
Ⅲ-10-677	-2.37343	29.1599	166.5	3388.41	Dl
Ⅲ-10-678	-2.36002	29.1432	168	3038.99	Dl
Ⅲ-10-679	-2.2654	29.1381	145	3087.36	Dl
Ⅲ-10-680	-2.33733	29.1306	154	2098.47	Dl
Ⅲ-10-681	-1.99472	29.0418	189	3912.63	Dl
Ⅲ-10-682	-3.10037	29.4836	152.5	3396.92	Dl
Ⅲ-10-683	-3.08334	29.4705	135.5	3101.94	Dl
Ⅲ-10-684	-3.29757	29.2055	149.5	3876.53	Dl
Ⅲ-10-685	-3.29308	29.1905	186	2011.02	Dl
Ⅲ-10-686	-3.26916	29.1734	162	3769.87	Dl
Ⅲ-10-687	-3.21569	29.1287	105.5	2780.86	Dl
Ⅲ-10-688	-3.22835	29.1435	146.5	3123.67	Dl
Ⅲ-10-689	-3.22355	29.0929	158	2325.27	Dl
Ⅲ-10-690	-2.72691	28.8133	162	2965.6	Dl
Ⅲ-10-691	-2.75681	28.8282	141	3006.93	Dl
Ⅲ-10-692	-2.781	28.808	154.5	3103.55	Dl
Ⅲ-10-693	-2.65745	28.7872	123	2900.05	Dl
Ⅲ-10-694	-2.85835	28.8359	144.5	2895.72	Dl
Ⅲ-10-695	-3.08269	28.9095	156.5	2727.26	Dl
Ⅲ-10-696	-3.04662	28.8792	139	2172.58	Dl
Ⅲ-10-1	-1.79069	29.2197	104	1652.27	Ds
Ⅲ-10-2	-2.03208	29.1964	101.75	1324.45	Ds
Ⅲ-10-3	-1.80485	29.1917	100	1178.42	Ds
Ⅲ-10-4	-1.84097	29.0825	102	1378.99	Ds
Ⅲ-10-5	-1.84791	29.0728	105	1510.51	Ds
Ⅲ-10-6	-1.67013	29.0547	112.333	1446.83	Ds
Ⅲ-10-7	-1.93347	29.0283	116.667	1573.91	Ds
Ⅲ-10-8	-1.77374	28.9511	107.75	1346.61	Ds
Ⅲ-10-9	-1.75236	28.9467	112.25	1833.18	Ds
Ⅲ-10-10	-1.78763	28.8483	112.4	1530.5	Ds
Ⅲ-10-11	-1.80402	28.8481	125	1597.35	Ds
Ⅲ-10-12	-1.81708	28.8264	109.5	1952.89	Ds
Ⅲ-10-13	-1.71013	28.7433	116.333	1640.59	Ds
Ⅲ-10-14	-1.60041	28.7108	103	1072.17	Ds
Ⅲ-10-15	-1.47541	28.7053	108.667	1607.61	Ds
Ⅲ-10-16	-1.77319	28.3589	119	1338.08	Ds
Ⅲ-10-17	-1.62374	28.3547	127.25	1770.62	Ds
Ⅲ-10-18	-1.65597	28.2908	129.75	2329.76	Ds
Ⅲ-10-19	-1.6543	28.2772	124.5	1251.28	Ds
Ⅲ-10-20	-2.03625	28.2325	108.667	1573.17	Ds
Ⅲ-10-21	-2.57208	28.1197	139.143	1718.08	Ds
Ⅲ-10-22	-1.95374	28.0836	109.6	1650.75	Ds
Ⅲ-10-23	-1.55235	28.0758	100.667	1175.85	Ds
Ⅲ-10-24	-2.49819	28.0733	104	1159.15	Ds
Ⅲ-10-25	-1.9543	28.0717	111.4	1808.87	Ds
Ⅲ-10-26	-1.55041	28.0645	152.5	1775.61	Ds
Ⅲ-10-27	-2.07791	28.0503	122	1431.5	Ds
Ⅲ-10-28	-1.5018	28.0481	113.667	1207.11	Ds
Ⅲ-10-29	-1.56902	28.0281	106.5	1205.72	Ds
Ⅲ-10-30	-2.1968	27.9633	114	1604.71	Ds
Ⅲ-10-31	-2.14847	27.9467	116.667	1398.78	Ds
Ⅲ-10-32	-1.94291	27.8978	101.5	1726.5	Ds
Ⅲ-10-33	-2.85402	27.8967	118.75	1689.07	Ds
Ⅲ-10-34	-4.24847	27.7253	112.5	1580.86	Ds
Ⅲ-10-35	-4.25319	27.687	124	1093.84	Ds
Ⅲ-10-36	-2.06652	27.6656	125	1489.96	Ds
Ⅲ-10-37	-4.37874	27.6181	168.5	1497.26	Ds
Ⅲ-10-38	-2.03958	27.6011	104.333	1423.62	Ds
Ⅲ-10-39	-2.05041	27.3495	168.2	2029.48	Ds
Ⅲ-10-40	-2.17902	27.1325	112.4	1049.9	Ds
Ⅲ-10-41	-2.63708	27.1175	102	2091.6	Ds
Ⅲ-10-42	-2.1868	27.1111	117.4	1983.57	Ds
Ⅲ-10-43	-2.63041	27.1108	157	1864.84	Ds
Ⅲ-10-44	-2.63902	27.0942	114.75	1681.75	Ds
Ⅲ-10-45	-2.77819	27.0203	134.2	1953.44	Ds
Ⅲ-10-46	-2.78347	27.0106	149.6	1795.65	Ds
Ⅲ-10-47	-3.67347	30.215	115.75	1630.88	Ds
Ⅲ-10-48	-3.56763	30.2006	142.4	1660.3	Ds
Ⅲ-10-49	-3.55902	30.1778	155.667	1704.7	Ds
Ⅲ-10-50	-3.59902	30.1189	138.667	1354.8	Ds
Ⅲ-10-51	-3.43347	30.1153	158	1755.36	Ds
Ⅲ-10-52	-3.53485	30.1078	127	1919.16	Ds
Ⅲ-10-53	-3.38124	30.1058	131.333	635.23	Ds
Ⅲ-10-54	-3.49402	30.1022	136.8	1621.34	Ds
Ⅲ-10-55	-3.47541	30.0961	134	1375.05	Ds
Ⅲ-10-56	-3.38236	30.0878	119.333	1557.03	Ds
Ⅲ-10-57	-3.4043	30.0847	100.667	1743.19	Ds
Ⅲ-10-58	-3.45569	30.0786	179	1668.11	Ds
Ⅲ-10-59	-3.55319	30.0778	122	1775.33	Ds
Ⅲ-10-60	-3.37374	30.0753	113	1475.91	Ds
Ⅲ-10-61	-3.30374	30.0745	111.5	1322.28	Ds
Ⅲ-10-62	-3.40874	30.0725	130.5	1706.95	Ds
Ⅲ-10-63	-3.47708	30.0686	146.6	1675.24	Ds
Ⅲ-10-64	-3.33486	30.0639	107	1367.97	Ds
Ⅲ-10-65	-3.3843	30.0606	124.75	1520.46	Ds
Ⅲ-10-66	-3.49708	30.0603	127.5	1336.74	Ds
Ⅲ-10-67	-3.30235	30.06	128	1412.99	Ds
Ⅲ-10-68	-3.35263	30.0533	126	1494.44	Ds
Ⅲ-10-69	-3.39291	30.0517	146.8	1547.52	Ds
Ⅲ-10-70	-3.41708	30.0508	177	1665.1	Ds
Ⅲ-10-71	-3.37402	30.0453	169.667	1536.05	Ds
Ⅲ-10-72	-3.33791	30.0439	108.667	1857.44	Ds
Ⅲ-10-73	-3.2818	30.0378	127.25	1475.07	Ds
Ⅲ-10-74	-3.29958	30.0367	124.75	1555.71	Ds
Ⅲ-10-75	-3.2693	30.0364	140	1528.26	Ds
Ⅲ-10-76	-3.35569	30.0356	133	1571.66	Ds
Ⅲ-10-77	-3.41208	30.0347	143.333	1320.15	Ds
Ⅲ-10-78	-3.50486	30.0336	147	1079.35	Ds
Ⅲ-10-79	-3.46263	30.0336	103.5	1310.53	Ds
Ⅲ-10-80	-3.37124	30.0297	147	1409.06	Ds
Ⅲ-10-81	-3.26069	30.0283	108	1822.67	Ds
Ⅲ-10-82	-3.33902	30.0256	126.6	1775.33	Ds
Ⅲ-10-83	-3.31236	30.0222	110.5	1599	Ds
Ⅲ-10-84	-3.40458	30.0217	101	1002.12	Ds
Ⅲ-10-85	-3.2893	30.0192	163.5	1511.12	Ds
Ⅲ-10-86	-3.25097	30.017	121.5	1657.59	Ds
Ⅲ-10-87	-3.49708	30.0142	174.5	1720.56	Ds
Ⅲ-10-88	-3.44708	30.0131	125.5	1178.28	Ds
Ⅲ-10-89	-3.3693	30.0122	191	1304.32	Ds
Ⅲ-10-90	-3.35097	30.0106	106.5	1300.88	Ds
Ⅲ-10-91	-3.27263	30.0086	123.667	1927.03	Ds
Ⅲ-10-92	-3.33263	30.0083	165.8	1808.06	Ds
Ⅲ-10-93	-3.4243	30.0078	145	938.061	Ds
Ⅲ-10-94	-3.40624	30.0061	105.75	1848.85	Ds
Ⅲ-10-95	-3.3118	30.0053	117.75	1237.97	Ds
Ⅲ-10-96	-3.24597	30.0042	130	1317.56	Ds
Ⅲ-10-97	-3.29013	29.9992	103	1380.93	Ds
Ⅲ-10-98	-3.38569	29.9989	155	1389.97	Ds
Ⅲ-10-99	-3.2368	29.9961	123	1254.65	Ds
Ⅲ-10-100	-3.33652	29.9931	142.667	1520.56	Ds
Ⅲ-10-101	-3.31263	29.9931	125.667	1646.27	Ds
Ⅲ-10-102	-3.4068	29.9925	126	1322.35	Ds
Ⅲ-10-103	-3.46374	29.9922	138.667	1640.62	Ds
Ⅲ-10-104	-3.26013	29.992	147	1749.82	Ds
Ⅲ-10-105	-3.35597	29.9914	148.4	1795.76	Ds
Ⅲ-10-106	-3.42347	29.9864	136.25	1284.59	Ds
Ⅲ-10-107	-3.24013	29.9856	126.8	1579.08	Ds
Ⅲ-10-108	-3.29319	29.9847	145	1454.69	Ds
Ⅲ-10-109	-3.38458	29.9836	120.714	1263.2	Ds
Ⅲ-10-110	-3.36458	29.9828	121.833	1994.79	Ds
Ⅲ-10-111	-3.31596	29.9803	115.6	1449.72	Ds
Ⅲ-10-112	-3.27985	29.9797	143.5	1600.32	Ds
Ⅲ-10-113	-3.22736	29.9789	100.25	1055.57	Ds
Ⅲ-10-114	-3.26235	29.9764	136	1319.04	Ds
Ⅲ-10-115	-3.35013	29.9758	171.286	1767.74	Ds
Ⅲ-10-116	-3.33319	29.9756	104.8	1837.36	Ds
Ⅲ-10-117	-3.24624	29.9739	130	1254.73	Ds
Ⅲ-10-118	-3.43902	29.9722	116	1261.12	Ds
Ⅲ-10-119	-3.39152	29.9711	164.75	1683.25	Ds
Ⅲ-10-120	-3.36902	29.9711	154	1369.04	Ds
Ⅲ-10-121	-3.28874	29.9697	107	1172.82	Ds
Ⅲ-10-122	-3.30485	29.9694	156.75	1639	Ds
Ⅲ-10-123	-3.26986	29.9667	112	1170.97	Ds
Ⅲ-10-124	-3.22513	29.9628	136.5	1657.82	Ds
Ⅲ-10-125	-3.23847	29.9614	142.25	1813.59	Ds
Ⅲ-10-126	-3.33374	29.9608	171	1738.32	Ds
Ⅲ-10-127	-3.3968	29.9595	156.75	1354.77	Ds
Ⅲ-10-128	-3.37097	29.9586	159.5	1706.24	Ds
Ⅲ-10-129	-3.31708	29.9583	130.667	1291.05	Ds
Ⅲ-10-130	-3.21402	29.9558	130.5	1309.96	Ds
Ⅲ-10-131	-3.29236	29.9547	170.8	1417.88	Ds
Ⅲ-10-132	-3.25874	29.9545	127.75	1191.63	Ds
Ⅲ-10-133	-3.27347	29.9533	122	1657.18	Ds
Ⅲ-10-134	-3.30708	29.9528	137.286	1496.14	Ds
Ⅲ-10-135	-3.24347	29.9522	162.5	1777.4	Ds
Ⅲ-10-136	-3.40152	29.9511	112.333	1768.79	Ds
Ⅲ-10-137	-3.32791	29.9478	138.333	1138.16	Ds
Ⅲ-10-138	-3.35208	29.9475	134	1399.61	Ds
Ⅲ-10-139	-3.2168	29.945	134.333	1591.32	Ds
Ⅲ-10-140	-3.37486	29.9425	110	1044.9	Ds
Ⅲ-10-141	-3.30013	29.942	164	1696.56	Ds
Ⅲ-10-142	-3.28652	29.94	160	1310.33	Ds
Ⅲ-10-143	-3.42624	29.9358	141.6	1712.17	Ds
Ⅲ-10-144	-3.22069	29.935	156	879.795	Ds
Ⅲ-10-145	-3.2343	29.9331	141.667	1694.3	Ds
Ⅲ-10-146	-3.24596	29.9328	139.667	1526.37	Ds
Ⅲ-10-147	-3.41069	29.932	165	1864.11	Ds
Ⅲ-10-148	-3.39458	29.932	166.75	1600.48	Ds
Ⅲ-10-149	-3.35263	29.932	161.667	1538.89	Ds
Ⅲ-10-150	-3.26597	29.9317	134.25	1682.09	Ds
Ⅲ-10-151	-3.28985	29.9311	138.2	1650.53	Ds
Ⅲ-10-152	-3.30847	29.9283	113	1539.49	Ds
Ⅲ-10-153	-3.36624	29.9247	118.5	1701.02	Ds
Ⅲ-10-154	-3.20347	29.9247	120.2	1737.96	Ds
Ⅲ-10-155	-3.19208	29.9222	104.667	1360.64	Ds
Ⅲ-10-156	-3.33569	29.9217	133.714	2245.74	Ds
Ⅲ-10-157	-3.43013	29.9197	157	2041.9	Ds
Ⅲ-10-158	-3.22374	29.9186	125.143	1860.84	Ds
Ⅲ-10-159	-3.31513	29.9181	149	952.414	Ds
Ⅲ-10-160	-3.2393	29.9181	154.5	1764.32	Ds
Ⅲ-10-161	-3.26485	29.9161	144.25	1983.97	Ds
Ⅲ-10-162	-3.38652	29.9139	148	2162.49	Ds
Ⅲ-10-163	-3.33986	29.9111	101	1266.87	Ds
Ⅲ-10-164	-3.32319	29.9103	101.5	1562.62	Ds
Ⅲ-10-165	-3.29097	29.9086	132	1221.33	Ds
Ⅲ-10-166	-3.24319	29.9072	112.5	1743.06	Ds
Ⅲ-10-167	-3.31291	29.9067	120.25	1704.39	Ds
Ⅲ-10-168	-3.22458	29.9058	100	1205.54	Ds
Ⅲ-10-169	-3.30069	29.9047	131.25	1472.8	Ds
Ⅲ-10-170	-3.20541	29.9047	179.2	1856.66	Ds
Ⅲ-10-171	-3.37541	29.9014	139.333	1151.63	Ds
Ⅲ-10-172	-3.35458	29.9	113.75	1497.82	Ds
Ⅲ-10-173	-3.3243	29.8989	120	1796.27	Ds
Ⅲ-10-174	-3.27263	29.8983	103.5	1608.18	Ds
Ⅲ-10-175	-3.2543	29.8961	146.143	2142.68	Ds
Ⅲ-10-176	-3.19735	29.8936	120	1572.51	Ds
Ⅲ-10-177	-3.31124	29.8922	141.2	1848.23	Ds
Ⅲ-10-178	-3.41319	29.8914	136	1982.71	Ds
Ⅲ-10-179	-3.29124	29.8892	151	1511.09	Ds
Ⅲ-10-180	-3.18013	29.8886	112	1306.48	Ds
Ⅲ-10-181	-3.2168	29.8883	142	1422.04	Ds
Ⅲ-10-182	-3.22958	29.8867	101	1469.4	Ds
Ⅲ-10-183	-3.27985	29.8856	126	1666.71	Ds
Ⅲ-10-184	-3.2518	29.8856	109.667	1407.79	Ds
Ⅲ-10-185	-3.33541	29.8847	132.6	1682.71	Ds
Ⅲ-10-186	-3.38735	29.8833	154	1679.57	Ds
Ⅲ-10-187	-3.35986	29.8831	134.6	1372.49	Ds
Ⅲ-10-188	-3.30986	29.8808	148.875	2116.92	Ds
Ⅲ-10-189	-3.32652	29.877	161.8	1869.26	Ds
Ⅲ-10-190	-3.17791	29.877	113	1444.42	Ds
Ⅲ-10-191	-3.27569	29.8756	207.5	2191.51	Ds
Ⅲ-10-192	-3.29569	29.8753	108.286	2094.99	Ds
Ⅲ-10-193	-3.23319	29.8733	146.75	1769.96	Ds
Ⅲ-10-194	-3.25291	29.8706	180.8	2055.6	Ds
Ⅲ-10-195	-3.38791	29.87	101.875	2199.1	Ds
Ⅲ-10-196	-3.34402	29.8692	139	2282.94	Ds
Ⅲ-10-197	-3.36097	29.8689	114	981.319	Ds
Ⅲ-10-198	-3.17958	29.867	131.667	1400.58	Ds
Ⅲ-10-199	-3.30402	29.8656	110	1704.26	Ds
Ⅲ-10-200	-3.19985	29.8656	177.667	1695.94	Ds
Ⅲ-10-201	-3.2443	29.8622	115	1744.24	Ds
Ⅲ-10-202	-3.32791	29.8586	140	1420.09	Ds
Ⅲ-10-203	-3.28486	29.8581	119.25	1821.76	Ds
Ⅲ-10-204	-3.35985	29.8575	114.667	1336.3	Ds
Ⅲ-10-205	-3.16652	29.8572	126.5	1469.85	Ds
Ⅲ-10-206	-3.19847	29.8561	114.333	1241.67	Ds
Ⅲ-10-207	-3.26208	29.8528	132.5	1655.4	Ds
Ⅲ-10-208	-3.22597	29.8522	111.714	1779.68	Ds
Ⅲ-10-209	-3.2418	29.8481	109	1618.14	Ds
Ⅲ-10-210	-1.99541	29.8481	175.333	1882.36	Ds
Ⅲ-10-211	-3.16208	29.8475	133.667	1596.39	Ds
Ⅲ-10-212	-2.02486	29.8456	108	1169.62	Ds
Ⅲ-10-213	-1.93291	29.845	133.833	2115.09	Ds
Ⅲ-10-214	-2.00569	29.8428	125.5	1051.97	Ds
Ⅲ-10-215	-3.24874	29.8411	153.333	1820.54	Ds
Ⅲ-10-216	-3.28819	29.8403	120	1583.32	Ds
Ⅲ-10-217	-3.36013	29.84	106.857	1851.37	Ds
Ⅲ-10-218	-2.04124	29.8392	171	1596.97	Ds
Ⅲ-10-219	-3.18069	29.8381	135	1694.48	Ds
Ⅲ-10-220	-3.3368	29.837	119	1583.29	Ds
Ⅲ-10-221	-3.20374	29.8367	141	2031.92	Ds
Ⅲ-10-222	-2.05569	29.8356	130.5	1208.82	Ds
Ⅲ-10-223	-3.26985	29.8353	104.25	1766.54	Ds
Ⅲ-10-224	-3.2293	29.8339	114	1257.11	Ds
Ⅲ-10-225	-3.16263	29.832	123.167	1793.35	Ds
Ⅲ-10-226	-1.99874	29.832	157.833	2284.59	Ds
Ⅲ-10-227	-3.3143	29.8295	139.5	932.713	Ds
Ⅲ-10-228	-3.36541	29.8286	142	1189.02	Ds
Ⅲ-10-229	-1.98069	29.8272	124.667	1876.42	Ds
Ⅲ-10-230	-3.3468	29.8253	139	1201.67	Ds
Ⅲ-10-231	-3.14486	29.8253	105.333	1997.98	Ds
Ⅲ-10-232	-3.29791	29.8245	118.75	1516.86	Ds
Ⅲ-10-233	-2.07624	29.8242	108.5	1681.42	Ds
Ⅲ-10-234	-3.25374	29.822	131.625	2205.74	Ds
Ⅲ-10-235	-3.27485	29.8195	184.75	1705.21	Ds
Ⅲ-10-236	-2.09291	29.8175	107.667	1614.03	Ds
Ⅲ-10-237	-3.17958	29.8172	150.833	1988.53	Ds
Ⅲ-10-238	-3.36624	29.8161	157	1665.82	Ds
Ⅲ-10-239	-3.31152	29.8158	119.2	1251.5	Ds
Ⅲ-10-240	-3.20374	29.8142	140.571	1736.35	Ds
Ⅲ-10-241	-1.99347	29.8122	129.333	1535.73	Ds
Ⅲ-10-242	-3.22874	29.8117	142.333	1483.26	Ds
Ⅲ-10-243	-2.10319	29.8106	163	1822.31	Ds
Ⅲ-10-244	-3.34458	29.8097	127.8	1746.45	Ds
Ⅲ-10-245	-3.29319	29.8086	134.6	1730.54	Ds
Ⅲ-10-246	-3.14263	29.8086	120.75	1711.26	Ds
Ⅲ-10-247	-3.33152	29.8081	171.5	1071.78	Ds
Ⅲ-10-248	-3.26347	29.807	109	1395.38	Ds
Ⅲ-10-249	-2.06736	29.805	164.5	2158.28	Ds
Ⅲ-10-250	-3.1218	29.8047	103	1431.36	Ds
Ⅲ-10-251	-3.27902	29.8045	133.8	1794.49	Ds
Ⅲ-10-252	-2.0943	29.802	101.5	1759.06	Ds
Ⅲ-10-253	-3.16069	29.8017	184	1816.1	Ds
Ⅲ-10-254	-2.03902	29.7992	139.5	1450.58	Ds
Ⅲ-10-255	-3.25346	29.797	140.5	2096.53	Ds
Ⅲ-10-256	-3.18513	29.797	157	1635.82	Ds
Ⅲ-10-257	-3.13263	29.7956	120	1261.26	Ds
Ⅲ-10-258	-2.08736	29.7956	106	1237.09	Ds
Ⅲ-10-259	-2.01847	29.7942	112	1732.03	Ds
Ⅲ-10-260	-3.29402	29.7939	122.333	1312.76	Ds
Ⅲ-10-261	-3.31597	29.7933	131	1367.57	Ds
Ⅲ-10-262	-2.06736	29.7931	111.667	1215.16	Ds
Ⅲ-10-263	-3.34458	29.7928	107.4	1488.28	Ds
Ⅲ-10-264	-3.23763	29.7925	102	1512.93	Ds
Ⅲ-10-265	-3.10402	29.79	149.2	1501.82	Ds
Ⅲ-10-266	-3.2718	29.7897	109.143	2430.61	Ds
Ⅲ-10-267	-3.16041	29.7897	140.4	1764.67	Ds
Ⅲ-10-268	-3.30291	29.7895	163.333	1287.3	Ds
Ⅲ-10-269	-3.18486	29.787	144	1809.16	Ds
Ⅲ-10-270	-3.25763	29.7861	156.667	2205.1	Ds
Ⅲ-10-271	-2.04541	29.7861	122.75	1874.67	Ds
Ⅲ-10-272	-3.2093	29.7856	172	1457.76	Ds
Ⅲ-10-273	-2.08041	29.7853	116.714	1756.52	Ds
Ⅲ-10-274	-3.13597	29.785	130.667	1952.32	Ds
Ⅲ-10-275	-3.36375	29.7836	100.333	1515.47	Ds
Ⅲ-10-276	-3.24458	29.7833	105.8	1891.25	Ds
Ⅲ-10-277	-3.33152	29.7811	170.333	1538.43	Ds
Ⅲ-10-278	-3.09763	29.7797	112.333	1490.73	Ds
Ⅲ-10-279	-2.06124	29.7772	113.5	1632.87	Ds
Ⅲ-10-280	-2.07513	29.7758	137.667	1982.84	Ds
Ⅲ-10-281	-3.16402	29.7756	141.5	1706.66	Ds
Ⅲ-10-282	-3.22624	29.7747	141	1336.43	Ds
Ⅲ-10-283	-3.28819	29.7742	123	1587.54	Ds
Ⅲ-10-284	-3.11791	29.7742	126.667	1757.5	Ds
Ⅲ-10-285	-3.10791	29.7742	137.4	1789.84	Ds
Ⅲ-10-286	-3.26902	29.7736	119	1609.84	Ds
Ⅲ-10-287	-3.21346	29.7736	131	1504.69	Ds
Ⅲ-10-288	-3.1943	29.7733	153.167	1901.73	Ds
Ⅲ-10-289	-3.30485	29.7717	125.5	1463.96	Ds
Ⅲ-10-290	-3.1393	29.7717	138.5	1591.04	Ds
Ⅲ-10-291	-3.2468	29.7708	137.667	1719.68	Ds
Ⅲ-10-292	-2.03347	29.7695	122.333	1444.25	Ds
Ⅲ-10-293	-3.12791	29.7622	104.667	1750.47	Ds
Ⅲ-10-294	-3.19763	29.7614	122	1275.04	Ds
Ⅲ-10-295	-3.1743	29.7614	119	1524.97	Ds
Ⅲ-10-296	-2.03513	29.7597	140.667	1455.7	Ds
Ⅲ-10-297	-3.22846	29.7595	126	1468.96	Ds
Ⅲ-10-298	-3.32124	29.7589	112	1561.26	Ds
Ⅲ-10-299	-3.14986	29.7586	148.333	1329.15	Ds
Ⅲ-10-300	-3.25791	29.7581	185.75	2338.03	Ds
Ⅲ-10-301	-3.08763	29.7581	147.8	1817.63	Ds
Ⅲ-10-302	-3.27847	29.757	106.167	2760.76	Ds
Ⅲ-10-303	-3.30791	29.7561	109.167	2867.37	Ds
Ⅲ-10-304	-3.2093	29.7561	150	1659.93	Ds
Ⅲ-10-305	-3.11291	29.7561	103	1447.96	Ds
Ⅲ-10-306	-3.24486	29.7539	149.5	1263.69	Ds
Ⅲ-10-307	-3.13319	29.7531	124.667	1902.54	Ds
Ⅲ-10-308	-3.20013	29.7508	125.333	1708.96	Ds
Ⅲ-10-309	-3.26513	29.7486	127.286	2291.61	Ds
Ⅲ-10-310	-3.31569	29.7481	122.75	2171.7	Ds
Ⅲ-10-311	-3.2168	29.7456	117	1532.62	Ds
Ⅲ-10-312	-2.02291	29.7442	174.667	1204.66	Ds
Ⅲ-10-313	-3.18541	29.7433	181.25	1431.91	Ds
Ⅲ-10-314	-3.24874	29.7428	150	2032.01	Ds
Ⅲ-10-315	-3.13791	29.7428	131	1476.98	Ds
Ⅲ-10-316	-3.15902	29.7422	129.167	1995.53	Ds
Ⅲ-10-317	-3.07013	29.7422	131	1561.87	Ds
Ⅲ-10-318	-3.08736	29.7408	134.75	1464.16	Ds
Ⅲ-10-319	-3.23485	29.7381	142.25	1592.43	Ds
Ⅲ-10-320	-3.12041	29.7381	143.8	2271.73	Ds
Ⅲ-10-321	-3.28541	29.7328	121	1399.09	Ds
Ⅲ-10-322	-3.19569	29.7325	125	1517.82	Ds
Ⅲ-10-323	-3.21652	29.7322	139.667	1573.97	Ds
Ⅲ-10-324	-2.01208	29.7317	172.8	2000.64	Ds
Ⅲ-10-325	-3.27069	29.7289	121.25	1587.13	Ds
Ⅲ-10-326	-3.25402	29.7283	133.875	2268.97	Ds
Ⅲ-10-327	-3.17374	29.7283	142.8	1858.41	Ds
Ⅲ-10-328	-3.06569	29.7281	117.4	1735.5	Ds
Ⅲ-10-329	-3.09374	29.7261	116.333	1182.73	Ds
Ⅲ-10-330	-3.23347	29.7217	103	1720.63	Ds
Ⅲ-10-331	-3.12513	29.7208	122.333	1632.47	Ds
Ⅲ-10-332	-3.30041	29.7206	144	1717.91	Ds
Ⅲ-10-333	-3.10513	29.7181	134.333	1738.76	Ds
Ⅲ-10-334	-3.14763	29.7175	123.833	1786.57	Ds
Ⅲ-10-335	-3.16124	29.7167	105	2603.66	Ds
Ⅲ-10-336	-3.2118	29.7156	142.286	2064.99	Ds
Ⅲ-10-337	-3.06958	29.7156	101	1389.1	Ds
Ⅲ-10-338	-3.28124	29.7147	122.2	1559.24	Ds
Ⅲ-10-339	-3.19319	29.7147	104	1431	Ds
Ⅲ-10-340	-3.17624	29.7147	153.5	2412.18	Ds
Ⅲ-10-341	-3.08819	29.7131	108	1351.03	Ds
Ⅲ-10-342	-3.13069	29.7081	141	1324.98	Ds
Ⅲ-10-343	-3.2193	29.7075	107	1319.91	Ds
Ⅲ-10-344	-3.23735	29.7061	137.667	2251.14	Ds
Ⅲ-10-345	-3.16486	29.7045	160.667	1419.32	Ds
Ⅲ-10-346	-3.1068	29.7031	135.5	1683.22	Ds
Ⅲ-10-347	-3.18152	29.7025	143.286	2237.55	Ds
Ⅲ-10-348	-3.2743	29.7022	101.5	1588.26	Ds
Ⅲ-10-349	-3.2593	29.7011	154.5	1921.38	Ds
Ⅲ-10-350	-3.14846	29.7	127.5	1304.18	Ds
Ⅲ-10-351	-3.08569	29.6997	128	1483.94	Ds
Ⅲ-10-352	-3.07291	29.6975	150.25	1790.91	Ds
Ⅲ-10-353	-3.05874	29.697	122.667	1556.46	Ds
Ⅲ-10-354	-3.13597	29.6953	123.75	1957.83	Ds
Ⅲ-10-355	-3.23347	29.6942	104.5	1451.37	Ds
Ⅲ-10-356	-3.21096	29.6892	155.25	1678.92	Ds
Ⅲ-10-357	-3.16541	29.6889	165	2093.92	Ds
Ⅲ-10-358	-3.08041	29.6861	149.571	1995.13	Ds
Ⅲ-10-359	-3.15097	29.6836	140.667	1626.16	Ds
Ⅲ-10-360	-3.18791	29.6795	134.8	1485.43	Ds
Ⅲ-10-361	-3.16819	29.6783	126	993.58	Ds
Ⅲ-10-362	-3.08958	29.6778	161.667	1731.98	Ds
Ⅲ-10-363	-3.21124	29.6775	145	1447.42	Ds
Ⅲ-10-364	-3.04486	29.6772	127.333	1156.83	Ds
Ⅲ-10-365	-3.13902	29.677	127.5	1182.03	Ds
Ⅲ-10-366	-3.12124	29.6753	121.4	1765.63	Ds
Ⅲ-10-367	-3.03846	29.6653	154	1374.49	Ds
Ⅲ-10-368	-3.17847	29.6639	181.5	1466.97	Ds
Ⅲ-10-369	-3.16124	29.6628	134	1531.13	Ds
Ⅲ-10-370	-3.09624	29.6603	161.111	2415.85	Ds
Ⅲ-10-371	-3.14097	29.6592	131.667	1334.9	Ds
Ⅲ-10-372	-3.07319	29.6589	125.167	2009.36	Ds
Ⅲ-10-373	-3.12486	29.6586	102.25	1500.56	Ds
Ⅲ-10-374	-3.21597	29.6581	166	1501.99	Ds
Ⅲ-10-375	-3.05013	29.6561	149.25	2091.29	Ds
Ⅲ-10-376	-3.03347	29.6533	150.25	1844.93	Ds
Ⅲ-10-377	-3.20291	29.652	160.833	1868.05	Ds
Ⅲ-10-378	-3.18486	29.6481	132.5	1410.35	Ds
Ⅲ-10-379	-3.04985	29.6464	146.25	1505.89	Ds
Ⅲ-10-380	-3.10735	29.6442	140.333	1341.49	Ds
Ⅲ-10-381	-3.23152	29.6433	105.6	1504.03	Ds
Ⅲ-10-382	-3.14069	29.6422	180	1911.8	Ds
Ⅲ-10-383	-3.21819	29.6408	145.4	1888.87	Ds
Ⅲ-10-384	-3.16124	29.6392	100.667	1543.06	Ds
Ⅲ-10-385	-3.02819	29.6378	132.667	1304.63	Ds
Ⅲ-10-386	-3.07569	29.6361	138.25	1596.54	Ds
Ⅲ-10-387	-3.19041	29.6325	121.8	1702.84	Ds
Ⅲ-10-388	-3.20124	29.6322	164	933.528	Ds
Ⅲ-10-389	-3.22874	29.63	123.2	1232.94	Ds
Ⅲ-10-390	-3.04902	29.6275	114	1151.91	Ds
Ⅲ-10-391	-3.18013	29.6258	132	1221.53	Ds
Ⅲ-10-392	-3.09485	29.6258	117.667	1373.12	Ds
Ⅲ-10-393	-3.11902	29.6256	128.667	1419.99	Ds
Ⅲ-10-394	-3.16513	29.6242	178.8	2068.25	Ds
Ⅲ-10-395	-3.15013	29.6239	104.6	1623.23	Ds
Ⅲ-10-396	-3.23735	29.6192	105	1255.11	Ds
Ⅲ-10-397	-3.2193	29.6172	105.333	1500.29	Ds
Ⅲ-10-398	-3.20152	29.6139	127.333	1498.48	Ds
Ⅲ-10-399	-3.10096	29.6133	127	1308.2	Ds
Ⅲ-10-400	-3.06513	29.6095	117	1597.49	Ds
Ⅲ-10-401	-3.14097	29.6072	128	1818.68	Ds
Ⅲ-10-402	-3.15708	29.6064	156.8	1603.22	Ds
Ⅲ-10-403	-3.13041	29.6064	129	1856.98	Ds
Ⅲ-10-404	-3.18347	29.6042	160	1318.18	Ds
Ⅲ-10-405	-3.25624	29.6036	117.75	1511.91	Ds
Ⅲ-10-406	-3.22124	29.6033	163	1321.06	Ds
Ⅲ-10-407	-3.19319	29.6031	104.5	1813.44	Ds
Ⅲ-10-408	-3.04819	29.6025	126.5	1379.33	Ds
Ⅲ-10-409	-3.20902	29.6014	147.5	1206.1	Ds
Ⅲ-10-410	-3.30208	29.6006	123.167	1841.53	Ds
Ⅲ-10-411	-3.24569	29.5983	108.667	1553.11	Ds
Ⅲ-10-412	-3.10319	29.5975	162	1660.31	Ds
Ⅲ-10-413	-3.29013	29.5961	136.833	1690.77	Ds
Ⅲ-10-414	-3.27124	29.5945	124	1647.59	Ds
Ⅲ-10-415	-3.23208	29.5936	126.833	2068.62	Ds
Ⅲ-10-416	-3.08152	29.5928	150	1621.15	Ds
Ⅲ-10-417	-3.19735	29.5897	148	1023.83	Ds
Ⅲ-10-418	-3.1618	29.5886	135.667	1980.06	Ds
Ⅲ-10-419	-3.00736	29.5875	133.5	1286.7	Ds
Ⅲ-10-420	-3.25486	29.5861	129.5	1370.4	Ds
Ⅲ-10-421	-3.13541	29.5858	125.5	1665.46	Ds
Ⅲ-10-422	-3.11319	29.5842	104	1797.81	Ds
Ⅲ-10-423	-3.30124	29.5828	112	1303.76	Ds
Ⅲ-10-424	-3.23819	29.5822	125.714	2374.19	Ds
Ⅲ-10-425	-3.09652	29.5822	102.2	1439.93	Ds
Ⅲ-10-426	-3.18041	29.5817	117.5	1177.99	Ds
Ⅲ-10-427	-3.02486	29.5811	135.5	1385.26	Ds
Ⅲ-10-428	-3.28041	29.5797	113	1445.04	Ds
Ⅲ-10-429	-3.21041	29.5795	164.167	1886.88	Ds
Ⅲ-10-430	-2.99819	29.5786	143.429	1914.65	Ds
Ⅲ-10-431	-3.08236	29.5775	106.4	1811.31	Ds
Ⅲ-10-432	-3.25541	29.5753	111.75	870.193	Ds
Ⅲ-10-433	-3.22402	29.5728	145	1574.13	Ds
Ⅲ-10-434	-2.16263	29.5706	108.25	1525.63	Ds
Ⅲ-10-435	-3.2343	29.5703	162	1466.11	Ds
Ⅲ-10-436	-3.15541	29.5697	136	1676.1	Ds
Ⅲ-10-437	-3.14569	29.5697	152	1223.02	Ds
Ⅲ-10-438	-3.09263	29.5697	142.333	1680.85	Ds
Ⅲ-10-439	-3.30235	29.5689	113.8	1845.43	Ds
Ⅲ-10-440	-3.05319	29.5689	134.667	1933.01	Ds
Ⅲ-10-441	-3.02708	29.5678	127.5	1434.97	Ds
Ⅲ-10-442	-3.28708	29.5672	156	1042.08	Ds
Ⅲ-10-443	-3.18486	29.5672	114.5	1296.6	Ds
Ⅲ-10-444	-3.13291	29.5658	102	1250.79	Ds
Ⅲ-10-445	-3.12152	29.5656	176.333	1647.4	Ds
Ⅲ-10-446	-3.19902	29.5653	104.2	1910.79	Ds
Ⅲ-10-447	-3.10985	29.5653	124	1520.81	Ds
Ⅲ-10-448	-3.2468	29.5622	107.75	1167.04	Ds
Ⅲ-10-449	-3.27013	29.5611	100.5	1711.88	Ds
Ⅲ-10-450	-3.28791	29.5575	168.5	1369.85	Ds
Ⅲ-10-451	-3.15096	29.5572	107.75	1135.38	Ds
Ⅲ-10-452	-2.14486	29.557	100.333	1368.95	Ds
Ⅲ-10-453	-3.32569	29.5561	115	1528.75	Ds
Ⅲ-10-454	-2.98013	29.5561	156	1405.14	Ds
Ⅲ-10-455	-3.30319	29.5558	111	1048.19	Ds
Ⅲ-10-456	-3.04486	29.5558	131	1611.39	Ds
Ⅲ-10-457	-3.17013	29.5556	113	1460.18	Ds
Ⅲ-10-458	-3.22902	29.5542	141.429	1722.83	Ds
Ⅲ-10-459	-3.20513	29.5489	132	1266.57	Ds
Ⅲ-10-460	-3.11985	29.5489	110.286	2378.52	Ds
Ⅲ-10-461	-3.08958	29.5486	119	1176.19	Ds
Ⅲ-10-462	-3.25458	29.5475	109.25	1724.76	Ds
Ⅲ-10-463	-2.12291	29.5472	114	1328.19	Ds
Ⅲ-10-464	-3.36541	29.5467	128.667	1415.93	Ds
Ⅲ-10-465	-3.23985	29.5467	113.6	1981.8	Ds
Ⅲ-10-466	-3.2743	29.5461	103.25	1677.16	Ds
Ⅲ-10-467	-3.31291	29.5447	123.333	1188.37	Ds
Ⅲ-10-468	-3.34624	29.5442	108.333	1503.89	Ds
Ⅲ-10-469	-3.29402	29.5422	117	1344.45	Ds
Ⅲ-10-470	-2.10735	29.5422	133	1775.73	Ds
Ⅲ-10-471	-3.2118	29.5414	118.833	1578.9	Ds
Ⅲ-10-472	-3.2243	29.5411	117.75	1695.47	Ds
Ⅲ-10-473	-3.05541	29.5395	100	1449.5	Ds
Ⅲ-10-474	-2.99319	29.5395	109.5	1974.61	Ds
Ⅲ-10-475	-3.02319	29.5392	112	1529.45	Ds
Ⅲ-10-476	-3.18291	29.5386	108	946.102	Ds
Ⅲ-10-477	-3.16458	29.5386	102.429	2156.35	Ds
Ⅲ-10-478	-2.64735	29.5347	107.8	1625.59	Ds
Ⅲ-10-479	-3.09652	29.5333	109.75	1371.3	Ds
Ⅲ-10-480	-3.26263	29.5331	111.833	1770.43	Ds
Ⅲ-10-481	-3.28263	29.5328	122.667	1662.92	Ds
Ⅲ-10-482	-3.1468	29.5328	100	1199.11	Ds
Ⅲ-10-483	-3.34235	29.5325	119	1652.38	Ds
Ⅲ-10-484	-3.32624	29.5325	157.25	1827.12	Ds
Ⅲ-10-485	-3.23624	29.5325	110.2	2114.93	Ds
Ⅲ-10-486	-3.36124	29.5322	104	974.976	Ds
Ⅲ-10-487	-3.29819	29.532	136.889	2691.98	Ds
Ⅲ-10-488	-2.10124	29.5306	135.667	1284.82	Ds
Ⅲ-10-489	-3.22097	29.5303	108.5	2029.69	Ds
Ⅲ-10-490	-3.31819	29.527	130.5	1374.91	Ds
Ⅲ-10-491	-2.61208	29.5253	194.5	1476.78	Ds
Ⅲ-10-492	-3.00097	29.525	110	1795.91	Ds
Ⅲ-10-493	-3.26819	29.5228	108.5	1408.95	Ds
Ⅲ-10-494	-3.10374	29.5225	135.8	2142.77	Ds
Ⅲ-10-495	-3.28569	29.5222	179	1633.09	Ds
Ⅲ-10-496	-3.25236	29.522	121.333	1736.48	Ds
Ⅲ-10-497	-3.02847	29.5208	125.5	1852.55	Ds
Ⅲ-10-498	-3.13291	29.5203	186.75	2128.36	Ds
Ⅲ-10-499	-3.30735	29.52	125	1740.29	Ds
Ⅲ-10-500	-2.5968	29.5195	122.333	1825.04	Ds
Ⅲ-10-501	-3.19958	29.5192	105.143	1830.97	Ds
Ⅲ-10-502	-3.0168	29.5186	109.2	1664.59	Ds
Ⅲ-10-503	-2.96291	29.5172	108	1283.57	Ds
Ⅲ-10-504	-3.37652	29.5161	135.333	1753.95	Ds
Ⅲ-10-505	-2.57847	29.5156	234.75	2006.29	Ds
Ⅲ-10-506	-3.34263	29.5139	130.75	1775.39	Ds
Ⅲ-10-507	-2.9518	29.5136	114.25	1623.34	Ds
Ⅲ-10-508	-3.22847	29.5133	163	1312.59	Ds
Ⅲ-10-509	-3.06319	29.5131	147	1800.58	Ds
Ⅲ-10-510	-2.97958	29.5117	142.5	2000.28	Ds
Ⅲ-10-511	-3.10708	29.5111	140	1389.54	Ds
Ⅲ-10-512	-3.32235	29.51	127.8	1586.09	Ds
Ⅲ-10-513	-2.55374	29.5095	180.25	1871.27	Ds
Ⅲ-10-514	-3.08208	29.5089	126.333	2387.93	Ds
Ⅲ-10-515	-3.24902	29.5078	131.667	1522.28	Ds
Ⅲ-10-516	-3.13847	29.5078	112.8	1844.05	Ds
Ⅲ-10-517	-2.08346	29.5078	120	1281.07	Ds
Ⅲ-10-518	-3.03263	29.5064	109.5	1404.04	Ds
Ⅲ-10-519	-3.35013	29.505	119.5	1257.56	Ds
Ⅲ-10-520	-3.27208	29.5047	133	1691.38	Ds
Ⅲ-10-521	-3.30763	29.5045	116	1471.53	Ds
Ⅲ-10-522	-3.18874	29.5036	117.5	1584	Ds
Ⅲ-10-523	-3.33208	29.5031	134	1163.5	Ds
Ⅲ-10-524	-3.15985	29.5031	120.8	1654.01	Ds
Ⅲ-10-525	-2.52152	29.5022	128.4	2017.26	Ds
Ⅲ-10-526	-3.20596	29.502	130	1389.39	Ds
Ⅲ-10-527	-3.17791	29.502	100	1368.08	Ds
Ⅲ-10-528	-3.04319	29.5014	132	1607.57	Ds
Ⅲ-10-529	-2.5618	29.5008	160.5	1340.29	Ds
Ⅲ-10-530	-2.58902	29.4975	174.429	2202.7	Ds
Ⅲ-10-531	-3.3593	29.4972	105.333	1094.56	Ds
Ⅲ-10-532	-2.57486	29.4972	157.75	1423.37	Ds
Ⅲ-10-533	-2.95263	29.4964	144.25	1770.71	Ds
Ⅲ-10-534	-3.05597	29.4958	103	1789.18	Ds
Ⅲ-10-535	-3.24319	29.4939	107.2	1492.84	Ds
Ⅲ-10-536	-2.49902	29.4939	182.75	1678.3	Ds
Ⅲ-10-537	-3.26041	29.4936	120.75	1804.6	Ds
Ⅲ-10-538	-3.33569	29.4928	126	1423.84	Ds
Ⅲ-10-539	-2.51541	29.4919	137.333	1883.87	Ds
Ⅲ-10-540	-3.21958	29.4911	120	1563.63	Ds
Ⅲ-10-541	-2.97541	29.4897	136	1821.72	Ds
Ⅲ-10-542	-3.3018	29.4895	112	1268.08	Ds
Ⅲ-10-543	-3.27652	29.4892	150	1316.43	Ds
Ⅲ-10-544	-3.32458	29.4886	102.333	1358.03	Ds
Ⅲ-10-545	-3.29097	29.4886	127	1186.31	Ds
Ⅲ-10-546	-3.19819	29.4886	154	1327.82	Ds
Ⅲ-10-547	-3.31263	29.4883	149	1098.26	Ds
Ⅲ-10-548	-3.14513	29.4883	117.143	1719.94	Ds
Ⅲ-10-549	-2.9468	29.4883	119	1296.43	Ds
Ⅲ-10-550	-3.0193	29.4872	129.2	2132.16	Ds
Ⅲ-10-551	-3.16152	29.4867	113	1819.59	Ds
Ⅲ-10-552	-2.5593	29.4853	193	1262.03	Ds
Ⅲ-10-553	-3.18263	29.4833	113.667	1810.08	Ds
Ⅲ-10-554	-2.98541	29.4811	112	1448.7	Ds
Ⅲ-10-555	-3.22124	29.4789	101.333	1105.03	Ds
Ⅲ-10-556	-3.24763	29.4783	128.75	1150.96	Ds
Ⅲ-10-557	-2.9293	29.4764	129.333	1373.41	Ds
Ⅲ-10-558	-2.95735	29.4756	123.25	1800.36	Ds
Ⅲ-10-559	-3.12208	29.4717	103.833	1770.4	Ds
Ⅲ-10-560	-3.00152	29.4706	147.5	1591.87	Ds
Ⅲ-10-561	-3.14986	29.4697	129	1586.21	Ds
Ⅲ-10-562	-2.92096	29.4689	101.5	1160.62	Ds
Ⅲ-10-563	-3.18347	29.4672	102.75	1220.41	Ds
Ⅲ-10-564	-3.17041	29.4672	124.2	1763.06	Ds
Ⅲ-10-565	-3.03097	29.4658	108	1314.5	Ds
Ⅲ-10-566	-2.93319	29.4614	130.5	1646.96	Ds
Ⅲ-10-567	-2.96708	29.457	119	1313.32	Ds
Ⅲ-10-568	-3.13958	29.4567	106.667	1513.71	Ds
Ⅲ-10-569	-2.91263	29.4564	112.6	1546.13	Ds
Ⅲ-10-570	-3.00458	29.4542	118.167	1746.58	Ds
Ⅲ-10-571	-2.95624	29.4475	132.167	2132.4	Ds
Ⅲ-10-572	-3.05569	29.4472	112.25	1688.64	Ds
Ⅲ-10-573	-3.17208	29.4461	112.5	1717.63	Ds
Ⅲ-10-574	-3.50486	29.4458	134.5	1020.98	Ds
Ⅲ-10-575	-2.93124	29.4453	110.4	1549.56	Ds
Ⅲ-10-576	-2.97958	29.4447	145.2	2183.35	Ds
Ⅲ-10-577	-3.13902	29.4436	112.333	1353.3	Ds
Ⅲ-10-578	-3.08513	29.4408	145	1538.59	Ds
Ⅲ-10-579	-3.02347	29.4403	108.333	1212.42	Ds
Ⅲ-10-580	-2.9093	29.4372	140.75	1625.33	Ds
Ⅲ-10-581	-3.14736	29.4364	139	1022.19	Ds
Ⅲ-10-582	-2.94485	29.4333	118	1341.42	Ds
Ⅲ-10-583	-3.1618	29.4317	123.5	1413.2	Ds
Ⅲ-10-584	-2.95958	29.4303	122.25	1618.21	Ds
Ⅲ-10-585	-3.01624	29.4278	124.6	1623.99	Ds
Ⅲ-10-586	-3.09624	29.427	120.8	1664.99	Ds
Ⅲ-10-587	-3.04819	29.427	127.4	1682.49	Ds
Ⅲ-10-588	-3.03708	29.425	161	1626.24	Ds
Ⅲ-10-589	-2.99374	29.4247	219.333	1727.27	Ds
Ⅲ-10-590	-3.46569	29.4239	170.25	1860.58	Ds
Ⅲ-10-591	-3.06486	29.4217	111.5	1217.38	Ds
Ⅲ-10-592	-3.11041	29.42	118.25	1564.77	Ds
Ⅲ-10-593	-2.91152	29.4192	123.5	2280.17	Ds
Ⅲ-10-594	-3.07597	29.4167	126.4	1596.48	Ds
Ⅲ-10-595	-2.96402	29.4147	115.667	1907.62	Ds
Ⅲ-10-596	-3.4318	29.4145	105	1275.71	Ds
Ⅲ-10-597	-3.44541	29.4139	118.25	1390.99	Ds
Ⅲ-10-598	-3.41597	29.4133	114.5	1886.75	Ds
Ⅲ-10-599	-3.02235	29.4131	113	1749.85	Ds
Ⅲ-10-600	-2.94708	29.4128	120.333	1534.79	Ds
Ⅲ-10-601	-3.04319	29.4106	144.667	1837.88	Ds
Ⅲ-10-602	-3.05847	29.4103	110.5	1301.56	Ds
Ⅲ-10-603	-3.1818	29.4081	107.4	2025.14	Ds
Ⅲ-10-604	-2.99347	29.4078	115.333	1768.21	Ds
Ⅲ-10-605	-3.15319	29.4064	106	1936.5	Ds
Ⅲ-10-606	-3.16596	29.4061	108	1119.93	Ds
Ⅲ-10-607	-3.09485	29.4061	119.833	1814.37	Ds
Ⅲ-10-608	-2.92847	29.4053	142.5	1482.98	Ds
Ⅲ-10-609	-3.43347	29.4047	100.5	1210.16	Ds
Ⅲ-10-610	-2.25124	29.4028	148.5	1511.83	Ds
Ⅲ-10-611	-2.27374	29.4017	123	1240.66	Ds
Ⅲ-10-612	-3.47013	29.4011	106.5	1250.07	Ds
Ⅲ-10-613	-3.45541	29.3983	123.167	1957.88	Ds
Ⅲ-10-614	-3.06263	29.3967	150	1994.18	Ds
Ⅲ-10-615	-3.01069	29.3967	170	1914.79	Ds
Ⅲ-10-616	-2.9893	29.3958	106.667	2066.99	Ds
Ⅲ-10-617	-2.95819	29.3956	169.333	2086.67	Ds
Ⅲ-10-618	-3.12819	29.3953	144.667	1673	Ds
Ⅲ-10-619	-2.23569	29.3936	166.667	1915.26	Ds
Ⅲ-10-620	-3.39597	29.3928	158	1782.22	Ds
Ⅲ-10-621	-2.28347	29.3928	158	1176.32	Ds
Ⅲ-10-622	-2.26291	29.3917	169	1843.49	Ds
Ⅲ-10-623	-3.43347	29.3914	105	1308.74	Ds
Ⅲ-10-624	-3.10458	29.3897	120.333	1615.53	Ds
Ⅲ-10-625	-3.04263	29.3883	102.25	1449.28	Ds
Ⅲ-10-626	-2.94402	29.3853	111.25	1922.89	Ds
Ⅲ-10-627	-3.0843	29.3847	117.5	1913.46	Ds
Ⅲ-10-628	-3.13402	29.3836	113	1251.63	Ds
Ⅲ-10-629	-2.27569	29.3836	152.8	1611.62	Ds
Ⅲ-10-630	-3.4368	29.3828	136	1583.48	Ds
Ⅲ-10-631	-3.46291	29.3792	110	1604.83	Ds
Ⅲ-10-632	-3.39374	29.3783	106.25	1559.69	Ds
Ⅲ-10-633	-3.00124	29.3772	152	2186.91	Ds
Ⅲ-10-634	-2.9768	29.3764	168.25	1837.06	Ds
Ⅲ-10-635	-3.0943	29.3758	116	1145.75	Ds
Ⅲ-10-636	-3.10541	29.3747	123.5	1464.14	Ds
Ⅲ-10-637	-3.15513	29.3745	117.8	2046.91	Ds
Ⅲ-10-638	-3.0568	29.3739	114.4	2212.31	Ds
Ⅲ-10-639	-2.91763	29.3739	138.4	1959.23	Ds
Ⅲ-10-640	-2.95374	29.3733	131.333	1727.37	Ds
Ⅲ-10-641	-3.44902	29.3714	113	1520.08	Ds
Ⅲ-10-642	-2.2593	29.3689	154.75	1529.17	Ds
Ⅲ-10-643	-3.13347	29.3683	107	1440.78	Ds
Ⅲ-10-644	-3.4268	29.3681	115	1554.1	Ds
Ⅲ-10-645	-2.96874	29.3667	104	1286.89	Ds
Ⅲ-10-646	-3.00346	29.3664	121.5	1483.09	Ds
Ⅲ-10-647	-3.37347	29.3656	159.333	1376.42	Ds
Ⅲ-10-648	-3.04097	29.3645	138.25	1633.36	Ds
Ⅲ-10-649	-2.9043	29.3642	141.667	1485.81	Ds
Ⅲ-10-650	-3.11763	29.3639	117.5	1242.55	Ds
Ⅲ-10-651	-2.9868	29.3633	135.333	1499.19	Ds
Ⅲ-10-652	-3.40485	29.3631	113	1502.86	Ds
Ⅲ-10-653	-3.02402	29.3611	134	1684.41	Ds
Ⅲ-10-654	-2.9268	29.3611	147.25	2627.91	Ds
Ⅲ-10-655	-3.38347	29.3589	111	1554.13	Ds
Ⅲ-10-656	-3.06902	29.3583	112.667	1161.76	Ds
Ⅲ-10-657	-2.96013	29.357	165.8	1573.39	Ds
Ⅲ-10-658	-3.3568	29.3553	137	1521.8	Ds
Ⅲ-10-659	-3.09541	29.3533	111.333	1572.01	Ds
Ⅲ-10-660	-3.43624	29.3531	129.667	1485.77	Ds
Ⅲ-10-661	-2.97763	29.3531	110	1351.82	Ds
Ⅲ-10-662	-3.07874	29.3528	113.5	1561.64	Ds
Ⅲ-10-663	-3.10652	29.3525	126.5	1225.93	Ds
Ⅲ-10-664	-2.99347	29.3508	116	1591.37	Ds
Ⅲ-10-665	-3.05763	29.3497	123.333	1451.95	Ds
Ⅲ-10-666	-3.39152	29.3492	128.333	1731.62	Ds
Ⅲ-10-667	-3.04736	29.3486	160	1491.33	Ds
Ⅲ-10-668	-3.34485	29.3483	110	1167.72	Ds
Ⅲ-10-669	-3.01097	29.3478	152	1628.65	Ds
Ⅲ-10-670	-3.02513	29.3475	119.8	1698.07	Ds
Ⅲ-10-671	-2.85958	29.3458	103.8	2068.85	Ds
Ⅲ-10-672	-3.33347	29.3445	160.833	1557.74	Ds
Ⅲ-10-673	-2.87874	29.3445	111.5	1532.9	Ds
Ⅲ-10-674	-2.95847	29.3431	124.5	1625.13	Ds
Ⅲ-10-675	-3.37513	29.3408	151	1853.19	Ds
Ⅲ-10-676	-3.3568	29.3383	102.75	1438.68	Ds
Ⅲ-10-677	-2.92374	29.3378	173.8	1631.45	Ds
Ⅲ-10-678	-2.90485	29.3372	109	1605.03	Ds
Ⅲ-10-679	-2.98597	29.3342	127	1376.52	Ds
Ⅲ-10-680	-3.06236	29.3336	156.857	1795.49	Ds
Ⅲ-10-681	-3.40402	29.3328	126.714	1835.91	Ds
Ⅲ-10-682	-2.93458	29.3328	162.25	1390.71	Ds
Ⅲ-10-683	-2.84152	29.3317	101.8	1515.02	Ds
Ⅲ-10-684	-3.02263	29.3311	128.667	1452.5	Ds
Ⅲ-10-685	-2.95013	29.3303	127	1513.06	Ds
Ⅲ-10-686	-3.00819	29.33	110.2	1711.64	Ds
Ⅲ-10-687	-3.38236	29.3295	142	1595.24	Ds
Ⅲ-10-688	-3.43125	29.3283	135.167	1437.31	Ds
Ⅲ-10-689	-2.96458	29.3281	156.667	1354.92	Ds
Ⅲ-10-690	-3.04402	29.3278	182.75	1869.73	Ds
Ⅲ-10-691	-3.34597	29.327	133.667	1816.55	Ds
Ⅲ-10-692	-3.31624	29.3264	157.25	1839.11	Ds
Ⅲ-10-693	-2.8493	29.3236	111.667	1275.72	Ds
Ⅲ-10-694	-2.91235	29.3231	154.667	1829.39	Ds
Ⅲ-10-695	-3.30124	29.3225	141	1050.46	Ds
Ⅲ-10-696	-3.36069	29.3222	120.5	1532.21	Ds
Ⅲ-10-697	-2.83735	29.3206	124	1180.35	Ds
Ⅲ-10-698	-2.92958	29.3197	158.75	1777.73	Ds
Ⅲ-10-699	-3.28819	29.3189	148	1319.93	Ds
Ⅲ-10-700	-3.39208	29.3178	150.667	1415.9	Ds
Ⅲ-10-701	-2.87097	29.3178	143.5	1575.38	Ds
Ⅲ-10-702	-3.02596	29.317	137.5	1749.87	Ds
Ⅲ-10-703	-3.00013	29.3161	169.8	1896.33	Ds
Ⅲ-10-704	-3.37541	29.3158	103	1324.07	Ds
Ⅲ-10-705	-2.95569	29.3147	157	1265.64	Ds
Ⅲ-10-706	-3.33291	29.3139	129.333	2317.53	Ds
Ⅲ-10-707	-3.3568	29.3136	106	1409.65	Ds
Ⅲ-10-708	-2.88763	29.3128	130.333	2260.56	Ds
Ⅲ-10-709	-2.94624	29.3125	133	1541.88	Ds
Ⅲ-10-710	-2.82541	29.3125	148.333	1290.87	Ds
Ⅲ-10-711	-2.97152	29.3108	160	1596.56	Ds
Ⅲ-10-712	-1.43985	29.3075	135.667	1559.65	Ds
Ⅲ-10-713	-3.39902	29.3056	103.5	1260.39	Ds
Ⅲ-10-714	-3.27291	29.3056	154	900.6	Ds
Ⅲ-10-715	-3.28347	29.305	149	1289.96	Ds
Ⅲ-10-716	-1.42708	29.305	120	1520.99	Ds
Ⅲ-10-717	-2.9843	29.3045	132.2	1776.87	Ds
Ⅲ-10-718	-3.37652	29.3033	100.8	1762.91	Ds
Ⅲ-10-719	-2.81902	29.3033	105.333	1576.17	Ds
Ⅲ-10-720	-2.91569	29.3028	155	1621.24	Ds
Ⅲ-10-721	-2.90485	29.3028	177.333	1492.69	Ds
Ⅲ-10-722	-2.85513	29.3006	130.667	1609.22	Ds
Ⅲ-10-723	-3.00763	29.2995	167.2	1867.54	Ds
Ⅲ-10-724	-2.95763	29.2983	172	1468.16	Ds
Ⅲ-10-725	-2.93346	29.2972	150.25	1569.26	Ds
Ⅲ-10-726	-1.4318	29.2956	172	1320.09	Ds
Ⅲ-10-727	-3.30625	29.295	170	1627.42	Ds
Ⅲ-10-728	-3.26847	29.2933	144	1200.32	Ds
Ⅲ-10-729	-2.80319	29.2931	111.714	2262.24	Ds
Ⅲ-10-730	-3.33569	29.2917	107.667	1766.03	Ds
Ⅲ-10-731	-3.28819	29.2914	104.571	1990.59	Ds
Ⅲ-10-732	-2.96986	29.2914	123	1638.67	Ds
Ⅲ-10-733	-2.94569	29.2914	142	1406.51	Ds
Ⅲ-10-734	-3.37708	29.2911	135	1219.61	Ds
Ⅲ-10-735	-3.32152	29.2906	168.333	1528.02	Ds
Ⅲ-10-736	-2.82735	29.2903	129.8	2140.76	Ds
Ⅲ-10-737	-3.35791	29.2883	121	1867.38	Ds
Ⅲ-10-738	-3.25819	29.2878	101	914.825	Ds
Ⅲ-10-739	-2.87958	29.2878	170.75	1929	Ds
Ⅲ-10-740	-2.91097	29.2872	144	1541.28	Ds
Ⅲ-10-741	-2.11374	29.2867	108.5	1422.45	Ds
Ⅲ-10-742	-2.88958	29.2856	166	1613.34	Ds
Ⅲ-10-743	-2.98902	29.285	159.75	2041.35	Ds
Ⅲ-10-744	-2.78624	29.285	147	1300.76	Ds
Ⅲ-10-745	-2.75874	29.2847	121.667	1314.45	Ds
Ⅲ-10-746	-1.41735	29.2847	179.667	2279.46	Ds
Ⅲ-10-747	-2.85513	29.2839	126.25	1638.98	Ds
Ⅲ-10-748	-2.9243	29.2828	138.2	1580.07	Ds
Ⅲ-10-749	-3.39291	29.2814	144.75	1262.52	Ds
Ⅲ-10-750	-3.26513	29.2814	118	1270.26	Ds
Ⅲ-10-751	-1.42735	29.2783	147.333	1427.76	Ds
Ⅲ-10-752	-2.06097	29.2775	107.667	1972.45	Ds
Ⅲ-10-753	-2.96458	29.2764	182	1340.27	Ds
Ⅲ-10-754	-2.7668	29.2764	135.5	1474.92	Ds
Ⅲ-10-755	-3.32541	29.2739	105.5	1686.74	Ds
Ⅲ-10-756	-2.7943	29.2739	164	1319.64	Ds
Ⅲ-10-757	-2.07791	29.2736	118	1418.52	Ds
Ⅲ-10-758	-2.89846	29.2733	108	1512.86	Ds
Ⅲ-10-759	-3.2543	29.2728	132	1630.51	Ds
Ⅲ-10-760	-2.91097	29.2728	150	1412.01	Ds
Ⅲ-10-761	-3.30124	29.2722	158	2430.69	Ds
Ⅲ-10-762	-2.12985	29.2714	129.5	1621.27	Ds
Ⅲ-10-763	-3.33874	29.2711	139.667	1493.66	Ds
Ⅲ-10-764	-2.9368	29.2711	163.2	1802.98	Ds
Ⅲ-10-765	-2.88763	29.2711	145.333	1273.12	Ds
Ⅲ-10-766	-2.85985	29.2711	179.4	2120.9	Ds
Ⅲ-10-767	-2.8418	29.27	100.5	1466.14	Ds
Ⅲ-10-768	-2.74902	29.2695	151.2	1765.01	Ds
Ⅲ-10-769	-2.80374	29.2681	132.333	1293.16	Ds
Ⅲ-10-770	-2.09986	29.267	112	1394.49	Ds
Ⅲ-10-771	-2.97013	29.2664	154.5	1314.76	Ds
Ⅲ-10-772	-3.40069	29.2656	128.333	1740.63	Ds
Ⅲ-10-773	-3.36847	29.2642	102.667	1554.51	Ds
Ⅲ-10-774	-3.27624	29.2639	109.571	2034.92	Ds
Ⅲ-10-775	-3.24402	29.2639	126	1128.48	Ds
Ⅲ-10-776	-2.07458	29.2636	136	1569.3	Ds
Ⅲ-10-777	-1.41097	29.2633	150	2068.32	Ds
Ⅲ-10-778	-3.35346	29.2631	116	1565.66	Ds
Ⅲ-10-779	-2.81458	29.2631	133.667	1607.24	Ds
Ⅲ-10-780	-2.88624	29.2611	177	1505.13	Ds
Ⅲ-10-781	-2.73291	29.2611	123.25	1948.01	Ds
Ⅲ-10-782	-1.43013	29.2592	102.4	2156.47	Ds
Ⅲ-10-783	-3.31541	29.2572	111	1520.75	Ds
Ⅲ-10-784	-2.78819	29.2567	159.75	2012.18	Ds
Ⅲ-10-785	-2.94124	29.2561	159.5	1448.89	Ds
Ⅲ-10-786	-3.38874	29.2553	113.5	1685.2	Ds
Ⅲ-10-787	-2.9143	29.2553	155.4	2168.29	Ds
Ⅲ-10-788	-2.09569	29.2544	134.25	1902.64	Ds
Ⅲ-10-789	-2.75096	29.2531	101	2022.04	Ds
Ⅲ-10-790	-2.84152	29.2528	224.833	2144.75	Ds
Ⅲ-10-791	-3.25235	29.2525	150	1735.14	Ds
Ⅲ-10-792	-3.36485	29.2522	115	1402.31	Ds
Ⅲ-10-793	-2.38013	29.2511	203.8	1779.09	Ds
Ⅲ-10-794	-2.86847	29.2506	154.5	1792.93	Ds
Ⅲ-10-795	-2.08374	29.2506	115.667	1616.15	Ds
Ⅲ-10-796	-3.26208	29.2503	101.5	1370.39	Ds
Ⅲ-10-797	-2.89986	29.2492	131	1757.32	Ds
Ⅲ-10-798	-2.05986	29.2492	105.333	1938.7	Ds
Ⅲ-10-799	-3.3768	29.2483	119.667	1260.9	Ds
Ⅲ-10-800	-2.9518	29.2478	127.75	2111.79	Ds
Ⅲ-10-801	-3.27874	29.2475	141.6	2040.24	Ds
Ⅲ-10-802	-2.71652	29.2472	125	1239.05	Ds
Ⅲ-10-803	-2.70541	29.247	132.75	1706.01	Ds
Ⅲ-10-804	-3.35096	29.2467	118.5	1612.97	Ds
Ⅲ-10-805	-2.8793	29.2461	149	1260.77	Ds
Ⅲ-10-806	-2.76485	29.2456	150.4	2130.74	Ds
Ⅲ-10-807	-2.35597	29.2456	151	1316.36	Ds
Ⅲ-10-808	-2.93652	29.2445	101	1145.19	Ds
Ⅲ-10-809	-2.03569	29.2431	115	1136.08	Ds
Ⅲ-10-810	-3.32735	29.2428	145.333	1597.88	Ds
Ⅲ-10-811	-2.81513	29.242	164.667	1899.58	Ds
Ⅲ-10-812	-1.42763	29.2414	129	1548.99	Ds
Ⅲ-10-813	-3.39458	29.2403	104.25	1539.05	Ds
Ⅲ-10-814	-2.85041	29.2403	158.667	1516.5	Ds
Ⅲ-10-815	-2.33291	29.2383	133.75	1955.61	Ds
Ⅲ-10-816	-2.71763	29.2381	136.5	1099.01	Ds
Ⅲ-10-817	-2.79236	29.2378	160	2158.42	Ds
Ⅲ-10-818	-2.73124	29.2378	150.5	1809.52	Ds
Ⅲ-10-819	-2.68513	29.2372	151.5	1476.93	Ds
Ⅲ-10-820	-2.82763	29.237	127.5	1514.71	Ds
Ⅲ-10-821	-2.31652	29.2361	102.8	1257.24	Ds
Ⅲ-10-822	-2.88458	29.2358	149.5	1140.66	Ds
Ⅲ-10-823	-3.26874	29.2356	118.5	1648.38	Ds
Ⅲ-10-824	-2.36235	29.2356	148.286	2380.9	Ds
Ⅲ-10-825	-3.23597	29.2353	117	1178.82	Ds
Ⅲ-10-826	-3.37374	29.2347	125.8	1670.08	Ds
Ⅲ-10-827	-3.3593	29.2345	137.5	1408.73	Ds
Ⅲ-10-828	-3.34347	29.2345	108.5	1371.85	Ds
Ⅲ-10-829	-1.38291	29.2345	130	1541.19	Ds
Ⅲ-10-830	-2.89569	29.2342	121.5	1223.54	Ds
Ⅲ-10-831	-1.4418	29.2342	161	1603.25	Ds
Ⅲ-10-832	-2.92597	29.2339	164.333	1188.8	Ds
Ⅲ-10-833	-3.22208	29.2331	100	1828.66	Ds
Ⅲ-10-834	-2.91124	29.2331	189.667	1566.62	Ds
Ⅲ-10-835	-3.29597	29.2325	188	1509.18	Ds
Ⅲ-10-836	-2.0368	29.2322	101.5	1176.63	Ds
Ⅲ-10-837	-2.66291	29.232	100	1819.42	Ds
Ⅲ-10-838	-2.30763	29.232	158	1719.41	Ds
Ⅲ-10-839	-2.25624	29.232	104.5	1835	Ds
Ⅲ-10-840	-2.84847	29.2314	139	1523.57	Ds
Ⅲ-10-841	-1.4968	29.2286	165	1886.47	Ds
Ⅲ-10-842	-2.68985	29.2278	134.667	2044.65	Ds
Ⅲ-10-843	-2.80624	29.2267	154.2	1361.02	Ds
Ⅲ-10-844	-2.87013	29.2258	110.333	1686.17	Ds
Ⅲ-10-845	-2.82208	29.2258	155.75	1744.17	Ds
Ⅲ-10-846	-2.71569	29.2247	127.4	1521.58	Ds
Ⅲ-10-847	-2.65013	29.2242	111	1612.62	Ds
Ⅲ-10-848	-1.47124	29.2242	192	1884.29	Ds
Ⅲ-10-849	-2.88624	29.2233	130	1198.47	Ds
Ⅲ-10-850	-3.36541	29.2228	115.667	1118.94	Ds
Ⅲ-10-851	-3.25458	29.2222	101.667	1708.94	Ds
Ⅲ-10-852	-1.34735	29.2222	107.6	1672.31	Ds
Ⅲ-10-853	-3.2218	29.222	162.75	1431.03	Ds
Ⅲ-10-854	-2.86124	29.222	128	1263.44	Ds
Ⅲ-10-855	-2.32097	29.2219	142	1416.87	Ds
Ⅲ-10-856	-2.27263	29.2206	135	1764.69	Ds
Ⅲ-10-857	-2.91402	29.22	129.857	2279.16	Ds
Ⅲ-10-858	-1.44902	29.22	145.75	1709.56	Ds
Ⅲ-10-859	-1.51347	29.2195	152	1523.99	Ds
Ⅲ-10-860	-3.3418	29.2192	140	1184.63	Ds
Ⅲ-10-861	-2.62347	29.2192	155.429	2252.62	Ds
Ⅲ-10-862	-3.35513	29.2189	102.333	1308.49	Ds
Ⅲ-10-863	-2.77097	29.2181	173.286	2051.83	Ds
Ⅲ-10-864	-2.89374	29.2175	124	1329.63	Ds
Ⅲ-10-865	-2.00458	29.2175	116.5	1112.63	Ds
Ⅲ-10-866	-3.38041	29.215	113.5	1265.34	Ds
Ⅲ-10-867	-2.80513	29.215	109.5	1605.73	Ds
Ⅲ-10-868	-3.31263	29.2147	156.6	1534.97	Ds
Ⅲ-10-869	-2.65513	29.2145	116	1272.23	Ds
Ⅲ-10-870	-2.2868	29.2139	125.75	1746.26	Ds
Ⅲ-10-871	-2.74569	29.2133	133.5	1412.57	Ds
Ⅲ-10-872	-2.60236	29.2128	122.75	1753.52	Ds
Ⅲ-10-873	-3.37013	29.2122	118.333	1426.89	Ds
Ⅲ-10-874	-2.33596	29.2122	143	1753.32	Ds
Ⅲ-10-875	-2.32485	29.2117	140.333	1201.53	Ds
Ⅲ-10-876	-2.7893	29.2111	157	2027.4	Ds
Ⅲ-10-877	-2.84291	29.2108	165	1979.84	Ds
Ⅲ-10-878	-2.71791	29.2108	160	1262.34	Ds
Ⅲ-10-879	-1.33402	29.2106	140.333	1417.4	Ds
Ⅲ-10-880	-3.25069	29.2103	133	1676.8	Ds
Ⅲ-10-881	-2.66569	29.2103	129.8	1842.6	Ds
Ⅲ-10-882	-1.51874	29.21	163	1577.96	Ds
Ⅲ-10-883	-2.87069	29.2089	177.833	2058.76	Ds
Ⅲ-10-884	-3.3568	29.2083	148	1194.1	Ds
Ⅲ-10-885	-2.89513	29.2083	164	1268.75	Ds
Ⅲ-10-886	-1.4593	29.2083	133.167	2153.18	Ds
Ⅲ-10-887	-2.82208	29.2078	163.667	1513.22	Ds
Ⅲ-10-888	-3.3443	29.2075	104	1329.67	Ds
Ⅲ-10-889	-1.48624	29.2072	153	1753.55	Ds
Ⅲ-10-890	-2.69374	29.205	121	1833.16	Ds
Ⅲ-10-891	-2.57235	29.2031	180	2286.42	Ds
Ⅲ-10-892	-3.38513	29.2028	147	1230.26	Ds
Ⅲ-10-893	-2.62819	29.2011	150.5	2254.75	Ds
Ⅲ-10-894	-3.20319	29.2008	143.75	1730.34	Ds
Ⅲ-10-895	-2.6093	29.2008	143	1650.7	Ds
Ⅲ-10-896	-2.72958	29.2	181	1653.4	Ds
Ⅲ-10-897	-2.30513	29.1997	125.25	2164.04	Ds
Ⅲ-10-898	-2.83374	29.1989	139.2	1847.14	Ds
Ⅲ-10-899	-1.33902	29.1981	170	1649.87	Ds
Ⅲ-10-900	-2.88124	29.197	169	1442.52	Ds
Ⅲ-10-901	-1.50985	29.197	133.25	1176	Ds
Ⅲ-10-902	-2.66319	29.1967	117.333	1664.08	Ds
Ⅲ-10-903	-2.54847	29.1967	173.25	1862.47	Ds
Ⅲ-10-904	-2.3318	29.1967	179.667	1453.87	Ds
Ⅲ-10-905	-2.80097	29.1958	162.667	1425.13	Ds
Ⅲ-10-906	-2.76791	29.195	166.75	1786.91	Ds
Ⅲ-10-907	-2.8518	29.1947	165.333	1580.85	Ds
Ⅲ-10-908	-1.49069	29.1942	150.667	1505.38	Ds
Ⅲ-10-909	-3.3618	29.1936	152	1501.6	Ds
Ⅲ-10-910	-3.37291	29.1933	106	1258.34	Ds
Ⅲ-10-911	-3.34263	29.1928	147.5	1669.95	Ds
Ⅲ-10-912	-2.75097	29.1922	120	968.11	Ds
Ⅲ-10-913	-2.0568	29.1914	136.167	1932.46	Ds
Ⅲ-10-914	-3.32708	29.1906	139	1064.88	Ds
Ⅲ-10-915	-1.31458	29.1906	104.333	1204.08	Ds
Ⅲ-10-916	-2.51708	29.1897	147.5	1361.98	Ds
Ⅲ-10-917	-2.67597	29.1886	110.833	2133.62	Ds
Ⅲ-10-918	-2.57069	29.1872	105.5	1848.32	Ds
Ⅲ-10-919	-1.46124	29.1872	224	1564.15	Ds
Ⅲ-10-920	-2.7368	29.187	143	1435.53	Ds
Ⅲ-10-921	-2.29041	29.187	158.333	2359.71	Ds
Ⅲ-10-922	-2.0343	29.187	104	1334.51	Ds
Ⅲ-10-923	-3.18763	29.1861	115.5	1398.18	Ds
Ⅲ-10-924	-2.86374	29.1858	157.5	1581	Ds
Ⅲ-10-925	-2.78874	29.1856	129.5	1441.04	Ds
Ⅲ-10-926	-2.63847	29.1847	138.5	1785.28	Ds
Ⅲ-10-927	-2.75819	29.1839	113.5	1298.08	Ds
Ⅲ-10-928	-2.48624	29.1839	119	1175.76	Ds
Ⅲ-10-929	-2.3168	29.1836	127.8	1752.93	Ds
Ⅲ-10-930	-2.26152	29.1836	184.667	2122.17	Ds
Ⅲ-10-931	-2.3268	29.1828	132.5	1446.01	Ds
Ⅲ-10-932	-1.99402	29.1803	116	1739.8	Ds
Ⅲ-10-933	-2.70569	29.1797	168	2188.01	Ds
Ⅲ-10-934	-3.36763	29.1789	142	1336.52	Ds
Ⅲ-10-935	-2.80263	29.1786	163.25	1813.93	Ds
Ⅲ-10-936	-2.5118	29.1778	126	1480.94	Ds
Ⅲ-10-937	-1.83513	29.1778	108	1503.06	Ds
Ⅲ-10-938	-3.34985	29.1772	138.667	1698.4	Ds
Ⅲ-10-939	-3.33291	29.177	147	1685.11	Ds
Ⅲ-10-940	-2.73458	29.177	133.5	1353.59	Ds
Ⅲ-10-941	-2.84847	29.1758	147	1900.39	Ds
Ⅲ-10-942	-3.30763	29.1753	162.5	1858.38	Ds
Ⅲ-10-943	-2.7618	29.1747	163	1306.18	Ds
Ⅲ-10-944	-2.5543	29.1745	136	1686.71	Ds
Ⅲ-10-945	-2.71597	29.1742	142	1443.47	Ds
Ⅲ-10-946	-2.8243	29.1733	172	2040.68	Ds
Ⅲ-10-947	-2.78291	29.1731	134	1564.62	Ds
Ⅲ-10-948	-2.46458	29.1731	147.25	2259.73	Ds
Ⅲ-10-949	-2.62152	29.1725	140.333	1525.55	Ds
Ⅲ-10-950	-2.5943	29.1706	142.667	1735.12	Ds
Ⅲ-10-951	-1.47263	29.1706	161	1740.36	Ds
Ⅲ-10-952	-2.51763	29.1703	130.333	1233.26	Ds
Ⅲ-10-953	-2.40597	29.1703	166.167	2108.46	Ds
Ⅲ-10-954	-2.48985	29.17	124.5	1801.91	Ds
Ⅲ-10-955	-2.38847	29.17	106.667	1481.62	Ds
Ⅲ-10-956	-2.43513	29.1697	116.5	993.84	Ds
Ⅲ-10-957	-2.27013	29.1697	177	1770.8	Ds
Ⅲ-10-958	-1.8393	29.1689	105.333	1652.07	Ds
Ⅲ-10-959	-2.74569	29.1686	122	1648.31	Ds
Ⅲ-10-960	-1.42347	29.1686	129.25	1613.14	Ds
Ⅲ-10-961	-3.18874	29.1681	102.333	1269.11	Ds
Ⅲ-10-962	-2.66124	29.1667	150.4	1813.34	Ds
Ⅲ-10-963	-3.36791	29.1664	110	1246.88	Ds
Ⅲ-10-964	-2.4243	29.1656	116.333	1379.84	Ds
Ⅲ-10-965	-2.67763	29.1642	159.429	2039.26	Ds
Ⅲ-10-966	-2.60458	29.1642	101	1560.21	Ds
Ⅲ-10-967	-1.96291	29.1639	102.333	1446.21	Ds
Ⅲ-10-968	-3.24041	29.1636	143.333	1722.48	Ds
Ⅲ-10-969	-1.30708	29.1631	160.75	1790.12	Ds
Ⅲ-10-970	-2.63763	29.1628	119.667	1911.8	Ds
Ⅲ-10-971	-3.16763	29.1622	178.6	1914.03	Ds
Ⅲ-10-972	-2.7943	29.162	117.5	1591.6	Ds
Ⅲ-10-973	-2.5693	29.1617	133.5	1876.48	Ds
Ⅲ-10-974	-2.46485	29.1614	114.75	1804.97	Ds
Ⅲ-10-975	-3.33846	29.1611	149.5	1359.47	Ds
Ⅲ-10-976	-2.7643	29.1611	118.667	1605.34	Ds
Ⅲ-10-977	-2.30597	29.1611	169.429	2143.9	Ds
Ⅲ-10-978	-1.43735	29.1611	137.5	1539.71	Ds
Ⅲ-10-979	-2.43847	29.1608	130.5	1666.81	Ds
Ⅲ-10-980	-2.52708	29.1603	129.667	1470.56	Ds
Ⅲ-10-981	-2.8343	29.16	161.833	2303.15	Ds
Ⅲ-10-982	-1.91069	29.16	125.333	1437.39	Ds
Ⅲ-10-983	-1.47819	29.1597	131.5	1893.07	Ds
Ⅲ-10-984	-2.77985	29.1592	178.333	1434.73	Ds
Ⅲ-10-985	-2.54069	29.1589	127.333	1891.76	Ds
Ⅲ-10-986	-3.18791	29.1586	129.6	1794.83	Ds
Ⅲ-10-987	-2.80958	29.1581	117	1674.43	Ds
Ⅲ-10-988	-2.72458	29.1578	127.167	1744.12	Ds
Ⅲ-10-989	-2.62236	29.1567	155.75	1813.62	Ds
Ⅲ-10-990	-2.25013	29.1564	168.5	1770.88	Ds
Ⅲ-10-991	-2.27791	29.1553	156.6	1905.69	Ds
Ⅲ-10-992	-2.70791	29.155	147.8	1964.69	Ds
Ⅲ-10-993	-1.85291	29.155	135.4	1704.49	Ds
Ⅲ-10-994	-2.48875	29.1539	159.75	1527.37	Ds
Ⅲ-10-995	-1.44847	29.1533	191	1083.5	Ds
Ⅲ-10-996	-2.74763	29.1531	149.714	2202.82	Ds
Ⅲ-10-997	-2.66652	29.1528	148.2	1782.68	Ds
Ⅲ-10-998	-2.20152	29.1528	144.667	1525.25	Ds
Ⅲ-10-999	-3.32819	29.1525	113.5	1092.11	Ds
Ⅲ-10-1000	-3.31374	29.1525	130.333	1706.71	Ds
Ⅲ-10-1001	-2.28819	29.1511	104	1276.78	Ds
Ⅲ-10-1002	-1.28541	29.1511	125	2218.14	Ds
Ⅲ-10-1003	-1.96069	29.15	122	1751.8	Ds
Ⅲ-10-1004	-2.58791	29.1492	124.75	1728.48	Ds
Ⅲ-10-1005	-2.68624	29.1481	119.75	1598.9	Ds
Ⅲ-10-1006	-2.46819	29.1472	151.5	1868.87	Ds
Ⅲ-10-1007	-1.3168	29.1472	137.111	2057.8	Ds
Ⅲ-10-1008	-2.64624	29.147	135.6	1725.57	Ds
Ⅲ-10-1009	-2.72735	29.1461	151	1423.38	Ds
Ⅲ-10-1010	-2.51152	29.145	101	1273.17	Ds
Ⅲ-10-1011	-2.80097	29.1445	208	1184.17	Ds
Ⅲ-10-1012	-3.28291	29.1428	149.5	1820.02	Ds
Ⅲ-10-1013	-2.59735	29.1428	116	1123.84	Ds
Ⅲ-10-1014	-3.32874	29.1425	119.667	1405.96	Ds
Ⅲ-10-1015	-3.29847	29.1422	122.333	1563.08	Ds
Ⅲ-10-1016	-2.55319	29.1422	130.5	1643.53	Ds
Ⅲ-10-1017	-1.86902	29.1422	102.833	1908.21	Ds
Ⅲ-10-1018	-2.77346	29.1417	145.5	1544.14	Ds
Ⅲ-10-1019	-2.2318	29.1417	128.167	1914.39	Ds
Ⅲ-10-1020	-3.34124	29.1414	124.333	1056.5	Ds
Ⅲ-10-1021	-2.70152	29.1406	187.75	1964.3	Ds
Ⅲ-10-1022	-3.14347	29.14	104	1442.34	Ds
Ⅲ-10-1023	-3.31569	29.1395	123	1369.22	Ds
Ⅲ-10-1024	-2.78541	29.1386	145	1533.03	Ds
Ⅲ-10-1025	-2.44652	29.1367	132.833	2387.23	Ds
Ⅲ-10-1026	-2.20847	29.1367	155.889	2011.56	Ds
Ⅲ-10-1027	-2.5693	29.1364	122.5	995.505	Ds
Ⅲ-10-1028	-2.48958	29.1364	127.333	1931.29	Ds
Ⅲ-10-1029	-2.65291	29.1361	115.667	1389.42	Ds
Ⅲ-10-1030	-1.96458	29.1356	102.5	1311.45	Ds
Ⅲ-10-1031	-2.61263	29.1353	118	1435.16	Ds
Ⅲ-10-1032	-2.41763	29.1345	154	1812.54	Ds
Ⅲ-10-1033	-1.27097	29.1345	152	1634.66	Ds
Ⅲ-10-1034	-2.7293	29.1339	166.4	1842.99	Ds
Ⅲ-10-1035	-1.28319	29.1339	138.167	1395.55	Ds
Ⅲ-10-1036	-2.5368	29.1333	113.5	1783.11	Ds
Ⅲ-10-1037	-2.29513	29.1333	132	2054.47	Ds
Ⅲ-10-1038	-2.67847	29.1325	121.8	2072.15	Ds
Ⅲ-10-1039	-2.63069	29.1322	130.444	1396.04	Ds
Ⅲ-10-1040	-3.15624	29.1317	115.667	1845.32	Ds
Ⅲ-10-1041	-2.19513	29.1317	128	1300.02	Ds
Ⅲ-10-1042	-2.16402	29.1314	151.833	1934.37	Ds
Ⅲ-10-1043	-2.76485	29.1308	143	1169.24	Ds
Ⅲ-10-1044	-2.18263	29.13	134	1383.83	Ds
Ⅲ-10-1045	-1.41736	29.13	166.4	1359.75	Ds
Ⅲ-10-1046	-2.75513	29.1294	139.5	1448.33	Ds
Ⅲ-10-1047	-3.28819	29.1292	107.667	1451.45	Ds
Ⅲ-10-1048	-3.30097	29.1289	119	1220.96	Ds
Ⅲ-10-1049	-2.50708	29.1286	135	1409.51	Ds
Ⅲ-10-1050	-3.13235	29.1272	156	1199.11	Ds
Ⅲ-10-1051	-1.87597	29.1258	138.2	2219.78	Ds
Ⅲ-10-1052	-2.71041	29.1247	141.5	1435.61	Ds
Ⅲ-10-1053	-2.31069	29.1242	147.333	2322.7	Ds
Ⅲ-10-1054	-3.27208	29.1233	147	1934.74	Ds
Ⅲ-10-1055	-2.65735	29.1233	112	1358.08	Ds
Ⅲ-10-1056	-2.4018	29.1233	154.5	1822.28	Ds
Ⅲ-10-1057	-3.33652	29.1228	116.25	1324.12	Ds
Ⅲ-10-1058	-3.31708	29.122	118.75	1659.75	Ds
Ⅲ-10-1059	-2.46624	29.1217	135.667	2147.79	Ds
Ⅲ-10-1060	-2.42791	29.1217	151	1376.49	Ds
Ⅲ-10-1061	-2.41513	29.1206	113.5	1283.88	Ds
Ⅲ-10-1062	-2.74319	29.1195	179.5	1086.24	Ds
Ⅲ-10-1063	-2.72958	29.1183	145	1116.28	Ds
Ⅲ-10-1064	-2.18402	29.1183	110.333	1413.33	Ds
Ⅲ-10-1065	-3.20708	29.1178	112	1715.33	Ds
Ⅲ-10-1066	-3.12347	29.1178	133	1454.39	Ds
Ⅲ-10-1067	-2.29569	29.1172	138	1821.47	Ds
Ⅲ-10-1068	-2.67347	29.1167	101.5	1230.48	Ds
Ⅲ-10-1069	-1.26791	29.1164	137.25	2268.25	Ds
Ⅲ-10-1070	-2.68846	29.1156	174.5	1035.62	Ds
Ⅲ-10-1071	-2.17152	29.1142	158.833	1678.15	Ds
Ⅲ-10-1072	-3.17402	29.1133	122.667	1338.81	Ds
Ⅲ-10-1073	-1.43569	29.1122	133.429	1897.56	Ds
Ⅲ-10-1074	-3.28235	29.1106	121.333	1665.51	Ds
Ⅲ-10-1075	-1.90319	29.11	137.714	2100.7	Ds
Ⅲ-10-1076	-2.09847	29.1097	176.25	1326.67	Ds
Ⅲ-10-1077	-3.31763	29.1089	109	1098.53	Ds
Ⅲ-10-1078	-2.40652	29.1078	157.5	1518.59	Ds
Ⅲ-10-1079	-2.33513	29.1072	122	1788.02	Ds
Ⅲ-10-1080	-2.13597	29.1072	155	1759.09	Ds
Ⅲ-10-1081	-3.30736	29.107	135.5	1138.95	Ds
Ⅲ-10-1082	-3.29236	29.1061	117	1252.44	Ds
Ⅲ-10-1083	-3.22291	29.1047	107	1741.47	Ds
Ⅲ-10-1084	-3.11819	29.1045	132.625	1770.64	Ds
Ⅲ-10-1085	-1.44041	29.1042	142	765.736	Ds
Ⅲ-10-1086	-2.36874	29.1039	145.8	1459.91	Ds
Ⅲ-10-1087	-3.25263	29.1036	131	879.991	Ds
Ⅲ-10-1088	-3.16513	29.1033	143.5	2034.48	Ds
Ⅲ-10-1089	-2.35569	29.1031	141	1584.02	Ds
Ⅲ-10-1090	-3.10152	29.1028	135.2	1812.95	Ds
Ⅲ-10-1091	-2.42763	29.1028	153	1709.26	Ds
Ⅲ-10-1092	-3.24125	29.1025	143.333	1427.82	Ds
Ⅲ-10-1093	-3.26235	29.1022	132.25	1648.64	Ds
Ⅲ-10-1094	-1.86874	29.1022	161.375	2171.06	Ds
Ⅲ-10-1095	-2.38735	29.102	148.167	2072.44	Ds
Ⅲ-10-1096	-2.10874	29.1017	112.25	1230.42	Ds
Ⅲ-10-1097	-2.18791	29.1011	153.5	1440.06	Ds
Ⅲ-10-1098	-2.16374	29.1	139.667	1416.53	Ds
Ⅲ-10-1099	-1.91763	29.097	106.75	1724.44	Ds
Ⅲ-10-1100	-2.41458	29.0967	121.778	2263.07	Ds
Ⅲ-10-1101	-1.40596	29.0964	187	1817.72	Ds
Ⅲ-10-1102	-2.14208	29.0953	125.4	1547.3	Ds
Ⅲ-10-1103	-1.26096	29.0945	193.5	1408.11	Ds
Ⅲ-10-1104	-3.17791	29.0933	120.5	1699.71	Ds
Ⅲ-10-1105	-3.30569	29.0931	118.8	1771.05	Ds
Ⅲ-10-1106	-2.39958	29.0928	103.5	1217.59	Ds
Ⅲ-10-1107	-3.28763	29.0925	106	1189.59	Ds
Ⅲ-10-1108	-2.31708	29.0922	158.667	1220.35	Ds
Ⅲ-10-1109	-2.36569	29.0911	218.6	1548.04	Ds
Ⅲ-10-1110	-1.86652	29.0911	121	2058.75	Ds
Ⅲ-10-1111	-3.27708	29.0906	134	1378.1	Ds
Ⅲ-10-1112	-3.14347	29.0903	103.75	1772.44	Ds
Ⅲ-10-1113	-2.18374	29.09	115	1022.48	Ds
Ⅲ-10-1114	-3.08485	29.0897	152	1649.36	Ds
Ⅲ-10-1115	-1.42736	29.0892	144.4	1501.87	Ds
Ⅲ-10-1116	-2.29985	29.0872	148.875	2112.39	Ds
Ⅲ-10-1117	-2.34652	29.0858	174.4	1809.32	Ds
Ⅲ-10-1118	-2.11041	29.0858	160.333	2047	Ds
Ⅲ-10-1119	-3.29319	29.0845	128	1191.15	Ds
Ⅲ-10-1120	-3.25985	29.0845	110.5	1442.25	Ds
Ⅲ-10-1121	-2.15458	29.0842	156.4	2002.29	Ds
Ⅲ-10-1122	-1.91569	29.0833	114.167	1901.99	Ds
Ⅲ-10-1123	-3.28208	29.0822	117	1008.93	Ds
Ⅲ-10-1124	-1.41124	29.0817	146.25	1873.03	Ds
Ⅲ-10-1125	-3.0743	29.0814	143.667	1189.19	Ds
Ⅲ-10-1126	-2.32485	29.0806	126.6	1683.29	Ds
Ⅲ-10-1127	-2.35569	29.0778	144.333	1268.5	Ds
Ⅲ-10-1128	-2.12624	29.077	155	1577.36	Ds
Ⅲ-10-1129	-3.22902	29.0764	163.25	1850.48	Ds
Ⅲ-10-1130	-3.2143	29.0761	131.4	1528.23	Ds
Ⅲ-10-1131	-2.37458	29.0761	145.5	1564.92	Ds
Ⅲ-10-1132	-3.1518	29.0753	141.667	1237.26	Ds
Ⅲ-10-1133	-2.30819	29.0747	170.2	1811.74	Ds
Ⅲ-10-1134	-3.10347	29.0739	132.5	1949.9	Ds
Ⅲ-10-1135	-1.89124	29.0725	127.2	1976.46	Ds
Ⅲ-10-1136	-2.28208	29.0703	132.25	1714.36	Ds
Ⅲ-10-1137	-3.18874	29.0667	110.6	2082.47	Ds
Ⅲ-10-1138	-2.35847	29.0664	117	1007.96	Ds
Ⅲ-10-1139	-3.05541	29.0661	129.8	1795.5	Ds
Ⅲ-10-1140	-2.15263	29.0656	150.333	1463.31	Ds
Ⅲ-10-1141	-1.96874	29.0653	105.667	1719.96	Ds
Ⅲ-10-1142	-3.20819	29.065	127.667	1417.54	Ds
Ⅲ-10-1143	-2.34374	29.0647	184.5	1759.87	Ds
Ⅲ-10-1144	-2.14013	29.0647	122	1543.49	Ds
Ⅲ-10-1145	-1.41652	29.0647	159.667	1303.42	Ds
Ⅲ-10-1146	-1.91458	29.0645	112.167	2195.67	Ds
Ⅲ-10-1147	-3.06513	29.0622	104.5	1056.74	Ds
Ⅲ-10-1148	-3.15652	29.0611	125.667	1384.61	Ds
Ⅲ-10-1149	-3.24347	29.0597	135	1779.84	Ds
Ⅲ-10-1150	-3.04096	29.0595	133.667	1669.11	Ds
Ⅲ-10-1151	-3.22319	29.0592	116	1625.27	Ds
Ⅲ-10-1152	-2.31652	29.0592	184.5	1856.25	Ds
Ⅲ-10-1153	-2.29569	29.0592	136	1764.68	Ds
Ⅲ-10-1154	-1.9443	29.0592	142.143	2146.88	Ds
Ⅲ-10-1155	-2.27096	29.057	138.6	1688.57	Ds
Ⅲ-10-1156	-2.09985	29.0567	148	1626.8	Ds
Ⅲ-10-1157	-3.11319	29.0564	118	1952.65	Ds
Ⅲ-10-1158	-1.97958	29.0564	111.4	1675.09	Ds
Ⅲ-10-1159	-2.16235	29.0561	105	1340.82	Ds
Ⅲ-10-1160	-2.08541	29.0558	118	1763.8	Ds
Ⅲ-10-1161	-3.17569	29.0542	137.4	2052.13	Ds
Ⅲ-10-1162	-3.19513	29.052	139.375	2519.98	Ds
Ⅲ-10-1163	-2.13235	29.0514	136.5	1323.31	Ds
Ⅲ-10-1164	-3.26874	29.0511	137.4	1883.6	Ds
Ⅲ-10-1165	-2.05985	29.0511	170.75	1927.08	Ds
Ⅲ-10-1166	-3.07263	29.0503	109	1624.88	Ds
Ⅲ-10-1167	-3.25597	29.05	101.333	1104.53	Ds
Ⅲ-10-1168	-3.21624	29.05	159.8	1696.2	Ds
Ⅲ-10-1169	-1.42208	29.0483	131.6	1967.87	Ds
Ⅲ-10-1170	-3.03152	29.0461	100.75	1711.51	Ds
[truncated: 27,589 more rows]

## Sheet: Sheet5_South Africa
The table lists the basic information of individual megadunes in South Africa. The Feature Identifier (FID) is used to identify megadunes within each dune field. The FID format is defined as <Region No.>–<Desert No.>–<Megadune No.>. The definitions of “Region No.” and “Desert No.” are provided in Sheet 1 (Megadune fields division). Megadune types are abbreviated as follows: ‘Dd’, dome-shaped dune…
FID	Longitude	Latitude	Height (m)	Spacing (m)	Dune Type
Ⅳ-18-1	14.6074	-23.1934	105	1036.19	Dl
Ⅳ-18-2	14.6998	-23.2395	107	1304.74	Dl
Ⅳ-18-3	14.7228	-23.2775	112	2417.04	Dl
Ⅳ-18-4	14.6913	-23.2942	118.5	1657.32	Dl
Ⅳ-18-5	14.7577	-23.3877	133	1946.47	Dl
Ⅳ-18-6	14.7948	-23.4638	118.5	1875.88	Dl
Ⅳ-18-7	14.8221	-23.5461	112.5	1845.13	Dl
Ⅳ-18-8	14.837	-23.542	104	1743.21	Dl
Ⅳ-18-9	14.8125	-23.4616	116	1530.13	Dl
Ⅳ-18-10	14.7756	-23.3876	114.5	2302.96	Dl
Ⅳ-18-11	14.7012	-23.3531	111.5	1696.01	Dl
Ⅳ-18-12	14.7452	-23.409	105	2153.32	Dl
Ⅳ-18-13	14.7968	-23.5196	110.5	2029.42	Dl
Ⅳ-18-14	14.7735	-23.3519	103.5	1957.32	Dl
Ⅳ-18-15	14.8077	-23.4096	130.5	2243.55	Dl
Ⅳ-18-16	14.8359	-23.4646	126	1522.45	Dl
Ⅳ-18-17	14.8529	-23.5049	114.5	1861.83	Dl
Ⅳ-18-18	14.8501	-23.4549	123.5	1859.09	Dl
Ⅳ-18-19	14.8156	-23.3864	112.5	2565.62	Dl
Ⅳ-18-20	14.8322	-23.3806	127.5	2206.03	Dl
Ⅳ-18-21	14.8488	-23.4121	122.5	1740.41	Dl
Ⅳ-18-22	14.8645	-23.4523	118.5	1651.91	Dl
Ⅳ-18-23	14.8723	-23.5191	117	2197.73	Dl
Ⅳ-18-24	14.8573	-23.3993	109	1246.71	Dl
Ⅳ-18-25	14.8674	-23.4157	112	1408.43	Dl
Ⅳ-18-26	14.8769	-23.4278	112	1910.58	Dl
Ⅳ-18-27	14.8834	-23.4479	118.5	2023.47	Dl
Ⅳ-18-28	14.8938	-23.4726	120	1750.07	Dl
Ⅳ-18-29	14.8995	-23.4863	136	1975.91	Dl
Ⅳ-18-30	14.9187	-23.563	100.5	2093.87	Dl
Ⅳ-18-31	14.9425	-23.603	109.5	2003.11	Dl
Ⅳ-18-32	14.8752	-23.3942	106	2127.02	Dl
Ⅳ-18-33	14.9079	-23.4449	106	1766.05	Dl
Ⅳ-18-34	14.9221	-23.4919	112.5	1759.64	Dl
Ⅳ-18-35	14.9359	-23.5167	103	1382.62	Dl
Ⅳ-18-36	14.9485	-23.5149	119	2601.87	Dl
Ⅳ-18-37	14.9636	-23.5224	100	1768.11	Dl
Ⅳ-18-38	14.9655	-23.6063	102.5	1847.19	Dl
Ⅳ-18-39	14.9813	-23.6148	103	1407.57	Dl
Ⅳ-18-40	14.9733	-23.5633	127	2507.12	Dl
Ⅳ-18-41	14.996	-23.6172	111.5	1521.41	Dl
Ⅳ-18-42	15.0079	-23.6784	123	1874.26	Dl
Ⅳ-18-43	15.0294	-23.665	109.5	1953.28	Dl
Ⅳ-18-44	15.0472	-23.7008	101.5	1952.34	Dl
Ⅳ-18-45	15.062	-23.6768	107	2116.01	Dl
Ⅳ-18-46	15.0696	-23.6348	108.5	2084.69	Dl
Ⅳ-18-47	15.0956	-23.6609	114	2081.86	Dl
Ⅳ-18-48	15.0859	-23.7059	108.5	1671.58	Dl
Ⅳ-18-49	15.1077	-23.7	106.5	1757.48	Dl
Ⅳ-18-50	15.1237	-23.6917	113	1837.98	Dl
Ⅳ-18-51	15.1428	-23.6927	107	1532.36	Dl
Ⅳ-18-52	15.1455	-23.6642	107	1827.14	Dl
Ⅳ-18-53	15.1933	-23.6813	110.5	2365.22	Dl
Ⅳ-18-54	15.1812	-23.7178	103	1456.38	Dl
Ⅳ-18-55	15.1954	-23.7161	130.5	1704.67	Dl
Ⅳ-18-56	15.2149	-23.6822	116.5	2257.68	Dl
Ⅳ-18-57	15.2116	-23.7507	137	2163.16	Dl
Ⅳ-18-58	15.2355	-23.7511	136.5	2368.71	Dl
Ⅳ-18-59	15.2364	-23.6935	118	1666.36	Dl
Ⅳ-18-60	15.2524	-23.7059	110.5	2333.18	Dl
Ⅳ-18-61	15.2592	-23.7582	129	2310.6	Dl
Ⅳ-18-62	15.2853	-23.7412	151.5	1963.89	Dl
Ⅳ-18-63	15.306	-23.6958	138	1621.73	Dl
Ⅳ-18-64	15.1718	-23.7519	107	2178.92	Dl
Ⅳ-18-65	15.1461	-23.7825	108.5	2438.55	Dl
Ⅳ-18-66	14.8865	-23.5851	105	1823.55	Dl
Ⅳ-18-67	14.9029	-23.5656	119.5	1766.77	Dl
Ⅳ-18-68	14.8569	-23.5559	110	1843.97	Dl
Ⅳ-18-69	14.8185	-23.5776	110	1574.63	Dl
Ⅳ-18-70	14.7591	-23.538	108.5	1250.82	Dl
Ⅳ-18-71	14.781	-23.5537	106.5	2042.68	Dl
Ⅳ-18-72	14.6687	-23.4297	105	2553.24	Dl
Ⅳ-18-73	14.6848	-23.3637	119	1476.69	Dl
Ⅳ-18-74	14.6669	-23.3618	110.5	1823.97	Dl
Ⅳ-18-75	14.616	-23.3044	100	1965.56	Dl
Ⅳ-18-76	14.6315	-23.286	100	2149.7	Dl
Ⅳ-18-77	14.6676	-23.7722	109	1647.27	Dl
Ⅳ-18-78	14.6969	-23.7167	100	2175.51	Dl
Ⅳ-18-79	14.7176	-23.8102	108	1993.04	Dl
Ⅳ-18-80	14.6838	-23.8249	106	1574.38	Dl
Ⅳ-18-81	14.7387	-23.8784	104.5	1433.67	Dl
Ⅳ-18-82	14.7491	-23.9122	104	1622.08	Dl
Ⅳ-18-83	14.7344	-23.8004	109.5	1862.41	Dl
Ⅳ-18-84	14.7524	-23.7927	101.5	1748.7	Dl
Ⅳ-18-85	14.7905	-23.9232	107.5	1735.95	Dl
Ⅳ-18-86	14.7677	-23.8013	114	2394.63	Dl
Ⅳ-18-87	14.8117	-23.9397	116	1773.27	Dl
Ⅳ-18-88	14.7783	-23.9711	122	2130.46	Dl
Ⅳ-18-89	14.7908	-24.014	115	1792.96	Dl
Ⅳ-18-90	14.8257	-23.9282	128.5	2087.96	Dl
Ⅳ-18-91	14.7913	-23.7801	124	2497.79	Dl
Ⅳ-18-92	14.8197	-23.8164	129.5	2076.1	Dl
Ⅳ-18-93	14.8537	-23.9268	127.5	2327.16	Dl
Ⅳ-18-94	14.8457	-23.9876	123.5	1661.12	Dl
Ⅳ-18-95	14.8838	-23.9667	112	1866.98	Dl
Ⅳ-18-96	14.8699	-23.9198	115.5	1706.28	Dl
Ⅳ-18-97	14.843	-23.8224	115	2270.71	Dl
Ⅳ-18-98	14.8605	-23.792	113	1971.46	Dl
Ⅳ-18-99	14.8848	-23.7952	115.5	2467.46	Dl
Ⅳ-18-100	14.9084	-23.7435	107	2085.55	Dl
Ⅳ-18-101	14.9196	-23.8413	108	2156.54	Dl
Ⅳ-18-102	14.9214	-23.9067	110	1522.65	Dl
Ⅳ-18-103	14.9458	-23.8499	102.5	2409.96	Dl
Ⅳ-18-104	14.9828	-23.9272	120.5	1562.95	Dl
Ⅳ-18-105	15.0213	-23.8496	108	2141.3	Dl
Ⅳ-18-106	15.0541	-23.8962	100	1984.67	Dl
Ⅳ-18-107	15.2432	-23.8869	136.5	3136.7	Dl
Ⅳ-18-108	15.3902	-23.9609	106	1912.48	Dl
Ⅳ-18-109	15.3605	-23.9581	130.5	1594.28	Dl
Ⅳ-18-110	15.366	-23.9901	105.5	1473.3	Dl
Ⅳ-18-111	15.3085	-23.9991	113.5	2054.84	Dl
Ⅳ-18-112	15.2713	-24.0252	150.5	2072.11	Dl
Ⅳ-18-113	15.2489	-24.0256	122.5	2028.91	Dl
Ⅳ-18-114	15.228	-24.0319	101.5	1943.76	Dl
Ⅳ-18-115	15.2087	-24.0342	115.5	1623.13	Dl
Ⅳ-18-116	15.1744	-24.2204	150.5	2578.91	Dl
Ⅳ-18-117	15.1465	-24.3842	112.5	1780.12	Dl
Ⅳ-18-118	15.1595	-24.4017	131	1745.19	Dl
Ⅳ-18-119	15.1783	-24.2935	134.5	2374.85	Dl
Ⅳ-18-120	15.2312	-24.0941	114.5	2191.37	Dl
Ⅳ-18-121	15.2302	-24.1539	104.5	1602.14	Dl
Ⅳ-18-122	15.2229	-24.2647	145	2111.09	Dl
Ⅳ-18-123	15.2	-24.2857	139	2182.08	Dl
Ⅳ-18-124	15.2106	-24.1635	128	2020.08	Dl
Ⅳ-18-125	15.2518	-24.1314	119	2365.25	Dl
Ⅳ-18-126	15.2722	-24.0759	103	1715.98	Dl
Ⅳ-18-127	15.2566	-24.2159	141	2296.73	Dl
Ⅳ-18-128	15.2178	-24.3746	138	2055.81	Dl
Ⅳ-18-129	15.1908	-24.4074	136.5	2298.83	Dl
Ⅳ-18-130	15.1702	-24.4792	141.5	2163.72	Dl
Ⅳ-18-131	15.1927	-24.4741	138	1977.19	Dl
Ⅳ-18-132	15.2242	-24.4293	123.5	2343.04	Dl
Ⅳ-18-133	15.2235	-24.4981	127.5	2138.54	Dl
Ⅳ-18-134	15.2645	-24.3455	137.5	2338.27	Dl
Ⅳ-18-135	15.2824	-24.2179	153	2593.15	Dl
Ⅳ-18-136	15.293	-24.0874	100	2213.21	Dl
Ⅳ-18-137	15.3134	-24.0743	134	2311.94	Dl
Ⅳ-18-138	15.314	-24.1626	113	2290.59	Dl
Ⅳ-18-139	15.3339	-24.169	122	1952.66	Dl
Ⅳ-18-140	15.3363	-24.0901	133	1742.92	Dl
Ⅳ-18-141	15.3658	-24.1027	141	2322.98	Dl
Ⅳ-18-142	15.3389	-24.2192	107.5	2258.48	Dl
Ⅳ-18-143	15.2737	-24.4097	139	2241.29	Dl
Ⅳ-18-144	15.2541	-24.4956	119	1490.86	Dl
Ⅳ-18-145	15.2931	-24.4178	129.5	2231.81	Dl
Ⅳ-18-146	15.3298	-24.3094	125	2041.62	Dl
Ⅳ-18-147	15.3867	-24.1371	140.5	3031.57	Dl
Ⅳ-18-148	15.4045	-24.1719	139.5	2255.99	Dl
Ⅳ-18-149	15.3479	-24.3221	120.5	2019.5	Dl
Ⅳ-18-150	15.314	-24.4262	117.5	2189.51	Dl
Ⅳ-18-151	15.3582	-24.4032	104	2222.94	Dl
Ⅳ-18-152	15.3704	-24.3455	122	1105.67	Dl
Ⅳ-18-153	15.3779	-24.3934	117	1934.11	Dl
Ⅳ-18-154	15.4599	-24.1882	127	2779.08	Dl
Ⅳ-18-155	15.4355	-24.1928	117	2675.94	Dl
Ⅳ-18-156	15.4172	-24.1992	104	2155.26	Dl
Ⅳ-18-157	15.4771	-24.192	119	2272.18	Dl
Ⅳ-18-158	15.3989	-24.3813	101.5	2046.84	Dl
Ⅳ-18-159	15.2037	-24.5625	120	1980.29	Dl
Ⅳ-18-160	15.19	-24.5522	123.5	1739.26	Dl
Ⅳ-18-161	15.1697	-24.559	132.5	1935.57	Dl
Ⅳ-18-162	15.151	-24.5418	130.5	2218.01	Dl
Ⅳ-18-163	15.1335	-24.5757	119	1939.67	Dl
Ⅳ-18-164	15.1143	-24.5969	110	1342.99	Dl
Ⅳ-18-165	15.1051	-24.4494	134	1448.79	Dl
Ⅳ-18-166	15.1064	-24.5236	136.5	2141.67	Dl
Ⅳ-18-167	15.1647	-24.4316	125	1601.39	Dl
Ⅳ-18-168	15.1413	-24.4462	118	1531.71	Dl
Ⅳ-18-169	15.1374	-24.4801	100.5	1533.84	Dl
Ⅳ-18-170	15.123	-24.4815	123.5	1817.68	Dl
Ⅳ-18-171	15.1238	-24.4462	136.5	1612.92	Dl
Ⅳ-18-172	15.0864	-24.4968	137.5	2080.3	Dl
Ⅳ-18-173	15.0533	-24.5941	103	1796.51	Dl
Ⅳ-18-174	15.0682	-24.5313	117.5	1608.45	Dl
Ⅳ-18-175	15.0691	-24.4354	149	1989.15	Dl
Ⅳ-18-176	15.122	-24.2346	160.5	2818.84	Dl
Ⅳ-18-177	15.1448	-24.2298	149.5	2856.35	Dl
Ⅳ-18-178	15.1069	-24.3851	158.5	2015.25	Dl
Ⅳ-18-179	15.0481	-24.4971	119.5	1634.54	Dl
Ⅳ-18-180	15.0527	-24.4212	140	1922.44	Dl
Ⅳ-18-181	15.0977	-24.2297	162	2531.31	Dl
Ⅳ-18-182	15.1494	-24.0965	158.5	2022.26	Dl
Ⅳ-18-183	15.1294	-24.0765	119.5	2056.07	Dl
Ⅳ-18-184	15.1761	-24.0759	137	2225.83	Dl
Ⅳ-18-185	15.179	-24.0234	122.5	2014.13	Dl
Ⅳ-18-186	15.1486	-24.0276	128	2293.96	Dl
Ⅳ-18-187	15.1371	-24.008	124	1561.39	Dl
Ⅳ-18-188	15.1217	-24.0135	139	1998.49	Dl
Ⅳ-18-189	15.0881	-23.988	117	2219.11	Dl
Ⅳ-18-190	15.1213	-24.0347	120.5	2155.87	Dl
Ⅳ-18-191	15.0907	-24.024	176	2334.61	Dl
Ⅳ-18-192	15.0306	-23.9769	154.5	1572.86	Dl
Ⅳ-18-193	15.0449	-24.0158	101	1272.97	Dl
Ⅳ-18-194	15.054	-24.0037	156	1710.42	Dl
Ⅳ-18-195	15.0697	-24.0112	135	1779.4	Dl
Ⅳ-18-196	15.0185	-24.0066	134	1662.16	Dl
Ⅳ-18-197	15.0317	-24.008	141	1466.24	Dl
Ⅳ-18-198	14.9611	-23.9361	123	1214.31	Dl
Ⅳ-18-199	14.9729	-24.0133	122	1780.59	Dl
Ⅳ-18-200	14.9512	-23.9471	119	1603.4	Dl
Ⅳ-18-201	14.9401	-23.9423	108	1615.19	Dl
Ⅳ-18-202	14.9147	-23.9319	112	1599.66	Dl
Ⅳ-18-203	14.9013	-23.9431	131.5	1839.06	Dl
Ⅳ-18-204	14.9297	-23.9945	141	2245.4	Dl
Ⅳ-18-205	14.9127	-24.0077	105.5	1987.91	Dl
Ⅳ-18-206	14.8253	-24.1533	114.5	2320.77	Dl
Ⅳ-18-207	14.8192	-24.3548	104	2256.33	Dl
Ⅳ-18-208	14.8439	-24.3919	101.5	1663.32	Dl
Ⅳ-18-209	14.8584	-24.2853	126.5	2254.27	Dl
Ⅳ-18-210	14.8708	-24.0614	113.5	1854.3	Dl
Ⅳ-18-211	14.8843	-24.213	119.5	2846.46	Dl
Ⅳ-18-212	14.9051	-24.1485	135.5	2626.64	Dl
Ⅳ-18-213	14.9273	-24.11	142	2883.14	Dl
Ⅳ-18-214	14.9182	-24.3276	118.5	2273.69	Dl
Ⅳ-18-215	14.9394	-24.2384	121	1717.96	Dl
Ⅳ-18-216	14.8923	-24.3904	121	1944.39	Dl
Ⅳ-18-217	14.934	-24.4216	136.5	2094.14	Dl
Ⅳ-18-218	14.9677	-24.1963	148	2595.72	Dl
Ⅳ-18-219	14.9836	-24.0623	132.5	2329.17	Dl
Ⅳ-18-220	14.9574	-24.093	149.5	2779.57	Dl
Ⅳ-18-221	14.9409	-24.0492	107	1920.4	Dl
Ⅳ-18-222	15.0052	-24.1133	150.5	2206.58	Dl
Ⅳ-18-223	15.0125	-24.2139	164	2593.24	Dl
Ⅳ-18-224	14.9683	-24.331	146	2541.71	Dl
Ⅳ-18-225	14.9709	-24.503	114	1671.52	Dl
Ⅳ-18-226	14.9796	-24.3786	130.5	2393.75	Dl
Ⅳ-18-227	15.0119	-24.3419	130.5	2243.22	Dl
Ⅳ-18-228	15.0404	-24.1659	167	2637.11	Dl
Ⅳ-18-229	15.0561	-24.0396	101	2036.21	Dl
Ⅳ-18-230	15.0552	-24.2313	171.5	2816.66	Dl
Ⅳ-18-231	15.0186	-24.4907	124	1906.24	Dl
Ⅳ-18-232	14.9983	-24.463	139.5	1863.4	Dl
Ⅳ-18-233	14.989	-24.4285	127	1642.24	Dl
Ⅳ-18-234	15.0374	-24.4047	133.5	2165.35	Dl
Ⅳ-18-235	15.0807	-24.1791	176	2546.93	Dl
Ⅳ-18-236	15.0381	-24.5624	102	2459.24	Dl
Ⅳ-18-237	15.1448	-24.7064	125	1739.37	Dl
Ⅳ-18-238	15.2148	-24.7459	166	2285.68	Dl
Ⅳ-18-239	15.2224	-24.7686	145	1280.44	Dl
Ⅳ-18-240	15.1939	-24.7525	161.5	1603.72	Dl
Ⅳ-18-241	15.1817	-24.757	145.5	1670.89	Dl
Ⅳ-18-242	15.1645	-24.752	118	1176.65	Dl
Ⅳ-18-243	15.1546	-24.7679	146.5	2112.2	Dl
Ⅳ-18-244	15.1313	-24.7372	114.5	1453.4	Dl
Ⅳ-18-245	15.1436	-24.7766	131	1953.79	Dl
Ⅳ-18-246	15.1627	-24.7903	132	1804.52	Dl
Ⅳ-18-247	15.1372	-24.7938	101	1696.53	Dl
Ⅳ-18-248	15.115	-24.7715	120	1606.03	Dl
Ⅳ-18-249	15.0969	-24.7754	126.5	1597.86	Dl
Ⅳ-18-250	15.0744	-24.7695	100	1304.32	Dl
Ⅳ-18-251	15.0594	-24.776	118	1715.45	Dl
Ⅳ-18-252	15.08	-24.8221	107	1353.94	Dl
Ⅳ-18-253	15.0965	-24.8252	106	1312.17	Dl
Ⅳ-18-254	15.0459	-24.7913	118	1732.61	Dl
Ⅳ-18-255	15.0224	-24.7471	110.5	1741.99	Dl
Ⅳ-18-256	15.1321	-24.8363	110	1619.94	Dl
Ⅳ-18-257	15.1802	-24.8297	112.5	1900	Dl
Ⅳ-18-258	15.1969	-24.8697	116	1906.3	Dl
Ⅳ-18-259	15.214	-24.8609	121	1532.54	Dl
Ⅳ-18-260	15.2536	-24.8632	121	1937.82	Dl
Ⅳ-18-261	15.2441	-24.9129	124.5	2062.3	Dl
Ⅳ-18-262	15.2478	-24.9998	108	2272.69	Dl
Ⅳ-18-263	15.2735	-24.936	136	2547.1	Dl
Ⅳ-18-264	15.2226	-24.8994	124	1585.2	Dl
Ⅳ-18-265	15.2144	-24.9834	109	2097.4	Dl
Ⅳ-18-266	15.1779	-24.9466	105.5	1635.8	Dl
Ⅳ-18-267	15.1747	-24.861	103	1833.8	Dl
Ⅳ-18-268	15.3022	-24.9475	110.5	2193.62	Dl
Ⅳ-18-269	15.3375	-24.8764	129	1694.46	Dl
Ⅳ-18-270	15.353	-24.9824	112.5	1834.58	Dl
Ⅳ-18-271	15.3752	-24.9633	122.5	2030.31	Dl
Ⅳ-18-272	15.3527	-24.8782	125.5	1776.61	Dl
Ⅳ-18-273	15.4345	-24.9591	102	1604.07	Dl
Ⅳ-18-274	15.4081	-25.0757	129	2089.01	Dl
Ⅳ-18-275	15.4623	-25.1026	105.5	1706.3	Dl
Ⅳ-18-276	15.4628	-25.0504	120	2405.23	Dl
Ⅳ-18-277	15.3859	-25.0997	119	2568.82	Dl
Ⅳ-18-278	15.3077	-25.0846	112.5	2245.87	Dl
Ⅳ-18-279	15.3301	-25.1505	106	2535.59	Dl
Ⅳ-18-280	15.3451	-25.0756	101	1914.47	Dl
Ⅳ-18-281	15.3921	-25.1568	132.5	2846.49	Dl
Ⅳ-18-282	15.298	-25.1317	103.5	2606.77	Dl
Ⅳ-18-283	15.2535	-25.0889	102	2331.7	Dl
Ⅳ-18-284	15.1995	-25.013	116	2149.75	Dl
Ⅳ-18-285	15.2297	-25.0733	111.5	2013.4	Dl
Ⅳ-18-286	15.2902	-25.1887	113	2603.01	Dl
Ⅳ-18-287	15.2744	-25.2117	108	1554.89	Dl
Ⅳ-18-288	15.1828	-25.0537	117.5	2412.07	Dl
Ⅳ-18-289	15.1648	-24.9906	105	1355.01	Dl
Ⅳ-18-290	15.2061	-25.0599	105.5	2077.97	Dl
Ⅳ-18-291	15.1659	-25.0821	119.5	2120.7	Dl
Ⅳ-18-292	15.2416	-25.1923	134	2195.54	Dl
Ⅳ-18-293	15.2644	-25.2493	100	2201.48	Dl
Ⅳ-18-294	15.2168	-25.1845	103	1708.7	Dl
Ⅳ-18-295	15.1976	-25.181	125.5	2327.12	Dl
Ⅳ-18-296	15.1683	-25.168	108	2061.17	Dl
Ⅳ-18-297	15.1429	-25.2166	100	1772.49	Dl
Ⅳ-18-298	15.1642	-25.274	186.5	3104.6	Dl
Ⅳ-18-299	15.483	-26.2292	266.5	1394.95	Dl
Ⅳ-18-300	15.4059	-25.7512	185	1990.6	Dl
Ⅳ-18-301	15.323	-24.8302	122	1739.9	Dl
Ⅳ-18-302	15.1986	-24.807	122	1993.06	Dl
Ⅳ-18-303	15.2349	-24.8075	123	1193.1	Dl
Ⅳ-18-304	15.2563	-24.7914	140	1555.55	Dl
Ⅳ-18-305	11.9998	-16.3807	134	1806.14	Dl
Ⅳ-18-306	12.0218	-16.392	151	2288.27	Dl
Ⅳ-18-307	11.9769	-16.4683	112	1569.8	Dl
Ⅳ-18-308	12.0206	-16.4386	167	2308.98	Dl
Ⅳ-18-309	12.0381	-16.4563	129	1482.26	Dl
Ⅳ-18-310	12.0434	-16.4815	109	1296.16	Dl
Ⅳ-18-311	15.4853	-24.2194	126	2340.71	Dl
Ⅳ-18-312	15.5166	-24.1948	126	2431.52	Dl
Ⅳ-18-313	15.5127	-24.243	111.5	3573.03	Dl
Ⅳ-18-314	15.5544	-24.1239	113	2116.36	Dl
Ⅳ-18-315	15.6422	-24.1608	126	2003.94	Dl
Ⅳ-18-316	15.6522	-24.2499	121	1863.49	Dl
Ⅳ-18-317	15.641	-24.2633	133	1684.85	Dl
Ⅳ-18-318	15.6396	-24.2874	140.5	1759.05	Dl
Ⅳ-18-319	15.666	-24.1711	143	2149.79	Dl
Ⅳ-18-320	15.6837	-24.148	142	1799.82	Dl
Ⅳ-18-321	15.7003	-24.2167	104	1472.08	Dl
Ⅳ-18-322	15.7094	-24.1654	133	3203.96	Dl
Ⅳ-18-323	15.7889	-24.1837	127	2411.87	Dl
Ⅳ-18-324	15.7802	-24.1281	120	2523.28	Dl
Ⅳ-18-325	15.748	-24.1305	102	2009.8	Dl
Ⅳ-18-326	15.7968	-24.0982	104	4073.99	Dl
Ⅳ-18-327	15.8641	-24.124	115	2440.31	Dl
Ⅳ-18-328	15.8822	-24.1378	141.5	1799.52	Dl
Ⅳ-18-329	15.8829	-24.1591	163	2620.94	Dl
Ⅳ-18-330	15.848	-24.1501	114.5	2032.62	Dl
Ⅳ-18-331	15.8476	-24.1677	102	1783.81	Dl
Ⅳ-18-332	15.7985	-24.2291	107	2122.39	Dl
Ⅳ-18-333	15.7343	-24.2984	194.5	2660.39	Dl
Ⅳ-18-334	15.5279	-24.3654	126.5	2512.43	Dl
Ⅳ-18-335	15.5058	-24.3773	138.5	1699.33	Dl
Ⅳ-18-336	15.5154	-24.4242	160.5	1787.55	Dl
Ⅳ-18-337	15.7075	-24.4294	124	1848.36	Dl
Ⅳ-18-338	15.6846	-24.4391	134	1946.46	Dl
Ⅳ-18-339	15.6398	-24.4327	159	2910.3	Dl
Ⅳ-18-340	15.6247	-24.4421	151.5	2562.44	Dl
Ⅳ-18-341	15.59	-24.4437	136.5	2164.81	Dl
Ⅳ-18-342	15.6054	-24.4758	150	2129.96	Dl
Ⅳ-18-343	15.5128	-24.4544	142.5	2416.76	Dl
Ⅳ-18-344	15.5809	-24.4818	152	2308.48	Dl
Ⅳ-18-345	15.5547	-24.4999	195	2266.8	Dl
Ⅳ-18-346	15.5258	-24.4957	171	2171.14	Dl
Ⅳ-18-347	15.5216	-23.8208	112.5	2356.07	Dl
Ⅳ-18-348	15.5461	-23.8004	102	1892.54	Dl
Ⅳ-18-349	15.577	-23.7732	115	1812.31	Dl
Ⅳ-18-350	15.6217	-23.7799	126	3023.04	Dl
Ⅳ-18-351	15.6629	-23.7852	129	2640.91	Dl
Ⅳ-18-352	15.6981	-23.7873	125	1942	Dl
Ⅳ-18-353	15.7244	-23.7739	130	2375.69	Dl
Ⅳ-18-354	15.7448	-23.8247	102.5	1214.53	Dl
Ⅳ-18-355	15.72	-23.8181	112.5	1788.64	Dl
Ⅳ-18-356	15.8252	-23.8228	128	2254.45	Dl
Ⅳ-18-357	15.7706	-23.7407	157	3393.87	Dl
Ⅳ-18-358	15.5143	-24.9405	119	1941.6	Dl
Ⅳ-18-359	15.599	-24.937	109	1900.71	Dl
Ⅳ-18-360	15.5778	-24.957	149	1836.14	Dl
Ⅳ-18-361	15.5751	-24.8815	184	2070.15	Dl
Ⅳ-18-362	15.6201	-24.9156	135	2087.5	Dl
Ⅳ-18-363	15.6417	-24.9144	125	1959.45	Dl
Ⅳ-18-364	15.6734	-24.8876	102	2035.12	Dl
Ⅳ-18-365	15.6779	-24.914	102.5	2379.96	Dl
Ⅳ-18-366	15.7259	-24.9109	108.5	2405.25	Dl
Ⅳ-18-367	15.7088	-24.9867	103	2123.93	Dl
Ⅳ-18-368	15.871	-25.0811	173	1973.45	Dl
Ⅳ-18-369	15.9641	-25.0181	103	2193.19	Dl
Ⅳ-18-370	15.9587	-25.0511	120	1784.54	Dl
Ⅳ-18-371	15.9348	-25.0711	126.5	1911.26	Dl
Ⅳ-18-372	15.8261	-24.8965	117	2786.8	Dl
Ⅳ-18-373	15.8003	-24.9091	125.5	2332.92	Dl
Ⅳ-18-374	16.2988	-26.306	105	1420.22	Dl
Ⅳ-18-375	16.3237	-26.2952	132	1626.95	Dl
Ⅳ-18-376	16.3584	-26.3365	123.5	1735.88	Dl
Ⅳ-18-377	16.252	-26.3156	173	1306.95	Dl
Ⅳ-18-378	16.288	-26.3347	140	1814.39	Dl
Ⅳ-18-379	16.3345	-26.3133	113	1163.32	Dl
Ⅳ-18-380	16.2995	-26.2883	107.5	1240.7	Dl
Ⅳ-18-381	16.3558	-26.2978	106.5	1122.32	Dl
Ⅳ-18-382	16.3629	-26.2886	123	1433.94	Dl
Ⅳ-18-383	16.3693	-26.2807	107	1376.44	Dl
Ⅳ-18-384	16.3216	-26.276	132	1278.96	Dl
Ⅳ-18-385	16.334	-26.2852	102	1117.19	Dl
Ⅳ-18-386	16.3504	-26.2724	138.5	1911.14	Dl
Ⅳ-18-387	15.3679	-26.3684	158.5	2747.5	Dl
Ⅳ-18-388	15.4083	-26.3078	145	1401.05	Dl
Ⅳ-18-389	15.4064	-26.2761	111	1346.57	Dl
Ⅳ-18-390	15.3954	-25.8133	136	3119.49	Dl
Ⅳ-18-391	15.17	-25.4049	106.5	1555.41	Dl
Ⅳ-18-392	15.1099	-25.3896	152.5	2544.82	Dl
Ⅳ-18-393	15.1598	-25.4464	111.5	1366.93	Dl
Ⅳ-18-394	15.2243	-25.4292	126	1342.19	Dl
Ⅳ-18-1	15.304	-23.7312	129.6	1296.59	Ds
Ⅳ-18-2	15.3146	-23.7353	126.8	1453.93	Ds
Ⅳ-18-3	15.3355	-23.7382	114	1661.31	Ds
Ⅳ-18-4	15.3955	-23.7386	103.5	831.611	Ds
Ⅳ-18-5	15.3596	-23.7395	104.333	1170.42	Ds
Ⅳ-18-6	15.3043	-23.7407	134.333	1515.83	Ds
Ⅳ-18-7	15.3479	-23.7452	101.667	1364.41	Ds
Ⅳ-18-8	15.334	-23.7496	141	1656.57	Ds
Ⅳ-18-9	15.2923	-23.7586	113	1171.66	Ds
Ⅳ-18-10	15.4571	-23.7626	127	977.377	Ds
Ⅳ-18-11	15.3076	-23.7632	124.667	1600.35	Ds
Ⅳ-18-12	15.3356	-23.7637	118	1639.83	Ds
Ⅳ-18-13	15.3058	-23.773	147	1236.48	Ds
Ⅳ-18-14	15.3341	-23.7745	115	1299.78	Ds
Ⅳ-18-15	15.2752	-23.7822	109.625	1792.1	Ds
Ⅳ-18-16	15.2729	-23.7961	104.75	1415.12	Ds
Ⅳ-18-17	15.3495	-23.7973	102	1051.57	Ds
Ⅳ-18-18	15.3707	-23.7972	103	908.401	Ds
Ⅳ-18-19	15.2853	-23.7996	100	1207.85	Ds
Ⅳ-18-20	15.3575	-23.8119	100	1379.83	Ds
Ⅳ-18-21	15.2924	-23.8134	101.2	1398.05	Ds
Ⅳ-18-22	15.3439	-23.8176	102.8	1583.58	Ds
Ⅳ-18-23	15.3251	-23.8228	127	1621.26	Ds
Ⅳ-18-24	15.3799	-23.8248	116.429	1318.63	Ds
Ⅳ-18-25	15.3625	-23.8292	116.5	1585.21	Ds
Ⅳ-18-26	15.2565	-23.8302	114	1183.18	Ds
Ⅳ-18-27	15.331	-23.8317	132	1095.15	Ds
Ⅳ-18-28	15.3293	-23.8404	111	1197.5	Ds
Ⅳ-18-29	15.278	-23.8462	121	1042.27	Ds
Ⅳ-18-30	15.2648	-23.8486	130.4	2522.67	Ds
Ⅳ-18-31	15.3293	-23.8488	115.75	1245.81	Ds
Ⅳ-18-32	15.2922	-23.8518	100	1257.44	Ds
Ⅳ-18-33	15.2801	-23.8548	124.25	1538.64	Ds
Ⅳ-18-34	15.3376	-23.8558	136.667	1295.94	Ds
Ⅳ-18-35	15.2913	-23.8594	151.25	2219.15	Ds
Ⅳ-18-36	15.2634	-23.882	122.6	1787.61	Ds
Ⅳ-18-37	15.271	-23.8849	117.5	1333.63	Ds
Ⅳ-18-38	15.2746	-23.8912	110	1211.23	Ds
Ⅳ-18-39	15.358	-23.8934	119.75	1390.43	Ds
Ⅳ-18-40	15.2849	-23.8941	134	1061.83	Ds
Ⅳ-18-41	15.3415	-23.897	107.333	1618.59	Ds
Ⅳ-18-42	15.2837	-23.9004	125	1222.2	Ds
Ⅳ-18-43	15.3191	-23.9014	134.5	1564.12	Ds
Ⅳ-18-44	15.2958	-23.9095	133.5	1235.87	Ds
Ⅳ-18-45	15.3026	-23.9114	126.333	1118.83	Ds
Ⅳ-18-46	15.2794	-23.9158	110.333	1118.92	Ds
Ⅳ-18-47	15.3024	-23.9196	154.5	1027.62	Ds
Ⅳ-18-48	15.3454	-23.9206	105	824.596	Ds
Ⅳ-18-49	15.2767	-23.9226	122	1733.55	Ds
Ⅳ-18-50	15.3192	-23.9239	138.75	1555.34	Ds
Ⅳ-18-51	15.3519	-23.9243	104.727	1729.91	Ds
Ⅳ-18-52	15.2859	-23.9261	118.4	1750.73	Ds
Ⅳ-18-53	15.3012	-23.9315	125.167	1743.92	Ds
Ⅳ-18-54	15.3348	-23.9349	105	981.553	Ds
Ⅳ-18-55	15.334	-23.9417	113.5	1169.39	Ds
Ⅳ-18-56	15.0079	-23.977	122	1292.87	Ds
Ⅳ-18-57	15.3294	-23.9916	131.667	2258.43	Ds
Ⅳ-18-58	15.0038	-24.0022	142.75	1656.38	Ds
Ⅳ-18-59	14.9893	-24.0188	132.333	1683.86	Ds
Ⅳ-18-60	15.3542	-24.0327	112	1442.79	Ds
Ⅳ-18-61	15.0755	-24.0345	154	1537.16	Ds
Ⅳ-18-62	15.3667	-24.0378	107.5	1195.01	Ds
Ⅳ-18-63	15.356	-24.0419	142.5	1041.61	Ds
Ⅳ-18-64	15.4437	-24.0428	120	1463.81	Ds
Ⅳ-18-65	15.3327	-24.0444	103	1727.03	Ds
Ⅳ-18-66	15.3561	-24.0492	115	973.188	Ds
Ⅳ-18-67	15.4466	-24.0498	169	1111.33	Ds
Ⅳ-18-68	15.4685	-24.0514	155.75	1547.63	Ds
Ⅳ-18-69	15.2853	-24.0529	105.375	2032.06	Ds
Ⅳ-18-70	15.2507	-24.0584	113	1807.55	Ds
Ⅳ-18-71	15.4467	-24.0579	131.5	1084.91	Ds
Ⅳ-18-72	15.2525	-24.3359	108.4	1333.73	Ds
Ⅳ-18-73	15.0567	-24.3545	108.5	1130.5	Ds
Ⅳ-18-74	15.4469	-24.3728	102.364	2284.45	Ds
Ⅳ-18-75	15.4292	-24.3761	118	802.499	Ds
Ⅳ-18-76	15.4448	-24.3807	110.667	1225.1	Ds
Ⅳ-18-77	15.4967	-24.3892	142.4	1245.44	Ds
Ⅳ-18-78	15.4866	-24.3922	100	1006.15	Ds
Ⅳ-18-79	15.5058	-24.3927	106.2	1358.11	Ds
Ⅳ-18-80	15.4428	-24.3961	128	1229.53	Ds
Ⅳ-18-81	15.4931	-24.3978	112	992.925	Ds
Ⅳ-18-82	15.4642	-24.4156	126.857	1666.35	Ds
Ⅳ-18-83	15.4051	-24.4249	119.25	1365.26	Ds
Ⅳ-18-84	15.3969	-24.4629	106.5	1560.36	Ds
Ⅳ-18-85	15.4064	-24.4672	100.5	1176.26	Ds
Ⅳ-18-86	15.425	-24.4682	117	1472.66	Ds
Ⅳ-18-87	15.4502	-24.4747	164	1621.89	Ds
Ⅳ-18-88	15.4319	-24.4769	179	1290.21	Ds
Ⅳ-18-89	15.3087	-24.4812	104.8	1442.85	Ds
Ⅳ-18-90	15.4141	-24.4815	109.8	1626.11	Ds
Ⅳ-18-91	15.3904	-24.4821	100.5	1880.42	Ds
Ⅳ-18-92	15.4798	-24.4822	123.4	1795.89	Ds
Ⅳ-18-93	15.354	-24.4855	104.5	1192.46	Ds
Ⅳ-18-94	15.4396	-24.4901	187	1832.38	Ds
Ⅳ-18-95	15.4784	-24.4925	143.5	1379.75	Ds
Ⅳ-18-96	15.46	-24.4928	142.75	1498.17	Ds
Ⅳ-18-97	15.3843	-24.4946	119.333	1283.58	Ds
Ⅳ-18-98	15.4935	-24.4954	147	1462.34	Ds
Ⅳ-18-99	15.3025	-24.5005	106	1049.56	Ds
Ⅳ-18-100	15.508	-24.5013	127	1147.59	Ds
Ⅳ-18-101	15.4296	-24.5018	132.5	1582.97	Ds
Ⅳ-18-102	15.3896	-24.5038	124.75	1220.51	Ds
Ⅳ-18-103	15.3695	-24.5052	147.8	1588.29	Ds
Ⅳ-18-104	15.3517	-24.5104	105	1142.56	Ds
Ⅳ-18-105	15.4566	-24.5107	179	1335.4	Ds
Ⅳ-18-106	15.395	-24.5114	138	1245.87	Ds
Ⅳ-18-107	15.4192	-24.5119	149.4	1903.74	Ds
Ⅳ-18-108	15.3272	-24.5126	106.2	1298.17	Ds
Ⅳ-18-109	15.4435	-24.5129	180	1695.58	Ds
Ⅳ-18-110	15.3728	-24.5182	136.6	1618.45	Ds
Ⅳ-18-111	15.4889	-24.5179	172	1456.94	Ds
Ⅳ-18-112	15.3612	-24.5185	108.75	1224.96	Ds
Ⅳ-18-113	15.4634	-24.5201	152.5	1174.8	Ds
Ⅳ-18-114	15.395	-24.5217	138.333	1304.79	Ds
Ⅳ-18-115	15.3435	-24.5232	130.667	1447.16	Ds
Ⅳ-18-116	15.4516	-24.5234	139	1202.96	Ds
Ⅳ-18-117	15.4258	-24.5243	197	1652.41	Ds
Ⅳ-18-118	15.4708	-24.5247	171	1168.63	Ds
Ⅳ-18-119	15.3139	-24.5278	104.8	1774.95	Ds
Ⅳ-18-120	15.5016	-24.5279	124.25	1231.62	Ds
Ⅳ-18-121	15.5085	-24.53	118.667	1031.44	Ds
Ⅳ-18-122	15.3773	-24.5318	166.333	1536.14	Ds
Ⅳ-18-123	15.4001	-24.5317	172	1507.52	Ds
Ⅳ-18-124	15.5174	-24.5324	141	1686.32	Ds
Ⅳ-18-125	15.4383	-24.5332	188	1779.91	Ds
Ⅳ-18-126	15.478	-24.5353	131.714	1858.02	Ds
Ⅳ-18-127	15.3631	-24.5361	170	1672.94	Ds
Ⅳ-18-128	15.3272	-24.537	117.5	1273.74	Ds
Ⅳ-18-129	15.4101	-24.5371	227.667	1294.06	Ds
Ⅳ-18-130	15.34	-24.5386	150.667	1446.95	Ds
Ⅳ-18-131	15.4543	-24.5386	172.667	1732.15	Ds
Ⅳ-18-132	15.685	-24.538	121.5	1417.1	Ds
Ⅳ-18-133	15.3874	-24.5439	235.2	1747.06	Ds
Ⅳ-18-134	15.4928	-24.5442	146.8	1322.5	Ds
Ⅳ-18-135	15.4194	-24.5447	215	1507.1	Ds
Ⅳ-18-136	15.3654	-24.5451	182.5	1314.93	Ds
Ⅳ-18-137	15.6741	-24.5462	248	1465.9	Ds
Ⅳ-18-138	15.603	-24.547	106	1432.08	Ds
Ⅳ-18-139	15.2964	-24.5493	143	1255.18	Ds
Ⅳ-18-140	15.5204	-24.5492	137	1362.88	Ds
Ⅳ-18-141	15.3157	-24.5501	100	1114.53	Ds
Ⅳ-18-142	15.4999	-24.5498	148.75	1549.78	Ds
Ⅳ-18-143	15.308	-24.5509	119	862.559	Ds
Ⅳ-18-144	15.3474	-24.5511	163.333	1925.84	Ds
Ⅳ-18-145	15.4606	-24.5508	182.333	1820.52	Ds
Ⅳ-18-146	15.4289	-24.5517	210	1204.02	Ds
Ⅳ-18-147	15.2197	-24.5537	112	1250.55	Ds
Ⅳ-18-148	15.2722	-24.5542	125	1697.4	Ds
Ⅳ-18-149	15.401	-24.5547	215.667	1491.16	Ds
Ⅳ-18-150	15.3243	-24.556	130.2	1518.77	Ds
Ⅳ-18-151	15.5779	-24.5552	111.5	999.062	Ds
Ⅳ-18-152	15.4795	-24.5564	159	1565.41	Ds
Ⅳ-18-153	15.3133	-24.5571	117	898.67	Ds
Ⅳ-18-154	15.2591	-24.5575	114	1012.62	Ds
Ⅳ-18-155	15.5536	-24.5572	138.75	1605.45	Ds
Ⅳ-18-156	15.3753	-24.5583	145.5	1737.8	Ds
Ⅳ-18-157	15.441	-24.5581	219	1453.6	Ds
Ⅳ-18-158	15.5124	-24.5579	151	1299.43	Ds
Ⅳ-18-159	15.2348	-24.5591	125.25	1709.19	Ds
Ⅳ-18-160	15.532	-24.5589	153.667	1162.48	Ds
Ⅳ-18-161	15.0722	-24.5609	105.25	1530.84	Ds
Ⅳ-18-162	15.5661	-24.5612	146.333	1108.83	Ds
Ⅳ-18-163	15.2982	-24.5623	110	1195.45	Ds
Ⅳ-18-164	15.2698	-24.5631	113	1182.68	Ds
Ⅳ-18-165	15.2541	-24.5634	108	1481.34	Ds
Ⅳ-18-166	15.3948	-24.5634	141.75	1380.81	Ds
Ⅳ-18-167	15.4176	-24.5642	176.333	1467.43	Ds
Ⅳ-18-168	15.6274	-24.5634	115.4	1240.25	Ds
Ⅳ-18-169	15.4947	-24.5642	153.333	1457.72	Ds
Ⅳ-18-170	15.4413	-24.5649	230	1197.84	Ds
Ⅳ-18-171	15.2888	-24.5656	132	1149.89	Ds
Ⅳ-18-172	15.5231	-24.5652	136.25	1370.46	Ds
Ⅳ-18-173	15.2162	-24.5665	102	1374.82	Ds
Ⅳ-18-174	15.4523	-24.566	222	1072.33	Ds
Ⅳ-18-175	15.6561	-24.5652	298	1579.37	Ds
Ⅳ-18-176	15.5433	-24.5659	135	1587.32	Ds
Ⅳ-18-177	15.4079	-24.5669	163	1075.72	Ds
Ⅳ-18-178	15.4772	-24.5667	166.5	1324.25	Ds
Ⅳ-18-179	15.3297	-24.5684	101	1037.76	Ds
Ⅳ-18-180	15.5993	-24.5692	154.143	1842.45	Ds
Ⅳ-18-181	15.3122	-24.5704	165.2	1577.78	Ds
Ⅳ-18-182	15.2843	-24.5712	118	1400.27	Ds
Ⅳ-18-183	15.6348	-24.5707	200.5	1124.5	Ds
Ⅳ-18-184	15.5726	-24.5718	121.75	1248.55	Ds
Ⅳ-18-185	15.3412	-24.573	157	1049.1	Ds
Ⅳ-18-186	15.3981	-24.5729	133	1163.68	Ds
Ⅳ-18-187	15.6659	-24.5719	235.875	2089.69	Ds
Ⅳ-18-188	15.4168	-24.5739	169	983.131	Ds
Ⅳ-18-189	15.4894	-24.5737	168.6	1604.84	Ds
Ⅳ-18-190	15.2689	-24.5748	111.4	1418.16	Ds
Ⅳ-18-191	15.3721	-24.5746	153.5	1414.5	Ds
Ⅳ-18-192	15.4648	-24.5743	185	1373.39	Ds
Ⅳ-18-193	15.5815	-24.5747	122.25	1330.75	Ds
Ⅳ-18-194	15.2396	-24.5762	112.5	1219.48	Ds
Ⅳ-18-195	15.359	-24.5765	136.8	1489.55	Ds
Ⅳ-18-196	15.5596	-24.5762	115.333	1458.91	Ds
Ⅳ-18-197	15.6138	-24.576	152	1543.21	Ds
Ⅳ-18-198	15.431	-24.5769	167	1226.02	Ds
Ⅳ-18-199	15.4014	-24.5786	144	1387.66	Ds
Ⅳ-18-200	15.5113	-24.5785	159	1614.91	Ds
Ⅳ-18-201	15.2248	-24.5795	122.5	1596.22	Ds
Ⅳ-18-202	15.6352	-24.5786	183	1280.79	Ds
Ⅳ-18-203	15.3413	-24.5798	108	1148.84	Ds
Ⅳ-18-204	15.3279	-24.5804	158.6	1583.04	Ds
Ⅳ-18-205	15.5934	-24.5815	192.667	1288.96	Ds
Ⅳ-18-206	15.3753	-24.5824	155.5	1524.24	Ds
Ⅳ-18-207	15.423	-24.5823	205.333	1374.5	Ds
Ⅳ-18-208	15.4773	-24.5827	204.8	1837.45	Ds
Ⅳ-18-209	15.4542	-24.5838	188.333	1560	Ds
Ⅳ-18-210	15.3587	-24.5849	150	1342.21	Ds
Ⅳ-18-211	15.5484	-24.5843	160.5	1648.39	Ds
Ⅳ-18-212	15.6444	-24.584	270.5	1252.21	Ds
Ⅳ-18-213	15.2494	-24.5857	121.4	1786.25	Ds
Ⅳ-18-214	15.6571	-24.585	320	1167.24	Ds
Ⅳ-18-215	15.3105	-24.5866	188.143	1519.55	Ds
Ⅳ-18-216	15.5253	-24.586	195.667	1699.91	Ds
Ⅳ-18-217	15.6068	-24.5857	188.25	1511.35	Ds
Ⅳ-18-218	15.4322	-24.5866	225	1043.61	Ds
Ⅳ-18-219	15.57	-24.5867	140.75	1392.23	Ds
Ⅳ-18-220	15.2956	-24.5905	147	1434.8	Ds
Ⅳ-18-221	15.2764	-24.5908	122.8	1899.48	Ds
Ⅳ-18-222	15.5792	-24.591	179	1336.27	Ds
Ⅳ-18-223	15.4029	-24.5918	190.75	1642.33	Ds
Ⅳ-18-224	15.5046	-24.5918	186.667	1348.32	Ds
Ⅳ-18-225	15.6198	-24.5916	199	1547.54	Ds
Ⅳ-18-226	15.4337	-24.5928	198.667	1739.59	Ds
Ⅳ-18-227	15.6592	-24.5931	212.333	1349.25	Ds
Ⅳ-18-228	15.3846	-24.5946	200.333	1764.9	Ds
Ⅳ-18-229	15.3422	-24.5955	169.667	1615.89	Ds
Ⅳ-18-230	15.2337	-24.596	112	1159.78	Ds
Ⅳ-18-231	15.6779	-24.5946	111.429	1783.97	Ds
Ⅳ-18-232	15.5591	-24.5965	211.25	1334.13	Ds
Ⅳ-18-233	15.4904	-24.597	153.75	1419.75	Ds
Ⅳ-18-234	15.5138	-24.5977	160.667	1220.39	Ds
Ⅳ-18-235	15.3656	-24.599	239.333	1671.27	Ds
Ⅳ-18-236	15.5917	-24.5988	219	1241.35	Ds
Ⅳ-18-237	15.6371	-24.6008	223.667	1676.52	Ds
Ⅳ-18-238	15.2145	-24.6025	139	1081.09	Ds
Ⅳ-18-239	15.2625	-24.6024	170.333	1446.76	Ds
Ⅳ-18-240	15.5689	-24.6016	203	1380.11	Ds
Ⅳ-18-241	15.5387	-24.6023	168	1534.22	Ds
Ⅳ-18-242	15.2459	-24.6036	110.667	1508.22	Ds
Ⅳ-18-243	15.6009	-24.6028	185	1366.48	Ds
Ⅳ-18-244	15.2293	-24.6047	103	1500.69	Ds
Ⅳ-18-245	15.6137	-24.6039	153	1189.72	Ds
Ⅳ-18-246	15.2936	-24.6051	117	1640.58	Ds
Ⅳ-18-247	15.3111	-24.6051	171.5	1373.56	Ds
Ⅳ-18-248	15.4607	-24.6047	196	1956.47	Ds
Ⅳ-18-249	15.3229	-24.6053	168.167	1686.4	Ds
Ⅳ-18-250	15.3458	-24.6053	169	1023.67	Ds
Ⅳ-18-251	15.5008	-24.6059	184	1292.45	Ds
Ⅳ-18-252	15.5808	-24.6072	241	1634.92	Ds
Ⅳ-18-253	15.4803	-24.6079	205.5	1475.98	Ds
Ⅳ-18-254	15.5274	-24.6083	180.75	1423.59	Ds
Ⅳ-18-255	15.3701	-24.6093	188.667	1407.47	Ds
Ⅳ-18-256	15.4128	-24.6094	187.8	2171.91	Ds
Ⅳ-18-257	15.6282	-24.6087	200	1356.34	Ds
Ⅳ-18-258	15.2738	-24.61	169	1821.26	Ds
Ⅳ-18-259	15.5509	-24.6117	213.6	1658.82	Ds
Ⅳ-18-260	15.51	-24.6124	201	1319.79	Ds
Ⅳ-18-261	15.6513	-24.6121	162.75	1755.82	Ds
Ⅳ-18-262	15.2074	-24.6142	114.667	1624.94	Ds
Ⅳ-18-263	15.4371	-24.614	126	1179.18	Ds
Ⅳ-18-264	15.446	-24.6148	212	1147.21	Ds
Ⅳ-18-265	15.537	-24.6145	154	1345.23	Ds
Ⅳ-18-266	15.355	-24.6158	163.6	1664.67	Ds
Ⅳ-18-267	15.6125	-24.6155	181.5	1444.23	Ds
Ⅳ-18-268	15.6371	-24.6157	187.5	1225.3	Ds
Ⅳ-18-269	15.4706	-24.6166	227.667	1436.18	Ds
Ⅳ-18-270	15.4919	-24.6165	225	1289.29	Ds
Ⅳ-18-271	15.2545	-24.6179	106	1380.44	Ds
Ⅳ-18-272	15.3085	-24.6181	134.75	1479.02	Ds
Ⅳ-18-273	15.3938	-24.6179	216.75	1948.51	Ds
Ⅳ-18-274	15.2865	-24.6195	180.6	1591.58	Ds
Ⅳ-18-275	15.0705	-24.6219	102	1569.94	Ds
Ⅳ-18-276	15.5165	-24.6213	188	1453.33	Ds
Ⅳ-18-277	15.43	-24.6227	164.5	926.629	Ds
Ⅳ-18-278	15.1935	-24.6237	104.333	1342.62	Ds
Ⅳ-18-279	15.3755	-24.6233	165.8	1432.91	Ds
Ⅳ-18-280	15.2365	-24.625	137	1523.27	Ds
Ⅳ-18-281	15.4946	-24.6244	160.5	1359.41	Ds
Ⅳ-18-282	15.3191	-24.6251	116.5	1222.12	Ds
Ⅳ-18-283	15.5705	-24.6244	224.333	1678.13	Ds
Ⅳ-18-284	15.4543	-24.625	260.5	1948.21	Ds
Ⅳ-18-285	15.5933	-24.6245	153.667	1507.22	Ds
Ⅳ-18-286	15.5447	-24.6255	163.5	1223.74	Ds
Ⅳ-18-287	15.3429	-24.6264	184	1464.03	Ds
Ⅳ-18-288	15.6185	-24.6261	220.333	1592.77	Ds
Ⅳ-18-289	15.4021	-24.6271	224	1248.9	Ds
Ⅳ-18-290	15.4187	-24.6273	167.667	1503.6	Ds
Ⅳ-18-291	15.1721	-24.628	105.8	1438.94	Ds
Ⅳ-18-292	15.3301	-24.6286	164	1464.97	Ds
Ⅳ-18-293	15.5809	-24.6289	210.25	1369.57	Ds
Ⅳ-18-294	15.3029	-24.6305	194.5	1114.58	Ds
Ⅳ-18-295	15.6396	-24.6298	235.5	1705.71	Ds
Ⅳ-18-296	15.5539	-24.6309	178	1345.41	Ds
Ⅳ-18-297	15.2157	-24.6321	128.75	1392.17	Ds
Ⅳ-18-298	15.4365	-24.6321	214	1395.13	Ds
Ⅳ-18-299	15.3126	-24.6327	207	1456.93	Ds
Ⅳ-18-300	15.505	-24.6322	200.5	1642.08	Ds
Ⅳ-18-301	15.382	-24.6328	197	1520.87	Ds
Ⅳ-18-302	15.5293	-24.6326	196.5	1525.93	Ds
Ⅳ-18-303	15.2614	-24.6342	125.167	1723.12	Ds
Ⅳ-18-304	15.2919	-24.6341	178	1315.75	Ds
Ⅳ-18-305	15.4801	-24.6344	216.75	1539.92	Ds
Ⅳ-18-306	15.2774	-24.6352	141.6	1552.67	Ds
Ⅳ-18-307	15.5934	-24.6343	186	1051.14	Ds
Ⅳ-18-308	15.2418	-24.6355	131.5	1189.61	Ds
Ⅳ-18-309	15.3613	-24.6364	141.833	1701.82	Ds
Ⅳ-18-310	15.6031	-24.6359	159.667	1268.16	Ds
Ⅳ-18-311	15.4037	-24.6371	198.5	1484.44	Ds
Ⅳ-18-312	15.2303	-24.6385	114.5	1159.35	Ds
Ⅳ-18-313	15.1914	-24.6394	105.4	1484.56	Ds
Ⅳ-18-314	15.5353	-24.6405	203.667	1535.81	Ds
Ⅳ-18-315	15.5649	-24.6417	179	1400	Ds
Ⅳ-18-316	15.6159	-24.6415	216	1528.09	Ds
Ⅳ-18-317	15.4861	-24.6425	158	1242.76	Ds
Ⅳ-18-318	15.5555	-24.6442	192.667	1425.57	Ds
Ⅳ-18-319	15.2537	-24.6453	166.5	1121.97	Ds
Ⅳ-18-320	15.5984	-24.6451	300.2	1649.5	Ds
Ⅳ-18-321	15.5154	-24.6457	221.5	1818.09	Ds
Ⅳ-18-322	15.1879	-24.6475	107.667	1242.24	Ds
Ⅳ-18-323	15.3417	-24.6478	193.5	1726.89	Ds
Ⅳ-18-324	15.4754	-24.6474	183	1682.77	Ds
Ⅳ-18-325	15.3912	-24.648	191.5	1687.9	Ds
Ⅳ-18-326	15.4203	-24.6479	184.333	1919.87	Ds
Ⅳ-18-327	15.4416	-24.6478	213	1308.21	Ds
Ⅳ-18-328	15.452	-24.6478	262.333	1382.95	Ds
Ⅳ-18-329	15.5786	-24.6474	217.25	1539.33	Ds
Ⅳ-18-330	15.2024	-24.6486	102.667	1024.87	Ds
Ⅳ-18-331	15.3026	-24.6487	197	1615.76	Ds
Ⅳ-18-332	15.3699	-24.6502	156.75	1077.81	Ds
Ⅳ-18-333	15.3263	-24.6508	180.5	1390.45	Ds
Ⅳ-18-334	15.2753	-24.6517	107.333	1250.72	Ds
Ⅳ-18-335	15.2833	-24.6517	120.286	1675.56	Ds
Ⅳ-18-336	15.495	-24.6531	230.4	1609.85	Ds
Ⅳ-18-337	15.3163	-24.6541	127	1224.19	Ds
Ⅳ-18-338	15.4609	-24.6551	234	1195.17	Ds
Ⅳ-18-339	15.3957	-24.6558	228.333	1428.24	Ds
Ⅳ-18-340	15.3699	-24.6567	207	723.825	Ds
Ⅳ-18-341	15.227	-24.6578	102	1060.17	Ds
Ⅳ-18-342	15.5383	-24.6581	216	1775	Ds
Ⅳ-18-343	15.5831	-24.6579	277	1245.5	Ds
Ⅳ-18-344	15.2377	-24.6599	109.5	1112.87	Ds
Ⅳ-18-345	15.3332	-24.6597	157	1657.23	Ds
Ⅳ-18-346	15.4455	-24.6597	123.333	1412.9	Ds
Ⅳ-18-347	15.2502	-24.6605	125.667	1454.41	Ds
Ⅳ-18-348	15.3545	-24.6602	155.6	1584.85	Ds
Ⅳ-18-349	15.1668	-24.6611	105.667	1294.66	Ds
Ⅳ-18-350	15.2092	-24.6613	109.5	1565.1	Ds
Ⅳ-18-351	15.4286	-24.6609	188.5	1557.86	Ds
Ⅳ-18-352	15.1499	-24.6638	100.2	1606.55	Ds
Ⅳ-18-353	15.278	-24.6637	143.667	1006.44	Ds
Ⅳ-18-354	15.469	-24.6634	159	1047.84	Ds
Ⅳ-18-355	15.4103	-24.6639	240.333	1559.93	Ds
Ⅳ-18-356	15.3735	-24.6643	202.667	1511.15	Ds
Ⅳ-18-357	15.5108	-24.6639	190.75	1642.94	Ds
Ⅳ-18-358	15.2659	-24.6653	135.333	1477.02	Ds
Ⅳ-18-359	15.5591	-24.6645	291.846	2361.06	Ds
Ⅳ-18-360	15.4868	-24.6653	201.25	1670.97	Ds
Ⅳ-18-361	15.5387	-24.6659	342.667	1358.48	Ds
Ⅳ-18-362	15.308	-24.6671	166	1436.29	Ds
Ⅳ-18-363	15.3216	-24.6674	148.667	1372.39	Ds
Ⅳ-18-364	15.391	-24.6688	242.667	1544.71	Ds
Ⅳ-18-365	15.2199	-24.6694	133	1676.64	Ds
Ⅳ-18-366	15.4702	-24.6705	172	866.788	Ds
Ⅳ-18-367	15.3507	-24.6714	168.25	1484.85	Ds
Ⅳ-18-368	15.2819	-24.672	135	1503.71	Ds
Ⅳ-18-369	15.5203	-24.6714	376.333	2325.17	Ds
Ⅳ-18-370	15.4382	-24.6733	176	1405.67	Ds
Ⅳ-18-371	15.3006	-24.6742	136.2	1492.22	Ds
Ⅳ-18-372	15.3747	-24.6759	229.714	1893.38	Ds
Ⅳ-18-373	15.4065	-24.6764	172.5	1412.24	Ds
Ⅳ-18-374	15.1873	-24.6779	113	909.113	Ds
Ⅳ-18-375	15.4548	-24.6776	327.833	2186.75	Ds
Ⅳ-18-376	15.4234	-24.6779	195	1662.99	Ds
Ⅳ-18-377	15.501	-24.6777	288.714	2177.37	Ds
Ⅳ-18-378	15.244	-24.6789	166.8	1851.28	Ds
Ⅳ-18-379	15.4791	-24.6786	311.75	1511.61	Ds
Ⅳ-18-380	15.3311	-24.6801	148.333	1273.68	Ds
Ⅳ-18-381	15.3427	-24.6803	129	1116.72	Ds
Ⅳ-18-382	15.2647	-24.6807	157.75	1882.02	Ds
Ⅳ-18-383	15.2028	-24.6836	112.667	1934.82	Ds
Ⅳ-18-384	15.2953	-24.6856	140.6	1441.26	Ds
Ⅳ-18-385	15.3534	-24.686	176.833	1509.77	Ds
Ⅳ-18-386	15.3923	-24.6859	223	1503.96	Ds
Ⅳ-18-387	15.1835	-24.6901	107	1349.24	Ds
Ⅳ-18-388	15.2212	-24.6903	137.25	1696.8	Ds
Ⅳ-18-389	15.3208	-24.6917	152.5	2082.68	Ds
Ⅳ-18-390	15.437	-24.6917	303.25	1949.14	Ds
Ⅳ-18-391	15.338	-24.6939	192.667	1415.26	Ds
Ⅳ-18-392	15.2843	-24.6943	193.2	1847.89	Ds
Ⅳ-18-393	15.4204	-24.6939	163.5	1145.4	Ds
Ⅳ-18-394	15.4095	-24.6948	297.714	1838.74	Ds
Ⅳ-18-395	15.381	-24.6968	246.333	1556.72	Ds
Ⅳ-18-396	15.1791	-24.6974	110.667	1479.49	Ds
Ⅳ-18-397	15.2369	-24.6973	167	1106.69	Ds
Ⅳ-18-398	15.3665	-24.6976	244.4	1484.33	Ds
Ⅳ-18-399	15.3748	-24.7011	313.5	990.809	Ds
Ⅳ-18-400	15.3042	-24.7023	130	1533.85	Ds
Ⅳ-18-401	15.3451	-24.7025	266.6	1996.7	Ds
Ⅳ-18-402	15.2238	-24.7033	129.667	1266.25	Ds
Ⅳ-18-403	15.2648	-24.7038	138.167	1793.98	Ds
Ⅳ-18-404	15.2461	-24.706	126	1549	Ds
Ⅳ-18-405	15.2894	-24.71	136	1122.06	Ds
Ⅳ-18-406	15.2336	-24.7122	153.5	1498.1	Ds
Ⅳ-18-407	15.2752	-24.7132	142.667	1209.15	Ds
Ⅳ-18-408	15.2986	-24.7156	209.6	1695.05	Ds
Ⅳ-18-409	15.2847	-24.7189	209.667	1295.1	Ds
Ⅳ-18-410	15.2147	-24.7196	131.5	1128.33	Ds
Ⅳ-18-411	15.2177	-24.7258	163	1207.55	Ds
Ⅳ-18-412	15.2355	-24.7258	109.5	1066.84	Ds
Ⅳ-18-413	15.2657	-24.726	140.667	1755.44	Ds
Ⅳ-18-414	15.5742	-24.727	185.8	1702.58	Ds
Ⅳ-18-415	15.2497	-24.7282	160.5	1477.34	Ds
Ⅳ-18-416	15.5511	-24.7295	236	1513.39	Ds
Ⅳ-18-417	15.4716	-24.7309	135.167	1741.44	Ds
Ⅳ-18-418	15.2266	-24.7323	176.667	1024.79	Ds
Ⅳ-18-419	15.5989	-24.7348	188.25	1073.64	Ds
Ⅳ-18-420	15.2364	-24.7366	137.5	1047.36	Ds
Ⅳ-18-421	15.6185	-24.7355	201.857	1589.16	Ds
Ⅳ-18-422	15.5882	-24.7373	224.333	1418.27	Ds
Ⅳ-18-423	15.5304	-24.738	240.5	1836.46	Ds
Ⅳ-18-424	15.6087	-24.7383	197.667	809.938	Ds
Ⅳ-18-425	15.2542	-24.7396	167.667	1571.39	Ds
Ⅳ-18-426	15.5535	-24.7396	217	1328.91	Ds
Ⅳ-18-427	15.4701	-24.7401	162.667	1016.93	Ds
Ⅳ-18-428	15.4868	-24.742	270.6	1721.68	Ds
Ⅳ-18-429	15.5648	-24.7433	219	1364.24	Ds
Ⅳ-18-430	15.4556	-24.7445	232.231	2383.87	Ds
Ⅳ-18-431	15.2376	-24.7455	153	1315.31	Ds
Ⅳ-18-432	15.6336	-24.7449	191	1368.24	Ds
Ⅳ-18-433	15.6046	-24.7459	162.6	1252.78	Ds
Ⅳ-18-434	15.6455	-24.7465	194	751.826	Ds
Ⅳ-18-435	15.7093	-24.7465	130.667	1290.9	Ds
Ⅳ-18-436	15.5085	-24.7484	311	1754.16	Ds
Ⅳ-18-437	15.4203	-24.7497	147.143	2299.1	Ds
Ⅳ-18-438	15.5761	-24.75	197.75	1265.5	Ds
Ⅳ-18-439	15.4005	-24.7512	269.7	2649.72	Ds
Ⅳ-18-440	15.6532	-24.7505	163.25	1308.82	Ds
Ⅳ-18-441	15.248	-24.7528	102	1393.13	Ds
Ⅳ-18-442	15.5901	-24.7519	177	1161.45	Ds
Ⅳ-18-443	15.6393	-24.752	127	1223.24	Ds
Ⅳ-18-444	15.4951	-24.7528	224	1126.01	Ds
Ⅳ-18-445	15.5298	-24.7537	166.25	1294.45	Ds
Ⅳ-18-446	15.472	-24.7545	256	1281.13	Ds
Ⅳ-18-447	15.734	-24.7534	200.8	1513.95	Ds
Ⅳ-18-448	15.6725	-24.754	171	1137.82	Ds
Ⅳ-18-449	15.542	-24.755	177.667	1501.22	Ds
Ⅳ-18-450	15.5613	-24.7569	217.667	1579.99	Ds
Ⅳ-18-451	15.5026	-24.7574	204	1048.98	Ds
Ⅳ-18-452	15.4346	-24.7587	334	1849.34	Ds
Ⅳ-18-453	15.6025	-24.7581	213	1139.59	Ds
Ⅳ-18-454	15.3592	-24.7591	251.667	1923.48	Ds
Ⅳ-18-455	15.2646	-24.7596	104.167	1465.45	Ds
Ⅳ-18-456	15.71	-24.7584	136	1454.96	Ds
Ⅳ-18-457	15.6233	-24.7591	203.25	1810.16	Ds
Ⅳ-18-458	15.4785	-24.7601	247.25	1452.28	Ds
Ⅳ-18-459	15.3204	-24.7619	196.667	1115.22	Ds
Ⅳ-18-460	15.2296	-24.7624	123	1003.89	Ds
Ⅳ-18-461	15.5862	-24.7614	131	1130.1	Ds
Ⅳ-18-462	15.3394	-24.7624	222.75	1842.47	Ds
Ⅳ-18-463	15.5788	-24.7617	133.5	1018.86	Ds
Ⅳ-18-464	15.3845	-24.7637	269	2051.05	Ds
Ⅳ-18-465	15.2886	-24.766	152.4	1631.38	Ds
Ⅳ-18-466	15.5225	-24.7654	150.6	1588.28	Ds
Ⅳ-18-467	15.634	-24.7655	146	966.633	Ds
Ⅳ-18-468	15.2489	-24.7675	207.333	1586.26	Ds
Ⅳ-18-469	15.5379	-24.7667	140.5	1573.5	Ds
Ⅳ-18-470	15.599	-24.7673	162	1533.73	Ds
Ⅳ-18-471	15.4578	-24.7683	283.625	2101.55	Ds
Ⅳ-18-472	15.5082	-24.7684	143.667	1195.5	Ds
Ⅳ-18-473	15.3029	-24.7693	249.273	1903.55	Ds
Ⅳ-18-474	15.7409	-24.7677	237	1338.22	Ds
Ⅳ-18-475	15.4171	-24.7704	279.75	1869.25	Ds
Ⅳ-18-476	15.4934	-24.7704	245.8	1551.16	Ds
Ⅳ-18-477	15.5539	-24.7702	174.333	1281.13	Ds
Ⅳ-18-478	15.7293	-24.7702	135.8	1780.66	Ds
Ⅳ-18-479	15.3255	-24.7719	250.333	1253.48	Ds
Ⅳ-18-480	15.5783	-24.7714	154	854.097	Ds
Ⅳ-18-481	15.5667	-24.7723	143.5	1294.21	Ds
Ⅳ-18-482	15.3551	-24.774	227.75	1465.64	Ds
Ⅳ-18-483	15.2818	-24.7745	246.25	1283.25	Ds
Ⅳ-18-484	15.7762	-24.7738	108	1433.64	Ds
Ⅳ-18-485	15.3724	-24.7767	233.667	1438.55	Ds
Ⅳ-18-486	15.6246	-24.7761	197.25	1647.19	Ds
Ⅳ-18-487	15.7596	-24.7755	161	1605.63	Ds
Ⅳ-18-488	15.4759	-24.7769	233.333	1713.84	Ds
Ⅳ-18-489	15.6368	-24.7764	103	957.942	Ds
Ⅳ-18-490	15.243	-24.7783	147	1234.63	Ds
Ⅳ-18-491	15.3394	-24.7781	210.75	1370.11	Ds
Ⅳ-18-492	15.7472	-24.7769	107	1534.26	Ds
Ⅳ-18-493	15.2905	-24.7788	263	1289.66	Ds
Ⅳ-18-494	15.5771	-24.7793	140	826.306	Ds
Ⅳ-18-495	15.586	-24.7793	112	1080.04	Ds
Ⅳ-18-496	15.5023	-24.7801	126.5	1158.87	Ds
Ⅳ-18-497	15.3187	-24.7812	196	1043.25	Ds
Ⅳ-18-498	15.4023	-24.781	284.5	1758.42	Ds
Ⅳ-18-499	15.4332	-24.7809	191.6	1571.72	Ds
Ⅳ-18-500	15.527	-24.7814	200	1054.34	Ds
Ⅳ-18-501	15.3314	-24.7836	158	1089	Ds
Ⅳ-18-502	15.5552	-24.7832	117.75	1469.27	Ds
Ⅳ-18-503	15.1258	-24.785	125.5	1047.83	Ds
Ⅳ-18-504	15.4424	-24.7844	117.333	1232.88	Ds
Ⅳ-18-505	15.5133	-24.785	205.2	1463.43	Ds
Ⅳ-18-506	15.2727	-24.7861	250.5	1702.9	Ds
Ⅳ-18-507	15.5697	-24.7856	101.5	1270.78	Ds
Ⅳ-18-508	15.4582	-24.7862	228.2	1682.31	Ds
Ⅳ-18-509	15.4896	-24.7864	130.5	1246.98	Ds
Ⅳ-18-510	15.3774	-24.787	205.333	1367.21	Ds
Ⅳ-18-511	15.3127	-24.7874	226	1298.3	Ds
Ⅳ-18-512	15.5324	-24.7884	143.333	1416.56	Ds
Ⅳ-18-513	15.4119	-24.7891	218	1411.79	Ds
Ⅳ-18-514	15.5825	-24.7885	112	1271.18	Ds
Ⅳ-18-515	15.3908	-24.791	201.667	1210.74	Ds
Ⅳ-18-516	15.2917	-24.7921	271	1841.39	Ds
Ⅳ-18-517	15.3576	-24.7919	273.2	2025.96	Ds
Ⅳ-18-518	15.5439	-24.7919	175	1021.64	Ds
Ⅳ-18-519	15.1774	-24.7941	135.333	1155.21	Ds
Ⅳ-18-520	15.4309	-24.7939	212.2	1744.35	Ds
Ⅳ-18-521	15.3142	-24.7955	118	909.81	Ds
Ⅳ-18-522	15.495	-24.7959	202.5	1487.55	Ds
Ⅳ-18-523	15.3234	-24.7971	146.5	1221.44	Ds
Ⅳ-18-524	15.4045	-24.7983	211	1627.87	Ds
Ⅳ-18-525	15.56	-24.7981	123.4	1598.05	Ds
Ⅳ-18-526	15.3763	-24.7989	271	956.049	Ds
Ⅳ-18-527	15.4793	-24.7986	184	1563.62	Ds
Ⅳ-18-528	15.4472	-24.799	199.667	1232.57	Ds
Ⅳ-18-529	15.517	-24.7996	147.75	1411.33	Ds
Ⅳ-18-530	15.1089	-24.8015	115	1121.48	Ds
Ⅳ-18-531	15.468	-24.8022	175.25	1779.46	Ds
Ⅳ-18-532	15.5289	-24.8033	158	1164.39	Ds
Ⅳ-18-533	15.5395	-24.8036	209.667	1284.5	Ds
Ⅳ-18-534	15.4927	-24.8056	153.5	1262.51	Ds
Ⅳ-18-535	15.4475	-24.8063	146.714	2058.81	Ds
Ⅳ-18-536	15.3751	-24.8073	103.25	1637.74	Ds
Ⅳ-18-537	15.3069	-24.8083	138	1493.14	Ds
Ⅳ-18-538	15.5063	-24.8118	152	1103.7	Ds
Ⅳ-18-539	15.5146	-24.8123	161	1171.56	Ds
Ⅳ-18-540	15.5372	-24.8128	128.333	1486.37	Ds
Ⅳ-18-541	15.3033	-24.8153	165.75	2052.93	Ds
Ⅳ-18-542	15.4027	-24.8154	134.5	1260.62	Ds
Ⅳ-18-543	15.5256	-24.8153	133	1235.79	Ds
Ⅳ-18-544	15.558	-24.8157	169.667	1747.85	Ds
Ⅳ-18-545	15.4152	-24.8189	102	1901.6	Ds
Ⅳ-18-546	15.3259	-24.8231	120.8	1888.56	Ds
Ⅳ-18-547	15.355	-24.8239	125.111	2290.56	Ds
Ⅳ-18-548	15.3954	-24.8238	171.75	1403.9	Ds
Ⅳ-18-549	15.5013	-24.8237	101	1789.47	Ds
Ⅳ-18-550	15.3689	-24.826	184.5	1243.68	Ds
Ⅳ-18-551	15.3814	-24.8301	125.857	1671.38	Ds
Ⅳ-18-552	15.4292	-24.8307	165	1213.41	Ds
Ⅳ-18-553	15.5192	-24.8326	162.333	1677.28	Ds
Ⅳ-18-554	15.4384	-24.8348	137.5	1369.45	Ds
Ⅳ-18-555	15.3209	-24.8353	105.333	1334.27	Ds
Ⅳ-18-556	15.5326	-24.8361	151	1667.5	Ds
Ⅳ-18-557	15.4037	-24.8384	103.667	1169.16	Ds
Ⅳ-18-558	15.4203	-24.8392	137.4	1445.32	Ds
Ⅳ-18-559	15.3556	-24.841	139.333	1231.76	Ds
Ⅳ-18-560	15.4307	-24.8424	175.2	1222.09	Ds
Ⅳ-18-561	15.4575	-24.8434	130.25	1485.32	Ds
Ⅳ-18-562	15.4827	-24.8441	130	1959.14	Ds
Ⅳ-18-563	15.402	-24.8468	134.5	924.96	Ds
Ⅳ-18-564	15.4159	-24.8535	146	1226.92	Ds
Ⅳ-18-565	15.4914	-24.8709	140.333	1289.63	Ds
Ⅳ-18-566	15.5851	-24.9012	171.5	1564.81	Ds
Ⅳ-18-567	15.5408	-25.6179	110.333	1791.78	Ds
Ⅳ-18-568	15.499	-25.6251	119	1082.12	Ds
Ⅳ-18-569	15.5808	-25.6259	128.4	2117.42	Ds
Ⅳ-18-570	15.5988	-25.6345	175	1154.62	Ds
Ⅳ-18-571	15.4954	-25.6352	141.5	987.981	Ds
Ⅳ-18-572	15.6123	-25.6385	127	1610.57	Ds
Ⅳ-18-573	15.4895	-25.6474	154.5	1378.56	Ds
Ⅳ-18-574	15.5899	-25.6484	116.333	1707.78	Ds
Ⅳ-18-575	15.5418	-25.6502	109.5	1518.39	Ds
Ⅳ-18-576	15.4862	-25.6536	100.8	1614.3	Ds
Ⅳ-18-577	15.6417	-25.6549	105	1359.45	Ds
Ⅳ-18-578	15.5433	-25.6569	101	1309.11	Ds
Ⅳ-18-579	15.5819	-25.6573	160.25	1740.28	Ds
Ⅳ-18-580	15.6118	-25.6577	171.25	1265.63	Ds
Ⅳ-18-581	15.5571	-25.6588	104.5	1400.92	Ds
Ⅳ-18-582	15.6222	-25.6588	145	996.934	Ds
Ⅳ-18-583	15.6605	-25.6597	152.25	1742.51	Ds
Ⅳ-18-584	15.5989	-25.6602	103	1049.37	Ds
Ⅳ-18-585	15.5571	-25.6664	134.667	1565.11	Ds
Ⅳ-18-586	15.4863	-25.6677	107.25	1440.71	Ds
Ⅳ-18-587	15.6193	-25.6675	127.167	1612.91	Ds
Ⅳ-18-588	15.6322	-25.6674	151.667	1592.83	Ds
Ⅳ-18-589	15.5966	-25.6724	142.5	1629.34	Ds
Ⅳ-18-590	15.495	-25.6739	135.333	1825.66	Ds
Ⅳ-18-591	15.6014	-25.6792	141	1863.52	Ds
Ⅳ-18-592	15.6358	-25.6855	132	1522.61	Ds
Ⅳ-18-593	15.5548	-25.6878	146.2	1940.6	Ds
Ⅳ-18-594	15.5752	-25.6893	124.25	1686.14	Ds
Ⅳ-18-595	15.6191	-25.6908	120	1660.11	Ds
Ⅳ-18-596	15.6535	-25.6939	114.667	1405.13	Ds
Ⅳ-18-597	15.653	-25.7006	135.667	1057.92	Ds
Ⅳ-18-598	15.577	-25.7015	110.5	922.265	Ds
Ⅳ-18-599	15.6108	-25.7041	162.667	1764.42	Ds
Ⅳ-18-600	15.6347	-25.7064	126.25	1600.65	Ds
Ⅳ-18-601	15.5693	-25.7069	111.25	1511.2	Ds
Ⅳ-18-602	15.5292	-25.7128	104	1145.65	Ds
Ⅳ-18-603	15.5828	-25.7137	195.6	1350.6	Ds
Ⅳ-18-604	15.4838	-25.7148	100.5	1673.23	Ds
Ⅳ-18-605	15.5552	-25.7146	124	1472.4	Ds
Ⅳ-18-606	15.6285	-25.7148	142.667	1107.42	Ds
Ⅳ-18-607	15.5044	-25.7159	126.25	1401.68	Ds
Ⅳ-18-608	15.5379	-25.716	116.75	1600.15	Ds
Ⅳ-18-609	15.6166	-25.7181	128.333	1310.17	Ds
Ⅳ-18-610	15.5185	-25.7239	102	1251.55	Ds
Ⅳ-18-611	15.6085	-25.7244	104	1195.38	Ds
Ⅳ-18-612	15.5628	-25.7284	101.5	797.813	Ds
Ⅳ-18-613	15.5003	-25.7297	132	1160.73	Ds
Ⅳ-18-614	15.5909	-25.7318	153.4	1492.48	Ds
Ⅳ-18-615	15.6319	-25.7319	158	1371.65	Ds
Ⅳ-18-616	15.6492	-25.7332	103.429	1833.11	Ds
Ⅳ-18-617	15.5254	-25.7342	107	1604.46	Ds
Ⅳ-18-618	15.5652	-25.7362	122.5	1173.29	Ds
Ⅳ-18-619	15.6232	-25.7368	158	1344.36	Ds
Ⅳ-18-620	15.5826	-25.7372	140.5	1235.19	Ds
Ⅳ-18-621	15.5105	-25.7389	117.4	1544.7	Ds
Ⅳ-18-622	15.6092	-25.739	119.75	1857.15	Ds
Ⅳ-18-623	15.4746	-25.7401	102	883.168	Ds
Ⅳ-18-624	15.4926	-25.7405	113.333	1443.53	Ds
Ⅳ-18-625	15.6876	-25.7417	211.857	1938.42	Ds
Ⅳ-18-626	15.6361	-25.7422	167	1200.51	Ds
Ⅳ-18-627	15.704	-25.7427	195.25	1324.52	Ds
Ⅳ-18-628	15.591	-25.7445	134.25	1764.78	Ds
Ⅳ-18-629	15.5395	-25.7453	104.5	1204.07	Ds
Ⅳ-18-630	15.5548	-25.7474	127.667	1451.97	Ds
Ⅳ-18-631	15.4749	-25.7482	121	1249.03	Ds
Ⅳ-18-632	15.6658	-25.7474	148.25	1503.68	Ds
Ⅳ-18-633	15.5701	-25.7497	157	1422.5	Ds
Ⅳ-18-634	15.5288	-25.7513	120.667	1503.81	Ds
Ⅳ-18-635	15.6275	-25.7541	196.8	1479.06	Ds
Ⅳ-18-636	15.6446	-25.7559	201.667	1410.22	Ds
Ⅳ-18-637	15.545	-25.7577	150.2	1598.4	Ds
Ⅳ-18-638	15.5142	-25.7589	119.5	1314.4	Ds
Ⅳ-18-639	15.6697	-25.7596	152	1831.5	Ds
Ⅳ-18-640	15.5725	-25.7611	101	1199	Ds
Ⅳ-18-641	15.5579	-25.7617	122	1757.3	Ds
Ⅳ-18-642	15.4669	-25.7626	102	1914.76	Ds
Ⅳ-18-643	15.6036	-25.7626	209	1668.27	Ds
Ⅳ-18-644	15.6198	-25.7625	114	1483.32	Ds
Ⅳ-18-645	15.6437	-25.767	174	1466.28	Ds
Ⅳ-18-646	15.7245	-25.7691	123.2	1748.03	Ds
Ⅳ-18-647	15.5011	-25.7717	121.4	1467.1	Ds
Ⅳ-18-648	15.6091	-25.7734	157.333	1413.44	Ds
Ⅳ-18-649	15.6285	-25.7779	174	1561.28	Ds
Ⅳ-18-650	15.7252	-25.7775	150.333	1247.83	Ds
Ⅳ-18-651	15.5765	-25.779	159.333	1772.14	Ds
Ⅳ-18-652	15.5977	-25.78	137	1136.18	Ds
Ⅳ-18-653	15.5379	-25.781	139.667	1798.3	Ds
Ⅳ-18-654	15.6773	-25.7804	146.8	1646.6	Ds
Ⅳ-18-655	15.6872	-25.7817	141.5	2004.62	Ds
Ⅳ-18-656	15.5077	-25.783	110.5	1286.8	Ds
Ⅳ-18-657	15.5876	-25.7849	192	1194.88	Ds
Ⅳ-18-658	15.6397	-25.7847	112	1218.8	Ds
Ⅳ-18-659	15.5544	-25.7864	142.667	1361	Ds
Ⅳ-18-660	15.6032	-25.7867	124	946.052	Ds
Ⅳ-18-661	15.5161	-25.7917	151	1490.34	Ds
Ⅳ-18-662	15.5592	-25.792	157.333	1203.57	Ds
Ⅳ-18-663	15.6173	-25.7921	110.167	1411.36	Ds
Ⅳ-18-664	15.4889	-25.7931	140.429	1691.1	Ds
Ⅳ-18-665	15.7085	-25.7928	114.75	1509.7	Ds
Ⅳ-18-666	15.6274	-25.7947	113	1049.55	Ds
Ⅳ-18-667	15.6906	-25.7953	118.75	1920.87	Ds
Ⅳ-18-668	15.5724	-25.798	203.6	1350.61	Ds
Ⅳ-18-669	15.7154	-25.7998	115	1811.41	Ds
Ⅳ-18-670	15.8262	-25.8005	116.8	1707.44	Ds
Ⅳ-18-671	15.5464	-25.8037	145	1511.13	Ds
Ⅳ-18-672	15.7583	-25.8031	106	1017.05	Ds
Ⅳ-18-673	15.506	-25.805	138.75	1656.14	Ds
Ⅳ-18-674	15.6299	-25.8048	146	1272.5	Ds
Ⅳ-18-675	15.5335	-25.8062	118.333	1575.29	Ds
Ⅳ-18-676	15.8038	-25.809	115.6	1235.44	Ds
Ⅳ-18-677	15.4902	-25.8121	109.667	1518.64	Ds
Ⅳ-18-678	15.5213	-25.8128	121.5	1328.84	Ds
Ⅳ-18-679	15.776	-25.8176	109.167	2083.38	Ds
Ⅳ-18-680	15.5022	-25.8221	123	1683.58	Ds
Ⅳ-18-681	15.5204	-25.8233	121	1200.7	Ds
Ⅳ-18-682	15.522	-25.8307	121	966.056	Ds
Ⅳ-18-683	15.6985	-25.8716	112	1018.15	Ds
Ⅳ-18-684	15.6833	-25.8806	127	1172.81	Ds
Ⅳ-18-685	15.6659	-25.8818	119	1161.38	Ds
Ⅳ-18-686	15.6959	-25.8822	108.5	879.566	Ds
Ⅳ-18-687	15.7043	-25.8827	123.6	1258.54	Ds
Ⅳ-18-688	15.7429	-25.8836	132	1179.1	Ds
Ⅳ-18-689	15.7549	-25.8846	108.333	958.768	Ds
Ⅳ-18-690	15.672	-25.8885	131	1280.9	Ds
Ⅳ-18-691	15.6846	-25.8934	131.333	1114	Ds
Ⅳ-18-692	15.7624	-25.8962	147.714	1628.55	Ds
Ⅳ-18-693	15.799	-25.8977	100	1138.74	Ds
Ⅳ-18-694	15.6427	-25.8992	111.4	1556.42	Ds
Ⅳ-18-695	15.7196	-25.8992	104.6	1214.19	Ds
Ⅳ-18-696	15.8107	-25.9003	159	826.837	Ds
Ⅳ-18-697	15.7496	-25.9017	164	1712.23	Ds
Ⅳ-18-698	15.6619	-25.9027	101.667	1161.29	Ds
Ⅳ-18-699	15.7876	-25.9023	148.4	1664.68	Ds
Ⅳ-18-700	15.7128	-25.903	102.333	1138.48	Ds
Ⅳ-18-701	15.5972	-25.904	103.6	1808.08	Ds
Ⅳ-18-702	15.8069	-25.9095	110	1302.57	Ds
Ⅳ-18-703	15.7401	-25.9104	156.5	1181.81	Ds
Ⅳ-18-704	15.6925	-25.9126	103.75	1256.64	Ds
Ⅳ-18-705	15.776	-25.9143	162.429	1562.39	Ds
Ⅳ-18-706	15.7066	-25.9152	171	1410.66	Ds
Ⅳ-18-707	15.7263	-25.9154	134.4	1805.68	Ds
Ⅳ-18-708	15.7719	-25.9214	108.333	590.319	Ds
Ⅳ-18-709	15.6401	-25.9236	108	1128.73	Ds
Ⅳ-18-710	15.7566	-25.9233	101	1978.9	Ds
Ⅳ-18-711	15.6934	-25.9253	178	1237.88	Ds
Ⅳ-18-712	15.7171	-25.9254	160.667	1394.44	Ds
Ⅳ-18-713	15.6785	-25.9273	158	1396.43	Ds
Ⅳ-18-714	15.7048	-25.9279	134	1147.61	Ds
Ⅳ-18-715	15.6833	-25.9359	161.333	1062.43	Ds
Ⅳ-18-716	15.6692	-25.9373	137.286	1836.02	Ds
Ⅳ-18-717	15.6456	-25.9377	137	1559.52	Ds
Ⅳ-18-718	15.6132	-25.9433	114	1269.19	Ds
Ⅳ-18-719	15.8823	-25.9462	109.5	1074.7	Ds
Ⅳ-18-720	15.6426	-25.9502	111.8	1568.89	Ds
Ⅳ-18-721	15.8686	-25.949	110	1542	Ds
Ⅳ-18-722	15.6262	-25.9508	113.333	1087.21	Ds
Ⅳ-18-723	15.6169	-25.9514	108.333	936.154	Ds
Ⅳ-18-724	15.9587	-25.9501	249.286	2592.66	Ds
Ⅳ-18-725	15.9036	-25.9518	113	904.74	Ds
Ⅳ-18-726	15.5947	-25.9542	121.333	1879.22	Ds
Ⅳ-18-727	15.8959	-25.9542	132.25	1134.9	Ds
Ⅳ-18-728	15.9316	-25.9594	117.5	1393.01	Ds
Ⅳ-18-729	15.9175	-25.9612	112.667	989.354	Ds
Ⅳ-18-730	15.8546	-25.9667	135	1147.81	Ds
Ⅳ-18-731	15.8909	-25.9684	103.6	1439.18	Ds
Ⅳ-18-732	15.8426	-25.9689	131.667	1139.44	Ds
Ⅳ-18-733	15.8316	-25.973	114	945.725	Ds
Ⅳ-18-734	15.8238	-25.9793	116	1175.37	Ds
Ⅳ-18-735	15.8149	-25.984	124.333	1031.16	Ds
Ⅳ-18-736	15.8224	-25.9877	129	1016.71	Ds
Ⅳ-18-737	15.7897	-25.9893	104.75	1272.26	Ds
Ⅳ-18-738	15.7753	-25.9896	112	1182.18	Ds
Ⅳ-18-739	15.8041	-25.9908	107.75	1160.44	Ds
Ⅳ-18-740	15.7688	-25.9926	126	1380.16	Ds
Ⅳ-18-741	15.8225	-26.0005	144	1645.68	Ds
Ⅳ-18-742	15.8021	-26.0008	149.667	1237	Ds
Ⅳ-18-743	15.7898	-26.0023	162.167	1589.72	Ds
Ⅳ-18-744	15.7685	-26.004	139.25	1062.27	Ds
Ⅳ-18-745	16.095	-26.006	108.667	2196.84	Ds
Ⅳ-18-746	15.7719	-26.0135	133.167	1685.33	Ds
Ⅳ-18-747	15.7275	-26.0142	119	1610.15	Ds
Ⅳ-18-748	15.9233	-26.0137	135.4	1455.86	Ds
Ⅳ-18-749	15.9344	-26.0147	155	1229.28	Ds
Ⅳ-18-750	15.8124	-26.0184	182.25	1704.3	Ds
Ⅳ-18-751	15.8418	-26.0185	163.667	1512.07	Ds
Ⅳ-18-752	15.8307	-26.0191	171.25	1323.45	Ds
Ⅳ-18-753	15.7917	-26.0204	206.667	1496.93	Ds
Ⅳ-18-754	15.7399	-26.0234	134.5	1719.23	Ds
Ⅳ-18-755	15.7549	-26.0233	186	1420.54	Ds
Ⅳ-18-756	15.9111	-26.0235	122	1180.41	Ds
Ⅳ-18-757	15.9234	-26.0242	171	1237.28	Ds
Ⅳ-18-758	15.7267	-26.0262	138	1393.38	Ds
Ⅳ-18-759	15.8949	-26.0277	193	1687.8	Ds
Ⅳ-18-760	15.8773	-26.0316	201.4	1806.43	Ds
Ⅳ-18-761	15.766	-26.0325	200	1169.89	Ds
Ⅳ-18-762	15.7891	-26.0326	181	934.35	Ds
Ⅳ-18-763	15.8293	-26.0324	185	1143.2	Ds
Ⅳ-18-764	15.9345	-26.0328	159	1425.6	Ds
Ⅳ-18-765	15.7768	-26.034	170	1267.4	Ds
Ⅳ-18-766	15.8128	-26.0346	208	1300.93	Ds
Ⅳ-18-767	15.8635	-26.0344	123.8	1399.47	Ds
Ⅳ-18-768	15.9094	-26.0368	205.667	1477.87	Ds
Ⅳ-18-769	15.8548	-26.0374	126.6	1748.75	Ds
Ⅳ-18-770	15.8971	-26.0371	127	1047.13	Ds
Ⅳ-18-771	15.7499	-26.0388	200	1437.53	Ds
Ⅳ-18-772	15.9274	-26.0383	147.25	1170.22	Ds
Ⅳ-18-773	15.7157	-26.0422	202.25	1281.58	Ds
Ⅳ-18-774	15.7658	-26.0428	197.667	1200.1	Ds
Ⅳ-18-775	15.8318	-26.0427	196.667	1426.06	Ds
Ⅳ-18-776	15.7799	-26.0465	146.2	1651.22	Ds
Ⅳ-18-777	15.7343	-26.0475	176	1533.34	Ds
Ⅳ-18-778	15.8933	-26.0469	160.25	1244.89	Ds
Ⅳ-18-779	15.8141	-26.0485	237.6	1503.47	Ds
Ⅳ-18-780	15.7481	-26.0499	219.5	1514.83	Ds
Ⅳ-18-781	15.765	-26.0525	126	812.771	Ds
Ⅳ-18-782	15.9158	-26.0527	105.333	1173.25	Ds
Ⅳ-18-783	15.7335	-26.0546	104	1135.72	Ds
Ⅳ-18-784	15.8354	-26.054	136	778.589	Ds
Ⅳ-18-785	15.8459	-26.0542	112.2	1354.3	Ds
Ⅳ-18-786	15.8276	-26.0546	134.5	1131.52	Ds
Ⅳ-18-787	15.7023	-26.0555	109.5	1189.88	Ds
Ⅳ-18-788	15.6657	-26.0571	101	1045.12	Ds
Ⅳ-18-789	15.8001	-26.0572	196.571	1732.99	Ds
Ⅳ-18-790	15.6867	-26.0597	149	1143.17	Ds
Ⅳ-18-791	15.7653	-26.0596	128	1219.78	Ds
Ⅳ-18-792	15.6573	-26.0623	125	1286.4	Ds
Ⅳ-18-793	15.7857	-26.0638	233.667	1590.82	Ds
Ⅳ-18-794	15.9882	-26.0666	149.5	1359.71	Ds
Ⅳ-18-795	15.6679	-26.0703	134	1485.2	Ds
Ⅳ-18-796	15.969	-26.0692	151.5	1389.62	Ds
Ⅳ-18-797	15.6253	-26.0716	102.5	1003.84	Ds
Ⅳ-18-798	15.6379	-26.0759	118.167	1706.88	Ds
Ⅳ-18-799	15.6562	-26.0788	161	1408.1	Ds
Ⅳ-18-800	16.2466	-26.17	133	1419.76	Ds
Ⅳ-18-801	16.2341	-26.1785	119	1216.19	Ds
Ⅳ-18-802	16.2185	-26.18	118	1529.25	Ds
Ⅳ-18-803	15.8637	-26.1828	253	906.952	Ds
Ⅳ-18-804	16.2492	-26.1856	124.5	1553.71	Ds
Ⅳ-18-805	15.8793	-26.1892	211	1541.09	Ds
Ⅳ-18-806	16.2318	-26.1885	131.5	1263.81	Ds
Ⅳ-18-807	16.0767	-26.2377	211.25	3238.25	Ds
Ⅳ-18-808	16.1186	-26.2512	105.25	2793.84	Ds
Ⅳ-18-809	16.1699	-26.2779	181	1432.03	Ds
Ⅳ-18-810	16.2092	-26.2951	108.778	2750.48	Ds

## Sheet: Sheet6_West Asia
The table lists the basic information of individual megadunes in West Asia. The Feature Identifier (FID) is used to identify megadunes within each dune field. The FID format is defined as <Region No.>–<Desert No.>–<Megadune No.>. The definitions of “Region No.” and “Desert No.” are provided in Sheet 1 (Megadune fields division). Megadune types are abbreviated as follows: ‘Dd’, dome-shaped dunes w…
FID	Longitude	Latitude	Height (m)	Spacing (m)	Dune Type
Ⅴ-24-1	32.8435	30.8336	104	920.154	Dt
Ⅴ-24-2	32.5518	30.7355	102	1447.55	Dt
Ⅴ-24-3	32.5966	30.7338	129	680.841	Dt
Ⅴ-24-4	32.5399	30.7161	100	1198.14	Dt
Ⅴ-24-5	32.7213	30.6772	112	747.792	Dt
Ⅴ-24-6	32.6927	30.6724	102	1294.79	Dt
Ⅴ-24-7	32.7538	30.6616	108	1359.57	Dt
Ⅴ-24-8	32.7988	30.6497	114	964.628	Dt
Ⅴ-24-9	32.5516	30.8961	102	685.293	Dt
Ⅴ-24-10	32.6618	30.8072	107	1444.05	Dt
Ⅴ-24-11	32.5785	30.7255	101	1351.3	Dt
Ⅴ-25-1	44.5587	27.0934	114.2	1297.82	Dd
Ⅴ-25-2	44.5512	27.0636	111.857	1697.99	Dd
Ⅴ-25-3	44.5354	27.0192	101	1312.82	Dd
Ⅴ-25-4	44.4034	26.8198	100	1428.21	Dd
Ⅴ-25-5	44.6379	26.7936	112	1438.23	Dd
Ⅴ-25-6	44.377	26.7923	107	1901.19	Dd
Ⅴ-25-7	44.3859	26.7839	107.5	1867.15	Dd
Ⅴ-25-8	44.4051	26.7684	101.5	2195.09	Dd
Ⅴ-25-9	44.3629	26.762	117.5	2041.92	Dd
Ⅴ-25-10	44.3743	26.7531	118.667	1498.85	Dd
Ⅴ-25-11	44.5076	26.7431	105.75	1785.28	Dd
Ⅴ-25-12	44.5234	26.6861	111.429	1775.85	Dd
Ⅴ-25-13	44.5904	26.6817	110	1619.97	Dd
Ⅴ-25-14	44.674	26.6756	100.286	2058.03	Dd
Ⅴ-25-15	44.5426	26.6714	105.667	1647.44	Dd
Ⅴ-25-16	44.5601	26.6581	102.333	1411.41	Dd
Ⅴ-25-17	44.5482	26.6517	103.25	1506.58	Dd
Ⅴ-25-18	44.5698	26.6431	115.833	2062.79	Dd
Ⅴ-25-19	44.529	26.6334	100	1310.86	Dd
Ⅴ-25-20	44.6437	26.6203	103	1332.65	Dd
Ⅴ-25-21	44.5643	26.6073	102.167	1749.89	Dd
Ⅴ-25-22	44.5509	26.5881	118.375	1885.89	Dd
Ⅴ-25-23	44.5726	26.5856	107.4	1573.42	Dd
Ⅴ-25-24	44.6329	26.5761	106.333	1462.53	Dd
Ⅴ-25-25	44.5618	26.562	100.429	1369.88	Dd
Ⅴ-25-26	44.5379	26.5586	104.667	1938.12	Dd
Ⅴ-25-27	44.5559	26.5514	101.333	1334.94	Dd
Ⅴ-25-28	44.5826	26.5403	106.3	2021.71	Dd
Ⅴ-25-29	44.5459	26.5389	103	1428.66	Dd
Ⅴ-25-30	44.6579	26.537	113	2080.47	Dd
Ⅴ-25-31	44.6134	26.5339	111.857	1729.77	Dd
Ⅴ-25-32	44.6709	26.53	112	1474.48	Dd
Ⅴ-25-33	44.6518	26.5289	114.25	1692.98	Dd
Ⅴ-25-34	44.629	26.5259	110.75	1427.26	Dd
Ⅴ-25-35	44.667	26.5195	102.5	1185.96	Dd
Ⅴ-25-36	44.6215	26.5117	109.5	1260.82	Dd
Ⅴ-25-37	44.7095	26.5111	101	1510.07	Dd
Ⅴ-25-38	44.6754	26.5095	102.5	1149.77	Dd
Ⅴ-25-39	44.6037	26.5034	105.5	1486.82	Dd
Ⅴ-25-40	44.6293	26.5	111.5	1253.16	Dd
Ⅴ-25-41	44.5593	26.49	101	1724.69	Dd
Ⅴ-25-42	44.6557	26.49	107.333	1471.74	Dd
Ⅴ-25-43	44.6104	26.4861	105.667	1706.54	Dd
Ⅴ-25-44	44.6429	26.4811	114.25	1685.43	Dd
Ⅴ-25-45	44.599	26.4756	104	1326.55	Dd
Ⅴ-25-46	44.6279	26.4686	106.167	1786.59	Dd
Ⅴ-25-47	44.654	26.4678	113.8	2061.03	Dd
Ⅴ-25-48	44.6804	26.4634	117.5	1219.52	Dd
Ⅴ-25-49	44.7104	26.4584	104	1252.47	Dd
Ⅴ-25-50	44.6754	26.4567	116.2	1716.7	Dd
Ⅴ-25-51	44.5687	26.4553	120.2	1786.13	Dd
Ⅴ-25-52	44.6282	26.452	115.8	1727.66	Dd
Ⅴ-25-53	44.7034	26.452	104.5	1089.16	Dd
Ⅴ-25-54	44.6512	26.4498	111	2041.86	Dd
Ⅴ-25-55	44.5934	26.4486	106.75	1434.14	Dd
Ⅴ-25-56	44.6954	26.4453	116	1359.56	Dd
Ⅴ-25-57	44.7229	26.4436	107.667	1469.61	Dd
Ⅴ-25-58	44.6854	26.4378	126.5	1409.21	Dd
Ⅴ-25-59	44.6701	26.4361	107.2	1710.09	Dd
Ⅴ-25-60	44.5993	26.4353	120	1448.53	Dd
Ⅴ-25-61	44.6248	26.4339	113.333	2076.69	Dd
Ⅴ-25-62	44.6509	26.4259	120.667	1673.98	Dd
Ⅴ-25-63	44.5754	26.4245	102.8	1325.3	Dd
Ⅴ-25-64	44.697	26.4217	113	1931.29	Dd
Ⅴ-25-65	44.6387	26.4198	116	1401.13	Dd
Ⅴ-25-66	44.6207	26.412	114	1673.03	Dd
Ⅴ-25-67	44.6498	26.4064	109.2	1531.06	Dd
Ⅴ-25-68	44.634	26.4039	115.333	1286.42	Dd
Ⅴ-25-69	44.6057	26.3986	101.5	1488.19	Dd
Ⅴ-25-70	44.6248	26.3909	107.667	1573.86	Dd
Ⅴ-25-71	44.6707	26.3889	111	1623.45	Dd
Ⅴ-25-72	44.7062	26.3889	111	1656.93	Dd
Ⅴ-25-73	44.6368	26.3814	115.5	1505.06	Dd
Ⅴ-25-74	44.6557	26.3789	101.667	1285.12	Dd
Ⅴ-25-75	44.7148	26.3773	120.333	1101.67	Dd
Ⅴ-25-76	44.6226	26.3748	100.25	1393.07	Dd
Ⅴ-25-77	44.6884	26.3725	114.2	1663.69	Dd
Ⅴ-25-78	44.6523	26.37	106	1493.83	Dd
Ⅴ-25-79	44.709	26.3698	115.833	1964.98	Dd
Ⅴ-25-80	44.6676	26.3661	102.4	1498.26	Dd
Ⅴ-25-81	44.5754	26.3659	107.5	1618.88	Dd
Ⅴ-25-82	44.6351	26.3645	106.2	1369.93	Dd
Ⅴ-25-83	44.6657	26.3567	108	1297.34	Dd
Ⅴ-25-84	44.687	26.3489	116	1845.66	Dd
Ⅴ-25-85	44.654	26.3486	102	1425.65	Dd
Ⅴ-25-86	44.7176	26.3467	108	1523.11	Dd
Ⅴ-25-87	44.6993	26.3417	106.333	1805.48	Dd
Ⅴ-25-88	44.7337	26.3406	100	1498.5	Dd
Ⅴ-25-89	44.6745	26.337	117.333	1444.79	Dd
Ⅴ-25-90	44.6176	26.3367	100.667	1335.26	Dd
Ⅴ-25-91	44.6332	26.3284	123	1546.71	Dd
Ⅴ-25-92	44.6965	26.3214	102.667	1213.64	Dd
Ⅴ-25-93	44.6904	26.3139	101	1237.2	Dd
Ⅴ-25-94	44.7084	26.3134	110.75	1410.78	Dd
Ⅴ-25-95	44.6254	26.305	104.8	1746.63	Dd
Ⅴ-25-96	44.7018	26.3034	100.667	1473.65	Dd
Ⅴ-25-97	44.7465	26.2992	113	1290.5	Dd
Ⅴ-25-98	44.7723	26.2981	111.667	1064.68	Dd
Ⅴ-25-99	44.6473	26.2936	104.333	1542.9	Dd
Ⅴ-25-100	44.6665	26.2931	108.667	1271.38	Dd
Ⅴ-25-101	44.717	26.2803	103.5	1652.96	Dd
Ⅴ-25-102	44.7373	26.2784	109.667	1626.17	Dd
Ⅴ-25-103	44.6698	26.2728	106	1469.98	Dd
Ⅴ-25-104	44.7315	26.2695	114	1353.32	Dd
Ⅴ-25-105	44.7687	26.2639	108.25	1548.99	Dd
Ⅴ-25-106	44.6815	26.2609	107	1113.61	Dd
Ⅴ-25-107	44.6582	26.2592	118.333	1360.79	Dd
Ⅴ-25-108	44.717	26.2578	115.667	1683.5	Dd
Ⅴ-25-109	44.7451	26.2553	124	1872.37	Dd
Ⅴ-25-110	44.7104	26.2489	104.6	1554.14	Dd
Ⅴ-25-111	44.7826	26.2459	100.5	1586.32	Dd
Ⅴ-25-112	44.7632	26.2423	100.75	1764.72	Dd
Ⅴ-25-113	44.7257	26.2395	114.25	1688.43	Dd
Ⅴ-25-114	44.6873	26.2356	106.667	1412.73	Dd
Ⅴ-25-115	44.7204	26.2225	106.667	1689.58	Dd
Ⅴ-25-116	44.7887	26.2125	102.25	1550.01	Dd
Ⅴ-25-117	44.2912	26.1984	111	1309.9	Dd
Ⅴ-25-118	44.749	26.1975	104.5	1357.15	Dd
Ⅴ-25-119	44.782	26.1953	103.2	1452.99	Dd
Ⅴ-25-120	44.7673	26.1945	100.667	1303.97	Dd
Ⅴ-25-121	44.7876	26.1792	111.5	1085.97	Dd
Ⅴ-25-122	44.7351	26.1728	101	1001.59	Dd
Ⅴ-25-123	44.7195	26.1725	100	1595.09	Dd
Ⅴ-25-124	44.3098	26.1706	108.286	1839.4	Dd
Ⅴ-25-125	44.7018	26.1598	103	1436.19	Dd
Ⅴ-25-126	44.7201	26.1581	101	1935.79	Dd
Ⅴ-25-127	44.3182	26.147	100.8	1763.1	Dd
Ⅴ-25-128	44.3423	26.1339	115.5	1729.21	Dd
Ⅴ-25-129	44.3259	26.1242	113.5	1305.85	Dd
Ⅴ-25-130	44.3212	26.105	107	1248.83	Dd
Ⅴ-25-131	44.8032	26.1031	102.5	1487.15	Dd
Ⅴ-25-132	44.3495	26.0995	116.667	1552.82	Dd
Ⅴ-25-133	44.3629	26.09	103.25	1488.28	Dd
Ⅴ-25-134	44.3459	26.0845	108.667	1385.46	Dd
Ⅴ-25-135	44.334	26.0781	103	1339.78	Dd
Ⅴ-25-136	44.3857	26.0775	108.714	2253.98	Dd
Ⅴ-25-137	44.8151	26.0625	101.8	1538.88	Dd
Ⅴ-25-138	44.3595	26.0606	111	1314.73	Dd
Ⅴ-25-139	44.367	26.0448	118	1879.77	Dd
Ⅴ-25-140	44.3912	26.0334	109.6	1664.36	Dd
Ⅴ-25-141	44.7998	26.0303	107.833	1717.52	Dd
Ⅴ-25-142	44.3565	26.03	103	1555.44	Dd
Ⅴ-25-143	44.7773	26.0228	114.25	2259.29	Dd
Ⅴ-25-144	44.3432	26.0186	105.5	1390.9	Dd
Ⅴ-25-145	44.3884	26.0148	113.6	1473.05	Dd
Ⅴ-25-146	44.7959	26.0139	102	1818.27	Dd
Ⅴ-25-147	44.3545	26.0081	103.143	1878.88	Dd
Ⅴ-25-148	44.374	26.007	116.75	1616.87	Dd
Ⅴ-25-149	44.3512	25.9923	104	1395.83	Dd
Ⅴ-25-150	44.4054	25.992	126.667	1512.48	Dd
Ⅴ-25-151	44.774	25.9917	105.8	2262.43	Dd
Ⅴ-25-152	44.7973	25.9909	122.833	2265.35	Dd
Ⅴ-25-153	44.3834	25.9889	103.2	1889.15	Dd
Ⅴ-25-154	44.3682	25.9645	110.25	1333.32	Dd
Ⅴ-25-155	44.382	25.9592	112.5	1291.81	Dd
Ⅴ-25-156	44.3998	25.9561	104.833	1698.92	Dd
Ⅴ-25-157	44.4234	25.9559	125.25	1829.08	Dd
Ⅴ-25-158	44.3762	25.9484	111	1373.48	Dd
Ⅴ-25-159	44.4118	25.945	109.4	1530.13	Dd
Ⅴ-25-160	44.4507	25.9428	107	1689.14	Dd
Ⅴ-25-161	44.8384	25.9384	100.25	1825.41	Dd
Ⅴ-25-162	44.3759	25.9292	104.6	1551.25	Dd
Ⅴ-25-163	44.862	25.9256	100.2	1607.38	Dd
Ⅴ-25-164	44.4151	25.9228	117.143	1684.25	Dd
Ⅴ-25-165	44.4457	25.922	125.333	1952.83	Dd
Ⅴ-25-166	44.392	25.9206	110	1592.55	Dd
Ⅴ-25-167	44.4707	25.9206	101.333	2079.17	Dd
Ⅴ-25-168	44.4354	25.9117	109.333	1632.35	Dd
Ⅴ-25-169	44.4182	25.9081	106.333	1378.08	Dd
Ⅴ-25-170	44.3934	25.897	104.333	1324.52	Dd
Ⅴ-25-171	44.4368	25.8948	116.6	1599.8	Dd
Ⅴ-25-172	44.4623	25.8917	128.143	1892.13	Dd
Ⅴ-25-173	44.4179	25.8892	110.333	1530.23	Dd
Ⅴ-25-174	44.3915	25.8861	106.25	1306.67	Dd
Ⅴ-25-175	44.439	25.8792	104.25	1270.26	Dd
Ⅴ-25-176	44.3215	25.87	100.667	1356.62	Dd
Ⅴ-25-177	44.3643	25.8675	109.6	1341.98	Dd
Ⅴ-25-178	44.4629	25.8661	114.25	1500.8	Dd
Ⅴ-25-179	44.4423	25.8648	114.833	1539.63	Dd
Ⅴ-25-180	44.484	25.8639	112.714	2000.39	Dd
Ⅴ-25-181	44.4565	25.855	115.333	1295.85	Dd
Ⅴ-25-182	44.5109	25.8536	109	1484.15	Dd
Ⅴ-25-183	44.4076	25.8531	100	1351.62	Dd
Ⅴ-25-184	44.4279	25.8514	126.167	1801.11	Dd
Ⅴ-25-185	44.4468	25.8428	112	1451.6	Dd
Ⅴ-25-186	44.4101	25.842	108.6	1339.03	Dd
Ⅴ-25-187	44.4959	25.8417	114.2	1883.36	Dd
Ⅴ-25-188	44.3704	25.8398	102	1298.37	Dd
Ⅴ-25-189	44.4609	25.8395	126.5	1452.42	Dd
Ⅴ-25-190	44.434	25.8353	105	1279.2	Dd
Ⅴ-25-191	44.4784	25.8331	104.4	1703.66	Dd
Ⅴ-25-192	44.3887	25.8328	102	1386.73	Dd
Ⅴ-25-193	44.4179	25.832	100.667	1144.64	Dd
Ⅴ-25-194	44.449	25.8289	102	1346.85	Dd
Ⅴ-25-195	44.5029	25.8228	115.333	1604.57	Dd
Ⅴ-25-196	44.4282	25.8223	103.25	1279.56	Dd
Ⅴ-25-197	44.4626	25.8203	127.6	1760.51	Dd
Ⅴ-25-198	44.4457	25.8175	105.2	1306.57	Dd
Ⅴ-25-199	44.4865	25.817	108	1585.99	Dd
Ⅴ-25-200	44.3726	25.8142	110.5	1393.11	Dd
Ⅴ-25-201	44.4709	25.8034	127.667	1985.61	Dd
Ⅴ-25-202	44.4893	25.802	110.667	1203.15	Dd
Ⅴ-25-203	44.4537	25.8014	121.5	1530.53	Dd
Ⅴ-25-204	44.5137	25.7992	107	1775.49	Dd
Ⅴ-25-205	44.489	25.7928	112.25	1225.71	Dd
Ⅴ-25-206	44.9248	25.7886	101.5	1878.09	Dd
Ⅴ-25-207	44.5107	25.7873	124.25	1637.12	Dd
Ⅴ-25-208	44.4865	25.7817	122	1548.57	Dd
Ⅴ-25-209	44.9418	25.7778	103.7	2155.43	Dd
Ⅴ-25-210	44.4562	25.7728	114	1123.24	Dd
Ⅴ-25-211	44.5054	25.7692	129.286	1807.35	Dd
Ⅴ-25-212	44.5354	25.762	101.5	1833.94	Dd
Ⅴ-25-213	44.4904	25.7581	117.429	1768.07	Dd
Ⅴ-25-214	44.4701	25.7514	106.5	1237.32	Dd
Ⅴ-25-215	44.3362	25.7486	100.556	3996.8	Dd
Ⅴ-25-216	44.5432	25.7461	113.167	1790.81	Dd
Ⅴ-25-217	44.5237	25.7456	115.4	1421.88	Dd
Ⅴ-25-218	44.4851	25.7431	133.4	1568.63	Dd
Ⅴ-25-219	44.5104	25.7356	121.4	1657.39	Dd
Ⅴ-25-220	44.5568	25.7334	118.5	1922.33	Dd
Ⅴ-25-221	44.469	25.7314	103.75	1226.75	Dd
Ⅴ-25-222	44.4534	25.7275	100.167	1729.01	Dd
Ⅴ-25-223	44.4854	25.7275	103	1356.72	Dd
Ⅴ-25-224	44.5384	25.722	120.75	1657.25	Dd
Ⅴ-25-225	44.5168	25.7214	105.25	1224.47	Dd
Ⅴ-25-226	44.4734	25.7198	102.25	1287.78	Dd
Ⅴ-25-227	44.5573	25.7195	109.2	1687.3	Dd
Ⅴ-25-228	44.4887	25.7184	114	841.08	Dd
Ⅴ-25-229	44.5229	25.7139	102.667	1182.04	Dd
Ⅴ-25-230	44.4612	25.7111	108.667	1597.48	Dd
Ⅴ-25-231	44.539	25.7092	127	1616.46	Dd
Ⅴ-25-232	44.484	25.7089	105.75	1587.7	Dd
Ⅴ-25-233	44.5107	25.7073	125	1436.05	Dd
Ⅴ-25-234	44.5557	25.6981	133.778	2086.99	Dd
Ⅴ-25-235	44.5218	25.697	113.25	1447.06	Dd
Ⅴ-25-236	44.5373	25.6889	119.8	1568.76	Dd
Ⅴ-25-237	44.5162	25.682	116.429	1579.62	Dd
Ⅴ-25-238	44.537	25.6761	105.75	1450.63	Dd
Ⅴ-25-239	44.5498	25.6756	125.6	1600.39	Dd
Ⅴ-25-240	44.5751	25.675	108.667	1702.22	Dd
Ⅴ-25-241	44.4768	25.6736	109	1474.56	Dd
Ⅴ-25-242	44.5415	25.6645	110	1538.35	Dd
Ⅴ-25-243	44.5245	25.6614	102	1437.61	Dd
Ⅴ-25-244	44.5665	25.6611	120.833	1758.36	Dd
Ⅴ-25-245	44.5793	25.6517	106	1195.12	Dd
Ⅴ-25-246	44.5348	25.65	106	1415.01	Dd
Ⅴ-25-247	44.5534	25.64	112.875	1712.3	Dd
Ⅴ-25-248	44.5718	25.6395	118.571	1582.04	Dd
Ⅴ-25-249	44.5918	25.6348	110.5	1689.86	Dd
Ⅴ-25-250	44.5634	25.6253	118.5	1576.11	Dd
Ⅴ-25-251	44.5882	25.6217	104	1528.53	Dd
Ⅴ-25-252	44.6009	25.6159	113.25	1347.9	Dd
Ⅴ-25-253	44.6207	25.6153	101.8	1499.53	Dd
Ⅴ-25-254	44.5918	25.6089	100.5	1233.93	Dd
Ⅴ-25-255	44.5832	25.5989	105	1091.84	Dd
Ⅴ-25-256	44.5709	25.5975	101.5	1186.41	Dd
Ⅴ-25-257	44.5959	25.5961	125	1326.16	Dd
Ⅴ-25-258	44.6173	25.5923	104.6	1622.17	Dd
Ⅴ-25-259	44.5826	25.5836	122.667	1355.79	Dd
Ⅴ-25-260	44.5965	25.5836	109.333	1644.26	Dd
Ⅴ-25-261	44.6215	25.5784	124.857	1670.24	Dd
Ⅴ-25-262	44.5732	25.5753	110.25	1137.62	Dd
Ⅴ-25-263	44.6082	25.5703	104.25	1269.4	Dd
Ⅴ-25-264	44.5934	25.5642	138.667	1364.24	Dd
Ⅴ-25-265	44.6187	25.5628	109	1365.36	Dd
Ⅴ-25-266	44.6093	25.5498	113.4	1662.45	Dd
Ⅴ-25-267	42.6573	25.5484	105.6	1612.14	Dd
Ⅴ-25-268	44.6445	25.5475	125	1628.98	Dd
Ⅴ-25-269	44.6226	25.5431	100.333	1524.6	Dd
Ⅴ-25-270	42.6598	25.5298	120.375	1768.59	Dd
Ⅴ-25-271	44.6145	25.5273	100.333	1415.65	Dd
Ⅴ-25-272	44.6445	25.5236	112.2	1575.15	Dd
Ⅴ-25-273	44.6068	25.5164	101.667	1115.17	Dd
Ⅴ-25-274	42.5576	25.5145	107.167	2194.53	Dd
Ⅴ-25-275	44.624	25.5136	101.25	1697.96	Dd
Ⅴ-25-276	42.6551	25.512	100	1371.71	Dd
Ⅴ-25-277	42.6129	25.5106	121.571	1763.1	Dd
Ⅴ-25-278	42.5745	25.4989	101.5	1582.7	Dd
Ⅴ-25-279	42.5957	25.4975	109.75	1670.22	Dd
Ⅴ-25-280	44.6562	25.4975	119	1499.61	Dd
Ⅴ-25-281	42.4454	25.4964	149.5	2006.82	Dd
Ⅴ-25-282	42.6173	25.4945	109.5	1481.01	Dd
Ⅴ-25-283	42.5462	25.4936	105.667	1389.21	Dd
Ⅴ-25-284	44.6843	25.4861	102.143	1632.13	Dd
Ⅴ-25-285	42.5357	25.4848	101.5	1156.13	Dd
Ⅴ-25-286	42.5768	25.4831	126.25	1692.13	Dd
Ⅴ-25-287	42.6559	25.4823	106.083	4260.87	Dd
Ⅴ-25-288	42.5479	25.4803	108	1273.1	Dd
Ⅴ-25-289	44.6637	25.4773	106.667	1294.9	Dd
Ⅴ-25-290	42.5332	25.4684	110	1336.39	Dd
Ⅴ-25-291	42.574	25.4653	123.2	1583.2	Dd
Ⅴ-25-292	42.6512	25.4636	149	1117.7	Dd
Ⅴ-25-293	42.524	25.4467	111.333	1303.61	Dd
Ⅴ-25-294	42.5593	25.4434	104.714	1791.75	Dd
Ⅴ-25-295	42.4545	25.4392	117.667	1244.29	Dd
Ⅴ-25-296	44.6904	25.4345	113.5	1128.6	Dd
Ⅴ-25-297	42.4393	25.4281	122	1859.05	Dd
Ⅴ-25-298	42.6229	25.4242	102.167	1669.75	Dd
Ⅴ-25-299	44.714	25.4189	102	1352.43	Dd
Ⅴ-25-300	42.5207	25.2053	107.125	3476.5	Dd
Ⅴ-25-301	46.117	24.4981	102.333	1772.24	Dd
Ⅴ-25-302	46.0387	24.4745	102.833	2238.66	Dd
Ⅴ-25-303	46.1712	24.4642	101	1032.43	Dd
Ⅴ-25-304	46.1248	24.43	108.333	1786.81	Dd
Ⅴ-25-305	46.1037	24.4281	124.857	1783.29	Dd
Ⅴ-25-306	46.1604	24.4245	116.4	1429.59	Dd
Ⅴ-25-307	46.117	24.4189	103.5	1455.64	Dd
Ⅴ-25-308	46.1468	24.4178	113.167	1930.27	Dd
Ⅴ-25-309	46.2182	24.4114	116.143	1839.38	Dd
Ⅴ-25-310	46.1895	24.4106	102.667	1511.78	Dd
Ⅴ-25-311	46.0482	24.407	111.5	1186.07	Dd
Ⅴ-25-312	46.1273	24.4067	107.167	1471.03	Dd
Ⅴ-25-313	46.149	24.4003	100.429	1873.14	Dd
Ⅴ-25-314	46.2326	24.3939	132.571	1973.52	Dd
Ⅴ-25-315	46.2012	24.3931	144.667	1241.3	Dd
Ⅴ-25-316	46.177	24.3895	182.333	2045.07	Dd
Ⅴ-25-317	46.1582	24.3831	120.5	1185.3	Dd
Ⅴ-25-318	46.2879	24.3745	125.25	1522.19	Dd
Ⅴ-25-319	46.259	24.3653	116.5	1110.67	Dd
Ⅴ-25-320	43.714	23.3542	128	1844.23	Dd
Ⅴ-25-321	43.7484	23.3489	146.333	1871.4	Dd
Ⅴ-25-322	43.7715	23.3484	102.2	1679.3	Dd
Ⅴ-25-323	43.7348	23.3417	140	1669.98	Dd
Ⅴ-25-324	43.7159	23.3298	136.5	1603.34	Dd
Ⅴ-25-325	43.7893	23.3264	112.111	2109.58	Dd
Ⅴ-25-326	43.7345	23.3261	115.25	1391.54	Dd
Ⅴ-25-327	43.7515	23.3248	106.833	1753.66	Dd
Ⅴ-25-328	44.0007	23.3234	107.5	1036.47	Dd
Ⅴ-25-329	44.0129	23.3145	100.167	1519.22	Dd
Ⅴ-25-330	43.7451	23.3131	115.667	1219.65	Dd
Ⅴ-25-331	43.7554	23.3117	104.5	891.998	Dd
Ⅴ-25-332	43.7293	23.3114	117.5	1477.38	Dd
Ⅴ-25-333	43.8943	23.3106	110	1729.31	Dd
Ⅴ-25-334	43.8762	23.3098	104	1374.33	Dd
Ⅴ-25-335	43.7337	23.3034	118.333	1256.8	Dd
Ⅴ-25-336	43.7179	23.3014	143.5	1500.43	Dd
Ⅴ-25-337	43.774	23.3003	121	1049.27	Dd
Ⅴ-25-338	43.6929	23.2939	120	1372.69	Dd
Ⅴ-25-339	43.7112	23.2923	119	1856.6	Dd
Ⅴ-25-340	43.7432	23.2884	131	1965.65	Dd
Ⅴ-25-341	43.6859	23.2653	115	1945.47	Dd
Ⅴ-25-342	43.7018	23.2495	108.4	1875.05	Dd
Ⅴ-25-343	44.5962	23.0353	113.167	1628.4	Dd
Ⅴ-25-344	44.6182	23.0289	106.5	1711.32	Dd
Ⅴ-25-345	44.5815	23.0259	105	1881.17	Dd
Ⅴ-25-346	44.6082	23.0259	106	906.245	Dd
Ⅴ-25-347	44.5601	23.0256	101.25	1671.33	Dd
Ⅴ-25-348	44.5429	23.0223	110.333	1526.83	Dd
Ⅴ-25-349	44.6007	23.0167	103	1311.07	Dd
Ⅴ-25-350	44.7093	23.0131	105	1869.12	Dd
Ⅴ-25-351	44.6351	23.0078	107.125	2161.19	Dd
Ⅴ-25-352	44.7759	22.9975	126	1873.62	Dd
Ⅴ-25-353	44.8329	22.9917	106.333	1243.61	Dd
Ⅴ-25-354	44.8282	22.9645	116	1507.44	Dd
Ⅴ-25-355	44.8143	22.9539	121	1018.55	Dd
Ⅴ-25-1	42.8792	22.5531	105	2027.08	Dt
Ⅴ-25-2	42.9217	22.5322	115	4261.04	Dt
Ⅴ-25-3	42.9564	22.5153	107	2961.72	Dt
Ⅴ-25-4	42.9695	22.4121	120	2904.19	Dt
Ⅴ-25-5	42.9632	22.3565	105	2621.85	Dt
Ⅴ-25-6	42.9909	22.3909	108	2856.16	Dt
Ⅴ-25-7	42.9785	22.2938	106	2691.39	Dt
Ⅴ-25-8	42.9946	22.2761	131	3011.02	Dt
Ⅴ-25-9	43.0244	22.3528	113	2955.41	Dt
Ⅴ-25-10	43.0235	22.3995	107	3263.75	Dt
Ⅴ-25-11	43.0445	22.4451	101	1874.91	Dt
Ⅴ-25-12	43.0425	22.3212	124	2333.9	Dt
Ⅴ-25-13	43.0083	22.2324	112	2313.03	Dt
Ⅴ-25-14	43.032	22.211	114	2643.86	Dt
Ⅴ-25-15	43.0545	22.1898	105	3047.86	Dt
Ⅴ-25-16	43.0808	22.1722	103	2771.92	Dt
Ⅴ-25-17	43.084	22.2613	130	2686.91	Dt
Ⅴ-25-18	43.1072	22.2477	109	2958.64	Dt
Ⅴ-25-19	43.0561	22.2906	136	2083.89	Dt
Ⅴ-25-20	43.0742	22.2999	149	2779.65	Dt
Ⅴ-25-21	43.1747	22.2648	149	2167.17	Dt
Ⅴ-25-22	43.1885	22.2351	105	3333.84	Dt
Ⅴ-25-23	43.1415	22.1672	102	2524	Dt
Ⅴ-25-24	43.1191	22.202	112	3163.69	Dt
Ⅴ-25-25	43.1903	22.1954	133	4058.17	Dt
Ⅴ-25-26	43.1787	22.15	121	2858.56	Dt
Ⅴ-25-27	43.2158	22.1637	112	3620.19	Dt
Ⅴ-25-28	43.15	22.0794	110	4250.93	Dt
Ⅴ-25-29	43.2115	22.0951	128	2677.69	Dt
Ⅴ-25-30	43.1366	22.0075	103	2752.47	Dt
Ⅴ-25-31	43.078	22.0424	113	2634.23	Dt
Ⅴ-25-32	43.2704	21.9979	109	3901.27	Dt
Ⅴ-25-33	38.9539	27.5278	155	2332.75	Dt
Ⅴ-25-34	38.9293	27.6315	137	1802.19	Dt
Ⅴ-25-35	38.9751	27.545	177	2263.95	Dt
Ⅴ-25-36	39.1121	27.4142	155	2550.34	Dt
Ⅴ-25-37	39.0997	27.4024	170	2472.36	Dt
Ⅴ-25-38	39.0385	27.4419	154	2518.47	Dt
Ⅴ-25-39	38.9811	27.6382	169	2503.78	Dt
Ⅴ-25-40	38.9558	27.6666	125	3107.37	Dt
Ⅴ-25-41	39.0697	27.8639	100	1928.59	Dt
Ⅴ-25-42	39.7839	28.884	145	2172.97	Dt
Ⅴ-25-43	39.7853	28.8639	131	1752.72	Dt
Ⅴ-25-44	39.7942	28.8139	125	2159.33	Dt
Ⅴ-25-45	39.7842	28.5006	108	1497.15	Dt
Ⅴ-25-46	39.0421	27.4693	127	3449.14	Dt
Ⅴ-25-47	39.1239	27.4747	117	2072.85	Dt
Ⅴ-25-48	39.0555	27.5117	143	2757.87	Dt
Ⅴ-25-49	39.345	27.4615	113	2804.17	Dt
Ⅴ-25-50	39.3414	27.4476	142	2478.53	Dt
Ⅴ-25-51	39.5795	27.3836	136	2465.53	Dt
Ⅴ-25-52	39.3827	27.5797	129	2165.7	Dt
Ⅴ-25-53	39.0978	27.8597	138	2395.94	Dt
Ⅴ-25-54	39.0272	27.7964	129	2408.05	Dt
Ⅴ-25-55	39.0208	27.5684	119	1889.46	Dt
Ⅴ-25-56	39.0858	27.5221	127	3443.43	Dt
Ⅴ-25-57	38.997	27.7234	122	3048.81	Dt
Ⅴ-25-58	39.0909	27.5892	154	2678.61	Dt
Ⅴ-25-59	39.0533	27.6427	167	2631	Dt
Ⅴ-25-60	39.3764	27.6725	126	1958.99	Dt
Ⅴ-25-61	39.3262	27.6933	136	2797.88	Dt
Ⅴ-25-62	39.3483	27.9019	158	2337.66	Dt
Ⅴ-25-63	38.9446	27.6414	125	1603.79	Dt
Ⅴ-25-64	38.9908	27.5542	155	2967.97	Dt
Ⅴ-25-65	39.0692	27.5799	137	2430.81	Dt
Ⅴ-25-66	39.038	27.6219	109	2203.11	Dt
Ⅴ-25-67	39.0189	27.6228	117	2869.77	Dt
Ⅴ-25-68	39.0727	27.7259	148	2386.17	Dt
Ⅴ-25-69	39.0515	27.721	126	2224.67	Dt
Ⅴ-25-70	39.1396	27.6641	122	2967.8	Dt
Ⅴ-25-71	39.1299	27.6405	180	2641.93	Dt
Ⅴ-25-72	39.1743	27.701	152	2770.88	Dt
Ⅴ-25-73	39.6953	27.473	121	1770.61	Dt
Ⅴ-25-74	39.7224	27.4614	107	1971.49	Dt
Ⅴ-25-75	39.6233	27.4405	118	2290.3	Dt
Ⅴ-25-76	39.3659	27.4962	129	1646.29	Dt
Ⅴ-25-77	39.4567	28.1427	118	2184.85	Dt
Ⅴ-25-78	39.4804	28.139	102	2136.36	Dt
Ⅴ-25-79	39.3715	28.0317	139	1855.12	Dt
Ⅴ-25-80	39.3809	28.0516	117	1316.12	Dt
Ⅴ-25-81	39.7913	28.7726	103	1820.05	Dt
Ⅴ-25-82	39.7158	28.8074	107	2294.01	Dt
Ⅴ-25-83	39.6674	28.7695	107	2106.95	Dt
Ⅴ-25-84	43.3011	23.6508	121	3186.64	Dt
Ⅴ-25-85	43.3346	23.6513	108	3354.24	Dt
Ⅴ-25-86	43.3588	23.6527	109	4063.75	Dt
Ⅴ-25-87	43.3846	23.6253	104	1927.23	Dt
Ⅴ-25-88	43.4016	23.6408	116	2597.24	Dt
Ⅴ-25-89	43.3713	23.56	115	3986.5	Dt
Ⅴ-25-90	43.4142	23.5346	106	2765.36	Dt
Ⅴ-25-91	43.4377	23.5246	123	4779.47	Dt
Ⅴ-25-92	43.4526	23.6097	101	1541.73	Dt
Ⅴ-25-93	43.4662	23.6054	119	3442.5	Dt
Ⅴ-25-94	43.5016	23.5481	129	2216.61	Dt
Ⅴ-25-95	43.5066	23.4905	109	2471.55	Dt
Ⅴ-25-96	43.5366	23.5102	142	1959.72	Dt
Ⅴ-25-97	43.5527	23.4873	110	1620.19	Dt
Ⅴ-25-98	43.5847	23.4694	115	2111.68	Dt
Ⅴ-25-99	43.6035	23.4646	128	1464.15	Dt
Ⅴ-25-100	43.4345	23.0925	169	1665.03	Dt
Ⅴ-25-101	43.4472	23.0738	140	1959.6	Dt
Ⅴ-25-102	43.42	23.6412	120	4612.64	Dt
Ⅴ-25-103	43.523	23.5458	104	1901.16	Dt
Ⅴ-25-104	43.565	23.4896	101	1691.75	Dt
Ⅴ-25-105	43.4685	23.033	118	3412	Dt
Ⅴ-25-106	43.6453	23.1598	100	1713.84	Dt
Ⅴ-25-107	38.9146	27.6125	103	1951.11	Dt
Ⅴ-25-108	38.9868	27.4954	118	2660.19	Dt
Ⅴ-25-109	39.0094	27.5478	122	2779.58	Dt
Ⅴ-25-110	39.2471	28.8031	102	2346.84	Dt
Ⅴ-25-111	39.2885	28.8066	137	1374.42	Dt
Ⅴ-25-112	39.0375	27.8422	115	3295.35	Dt
Ⅴ-25-113	39.1602	27.5662	159	2642.6	Dt
Ⅴ-25-114	39.9725	27.4575	155	3667.99	Dt
Ⅴ-25-115	39.3573	27.5146	114	1655.76	Dt
Ⅴ-25-116	39.4348	28.102	107	2090.93	Dt
Ⅴ-25-117	39.3769	28.0869	108	2002.55	Dt
Ⅴ-25-118	43.4104	23.6745	104	2153.64	Dt
Ⅴ-25-119	43.6541	23.1384	105	2260.12	Dt
Ⅴ-25-120	43.6795	23.1407	100	2197.29	Dt
Ⅴ-25-121	39.807	28.985	125	1008.93	Dt
Ⅴ-25-122	39.7109	28.9736	113	1454.77	Dt
Ⅴ-25-123	39.8934	28.9731	119	2155.98	Dt
Ⅴ-25-124	39.8404	28.9723	101	1385.47	Dt
Ⅴ-25-125	39.8184	28.9711	103	888.864	Dt
Ⅴ-25-126	39.8812	28.9648	100	1439.05	Dt
Ⅴ-25-127	39.3073	28.9625	114	966.731	Dt
Ⅴ-25-128	39.8662	28.9623	119	1235.54	Dt
Ⅴ-25-129	39.8137	28.9575	122	1566.15	Dt
Ⅴ-25-130	39.6823	28.955	113	1066.62	Dt
Ⅴ-25-131	39.9284	28.9536	109	2251.32	Dt
Ⅴ-25-132	39.3215	28.9525	111	1484.75	Dt
Ⅴ-25-133	39.3484	28.9498	123	1212.89	Dt
Ⅴ-25-134	39.942	28.9484	116	1805.89	Dt
Ⅴ-25-135	39.6604	28.9475	117	1332.33	Dt
Ⅴ-25-136	39.9137	28.947	108	1349.91	Dt
Ⅴ-25-137	39.5118	28.9417	111	1163.31	Dt
Ⅴ-25-138	39.3612	28.9414	108	1470.5	Dt
Ⅴ-25-139	39.6798	28.9406	117	1276.4	Dt
Ⅴ-25-140	39.7329	28.94	138	1241.71	Dt
Ⅴ-25-141	39.7004	28.9398	124	1345.47	Dt
Ⅴ-25-142	39.9262	28.9384	113	1616.51	Dt
Ⅴ-25-143	39.4812	28.9353	136	1173.54	Dt
Ⅴ-25-144	39.3343	28.9342	143	2149.76	Dt
Ⅴ-25-145	39.849	28.932	124	1868.14	Dt
Ⅴ-25-146	39.804	28.9306	109	1483.29	Dt
Ⅴ-25-147	39.509	28.9295	104	2209.06	Dt
Ⅴ-25-148	39.6993	28.9289	131	1204.37	Dt
Ⅴ-25-149	39.4348	28.9281	100	1770.09	Dt
Ⅴ-25-150	39.3104	28.9261	141	1399.97	Dt
Ⅴ-25-151	39.354	28.925	119	1930.15	Dt
Ⅴ-25-152	39.2501	28.9239	123	938.08	Dt
Ⅴ-25-153	39.8262	28.9239	139	1299.41	Dt
Ⅴ-25-154	39.8573	28.9231	106	1124.81	Dt
Ⅴ-25-155	39.9343	28.922	101	1304.94	Dt
Ⅴ-25-156	39.8698	28.9214	121	1364.05	Dt
Ⅴ-25-157	39.5723	28.9206	103	1061.39	Dt
Ⅴ-25-158	39.7084	28.9203	100	1619.48	Dt
Ⅴ-25-159	39.6718	28.9195	117	1058.12	Dt
Ⅴ-25-160	39.5837	28.9184	100	1187.94	Dt
Ⅴ-25-161	39.5968	28.9167	111	1599.3	Dt
Ⅴ-25-162	39.3132	28.9164	132	1450.58	Dt
Ⅴ-25-163	39.5101	28.9145	113	1267.6	Dt
Ⅴ-25-164	39.924	28.9142	107	1083.46	Dt
Ⅴ-25-165	39.4732	28.9139	110	2011.83	Dt
Ⅴ-25-166	39.4962	28.9134	121	1266.01	Dt
Ⅴ-25-167	39.7354	28.9128	133	1319.76	Dt
Ⅴ-25-168	39.7723	28.9128	105	1701.84	Dt
Ⅴ-25-169	39.0807	28.9114	101	1306.7	Dt
Ⅴ-25-170	39.3279	28.9103	138	1817.25	Dt
Ⅴ-25-171	39.8754	28.9086	129	892.399	Dt
Ⅴ-25-172	39.8301	28.9073	103	1561.03	Dt
Ⅴ-25-173	39.7012	28.9056	106	1655.88	Dt
Ⅴ-25-174	39.2854	28.9036	113	1319.74	Dt
Ⅴ-25-175	39.4162	28.9034	104	1450.96	Dt
Ⅴ-25-176	39.5287	28.8967	117	1491.1	Dt
Ⅴ-25-177	39.5487	28.8961	108	1293.47	Dt
Ⅴ-25-178	39.8923	28.8939	120	1521.59	Dt
Ⅴ-25-179	39.7112	28.8936	128	1655.88	Dt
Ⅴ-25-180	39.317	28.8934	109	1598.04	Dt
Ⅴ-25-181	39.4845	28.8914	100	1359.83	Dt
Ⅴ-25-182	39.9107	28.8903	108	961.221	Dt
Ⅴ-25-183	39.5051	28.8842	116	844.591	Dt
Ⅴ-25-184	39.4451	28.8836	105	639.115	Dt
Ⅴ-25-185	39.7307	28.8817	108	2114.37	Dt
Ⅴ-25-186	39.3295	28.8795	101	1920.38	Dt
Ⅴ-25-187	39.8187	28.8795	108	1491.45	Dt
Ⅴ-25-188	39.4834	28.8767	120	1539.46	Dt
Ⅴ-25-189	39.2682	28.8736	110	1459.05	Dt
Ⅴ-25-190	39.5373	28.8734	110	1384.19	Dt
Ⅴ-25-191	39.4629	28.8725	110	1582.06	Dt
Ⅴ-25-192	39.3048	28.8661	101	1558.6	Dt
Ⅴ-25-193	39.4159	28.865	100	1468.72	Dt
Ⅴ-25-194	39.5154	28.8642	106	1629.59	Dt
Ⅴ-25-195	39.8754	28.8603	117	1278.04	Dt
Ⅴ-25-196	39.4765	28.8542	124	1187.02	Dt
Ⅴ-25-197	39.9082	28.8539	118	1161.4	Dt
Ⅴ-25-198	39.5465	28.8528	109	1065.09	Dt
Ⅴ-25-199	39.7109	28.852	115	1483.47	Dt
Ⅴ-25-200	39.3179	28.8495	149	1557.47	Dt
Ⅴ-25-201	39.5737	28.8478	126	1581.03	Dt
Ⅴ-25-202	39.7462	28.8428	104	1436.64	Dt
Ⅴ-25-203	39.9176	28.8414	102	1151.97	Dt
Ⅴ-25-204	39.2823	28.8406	110	1213.92	Dt
Ⅴ-25-205	39.3873	28.8403	111	1717.01	Dt
Ⅴ-25-206	39.4832	28.8367	142	1876.94	Dt
Ⅴ-25-207	39.5065	28.8356	114	2475.53	Dt
Ⅴ-25-208	39.6882	28.8336	102	1667.72	Dt
Ⅴ-25-209	39.8898	28.8334	116	1322.79	Dt
Ⅴ-25-210	39.3404	28.8314	135	2042	Dt
Ⅴ-25-211	39.652	28.8298	108	1930.57	Dt
Ⅴ-25-212	39.5468	28.8256	118	1670.6	Dt
Ⅴ-25-213	39.3529	28.8234	104	1032.71	Dt
Ⅴ-25-214	39.3218	28.8223	105	1973.34	Dt
Ⅴ-25-215	39.4829	28.8206	107	1151.99	Dt
Ⅴ-25-216	39.5218	28.8167	132	2451.49	Dt
Ⅴ-25-217	39.9326	28.8159	125	1209.52	Dt
Ⅴ-25-218	39.4554	28.8136	109	1339.63	Dt
Ⅴ-25-219	39.6701	28.8098	106	1653.36	Dt
Ⅴ-25-220	39.5865	28.8092	125	1689.06	Dt
Ⅴ-25-221	39.9143	28.8092	102	1478.06	Dt
Ⅴ-25-222	39.8832	28.8061	122	1561.75	Dt
Ⅴ-25-223	39.637	28.8053	110	1909.58	Dt
Ⅴ-25-224	39.327	28.7992	113	1556.51	Dt
Ⅴ-25-225	39.474	28.7984	119	1607.59	Dt
Ⅴ-25-226	39.5648	28.7953	121	1252.87	Dt
Ⅴ-25-227	39.5876	28.7934	114	1436.09	Dt
Ⅴ-25-228	39.9307	28.7889	104	1201.65	Dt
Ⅴ-25-229	39.6948	28.782	119	1819.03	Dt
Ⅴ-25-230	39.9173	28.782	101	1165.36	Dt
Ⅴ-25-231	39.8607	28.78	113	1571.83	Dt
Ⅴ-25-232	39.3454	28.7798	115	1263.69	Dt
Ⅴ-25-233	39.4201	28.7795	101	1478.13	Dt
Ⅴ-25-234	39.8493	28.7773	120	1079.69	Dt
Ⅴ-25-235	39.8979	28.7742	103	1950.28	Dt
Ⅴ-25-236	39.8784	28.7725	116	1414.99	Dt
Ⅴ-25-237	39.929	28.7711	104	1503.87	Dt
Ⅴ-25-238	39.5943	28.7709	100	1501.85	Dt
Ⅴ-25-239	39.547	28.7661	120	1661.07	Dt
Ⅴ-25-240	39.9509	28.7642	115	1359.67	Dt
Ⅴ-25-241	39.3693	28.76	124	1169.55	Dt
Ⅴ-25-242	39.8548	28.7556	100	1279.06	Dt
Ⅴ-25-243	39.7762	28.7553	112	2396.22	Dt
Ⅴ-25-244	39.4257	28.7534	112	1923.84	Dt
Ⅴ-25-245	39.9682	28.7509	112	2550.35	Dt
Ⅴ-25-246	39.6584	28.7461	105	1813.12	Dt
Ⅴ-25-247	39.9382	28.7311	103	2177.21	Dt
Ⅴ-25-248	41.5634	28.7306	100	854.366	Dt
Ⅴ-25-249	39.9893	28.7173	117	1444.43	Dt
Ⅴ-25-250	39.9607	28.7145	109	1372.19	Dt
Ⅴ-25-251	39.8859	28.7134	102	1976.27	Dt
Ⅴ-25-252	40.027	28.7131	101	1580.53	Dt
Ⅴ-25-253	39.9429	28.7109	103	1381.06	Dt
Ⅴ-25-254	39.9829	28.7039	130	1581.23	Dt
Ⅴ-25-255	40.0204	28.7025	100	984.556	Dt
Ⅴ-25-256	39.9418	28.6961	100	1562.44	Dt
Ⅴ-25-257	41.3582	28.6909	100	1794	Dt
Ⅴ-25-258	39.9582	28.6873	107	1842.83	Dt
Ⅴ-25-259	39.7307	28.6845	115	3541.11	Dt
Ⅴ-25-260	41.7362	28.6828	104	1406.42	Dt
Ⅴ-25-261	41.5473	28.682	100	1311.71	Dt
Ⅴ-25-262	41.3279	28.6789	105	1123.49	Dt
Ⅴ-25-263	41.3665	28.6786	103	1465.65	Dt
Ⅴ-25-264	41.3073	28.6778	101	1044.89	Dt
Ⅴ-25-265	41.2954	28.677	126	1078.1	Dt
Ⅴ-25-266	41.319	28.6764	112	838.818	Dt
Ⅴ-25-267	39.707	28.6761	102	1817.6	Dt
Ⅴ-25-268	39.9684	28.675	112	2002.94	Dt
Ⅴ-25-269	41.1873	28.6745	104	1762.02	Dt
Ⅴ-25-270	41.454	28.6745	105	768.025	Dt
Ⅴ-25-271	41.487	28.6723	106	1004.57	Dt
Ⅴ-25-272	39.9815	28.6695	128	1444.45	Dt
Ⅴ-25-273	39.7412	28.6628	115	1299.34	Dt
Ⅴ-25-274	41.3079	28.6617	100	1366.55	Dt
Ⅴ-25-275	41.4162	28.6611	105	2459.83	Dt
Ⅴ-25-276	41.3343	28.6603	101	1052.12	Dt
Ⅴ-25-277	41.507	28.6556	107	1033.85	Dt
Ⅴ-25-278	41.482	28.6531	102	1108.04	Dt
Ⅴ-25-279	41.3562	28.6528	105	1315.12	Dt
Ⅴ-25-280	41.2737	28.6492	101	1679.86	Dt
Ⅴ-25-281	39.9793	28.6448	105	1526.73	Dt
Ⅴ-25-282	40.0107	28.6448	104	1373.97	Dt
Ⅴ-25-283	41.309	28.6439	118	2040.55	Dt
Ⅴ-25-284	41.3737	28.6436	100	650.03	Dt
Ⅴ-25-285	40.3973	28.6434	103	1378.63	Dt
Ⅴ-25-286	39.8926	28.6431	113	1873.32	Dt
Ⅴ-25-287	41.3965	28.6384	105	1167.7	Dt
Ⅴ-25-288	41.2554	28.6378	107	1836.51	Dt
Ⅴ-25-289	41.2429	28.6359	110	1159.04	Dt
Ⅴ-25-290	41.2276	28.6353	104	1379.02	Dt
Ⅴ-25-291	41.2668	28.635	119	1057.88	Dt
Ⅴ-25-292	41.2932	28.6331	106	1337.75	Dt
Ⅴ-25-293	39.9226	28.6317	104	2551.34	Dt
Ⅴ-25-294	41.4901	28.6311	108	1303.41	Dt
Ⅴ-25-295	41.3962	28.6234	109	956.102	Dt
Ⅴ-25-296	41.4098	28.6223	125	1326.59	Dt
Ⅴ-25-297	41.2398	28.62	100	804.571	Dt
Ⅴ-25-298	40.2432	28.6195	121	1128.75	Dt
Ⅴ-25-299	41.4715	28.6192	110	1088.56	Dt
Ⅴ-25-300	39.7273	28.6189	107	1544.59	Dt
Ⅴ-25-301	39.9543	28.6186	117	1706.37	Dt
Ⅴ-25-302	41.299	28.6178	104	1481.01	Dt
Ⅴ-25-303	39.857	28.6167	100	1108.51	Dt
Ⅴ-25-304	41.2857	28.6161	129	1215.2	Dt
Ⅴ-25-305	41.4412	28.615	115	1096.16	Dt
Ⅴ-25-306	41.6168	28.6136	101	1354.31	Dt
Ⅴ-25-307	41.4537	28.6134	103	1522.4	Dt
Ⅴ-25-308	41.1498	28.61	105	943.273	Dt
Ⅴ-25-309	41.5354	28.6098	109	1408.84	Dt
Ⅴ-25-310	41.1723	28.6092	104	1115.5	Dt
Ⅴ-25-311	41.3212	28.6092	135	1702.45	Dt
Ⅴ-25-312	41.1226	28.6089	127	1567.63	Dt
Ⅴ-25-313	41.377	28.6089	128	1569.04	Dt
Ⅴ-25-314	41.419	28.6042	100	1320.01	Dt
Ⅴ-25-315	41.1995	28.6036	119	1528.28	Dt
Ⅴ-25-316	41.2282	28.6036	109	1278.36	Dt
Ⅴ-25-317	41.2423	28.6034	113	1787.87	Dt
Ⅴ-25-318	40.0198	28.6017	108	1385.8	Dt
Ⅴ-25-319	41.4418	28.597	104	1248.93	Dt
Ⅴ-25-320	41.5026	28.5959	119	1256.73	Dt
Ⅴ-25-321	41.6518	28.5959	103	1834.33	Dt
Ⅴ-25-322	41.1498	28.595	100	1058.31	Dt
Ⅴ-25-323	41.1282	28.5936	119	1716.57	Dt
Ⅴ-25-324	39.9184	28.5928	148	2448.7	Dt
Ⅴ-25-325	41.3307	28.5925	120	1854.51	Dt
Ⅴ-25-326	41.6304	28.5925	100	1916.52	Dt
Ⅴ-25-327	39.6909	28.5923	101	1351.62	Dt
Ⅴ-25-328	41.3604	28.5909	110	2157.04	Dt
Ⅴ-25-329	40.057	28.5895	112	2147.2	Dt
Ⅴ-25-330	40.0818	28.5886	102	1536.01	Dt
Ⅴ-25-331	41.6057	28.5875	101	1045.6	Dt
Ⅴ-25-332	39.9801	28.587	111	1245.65	Dt
Ⅴ-25-333	41.217	28.5867	101	1827.36	Dt
Ⅴ-25-334	41.2765	28.585	136	2145.89	Dt
Ⅴ-25-335	41.3307	28.585	115	783.392	Dt
Ⅴ-25-336	41.4384	28.585	107	1087.27	Dt
Ⅴ-25-337	41.3973	28.5814	100	1250.75	Dt
Ⅴ-25-338	39.9657	28.5811	108	1248.09	Dt
Ⅴ-25-339	41.144	28.5806	121	1476.18	Dt
Ⅴ-25-340	41.1984	28.58	100	1307.46	Dt
Ⅴ-25-341	41.4165	28.58	114	1373.38	Dt
Ⅴ-25-342	41.1782	28.5778	111	1779.85	Dt
Ⅴ-25-343	41.6293	28.5778	125	1063.31	Dt
Ⅴ-25-344	41.4765	28.5753	104	1370.77	Dt
Ⅴ-25-345	41.6168	28.575	114	1148.05	Dt
Ⅴ-25-346	39.9257	28.5736	100	1531.24	Dt
Ⅴ-25-347	40.0173	28.5731	101	1390.64	Dt
Ⅴ-25-348	41.7265	28.5731	104	1366.48	Dt
Ⅴ-25-349	41.4443	28.5728	129	1118.15	Dt
Ⅴ-25-350	41.2179	28.572	102	1607.32	Dt
Ⅴ-25-351	41.4573	28.572	104	1471.92	Dt
Ⅴ-25-352	41.6012	28.5717	105	1363.27	Dt
Ⅴ-25-353	40.0712	28.5692	104	2328.46	Dt
Ⅴ-25-354	41.3657	28.5692	114	1051.71	Dt
Ⅴ-25-355	41.3945	28.5692	110	1371.61	Dt
Ⅴ-25-356	41.2954	28.5689	122	1517.62	Dt
Ⅴ-25-357	39.8626	28.5686	111	1319.34	Dt
Ⅴ-25-358	39.8879	28.5675	121	2134.46	Dt
Ⅴ-25-359	41.1998	28.567	107	1235.39	Dt
Ⅴ-25-360	39.9034	28.5656	132	1709.57	Dt
Ⅴ-25-361	41.1237	28.5653	104	874.966	Dt
Ⅴ-25-362	41.4259	28.5648	103	1882.58	Dt
Ⅴ-25-363	41.157	28.5636	123	1298.75	Dt
Ⅴ-25-364	41.2593	28.5631	120	1717.52	Dt
Ⅴ-25-365	41.4593	28.5631	119	1000.52	Dt
Ⅴ-25-366	40.0143	28.5625	105	1202.5	Dt
Ⅴ-25-367	41.5307	28.5623	113	1770.32	Dt
Ⅴ-25-368	39.9593	28.5611	115	2210.57	Dt
Ⅴ-25-369	39.9765	28.5592	111	1066.29	Dt
Ⅴ-25-370	41.6137	28.5581	102	1665.94	Dt
Ⅴ-25-371	41.3945	28.5561	128	1275.41	Dt
Ⅴ-25-372	41.2787	28.5553	102	1587.69	Dt
Ⅴ-25-373	41.559	28.5514	124	1822.75	Dt
Ⅴ-25-374	40.0145	28.5503	118	865.622	Dt
Ⅴ-25-375	40.0432	28.55	114	1281.92	Dt
Ⅴ-25-376	41.367	28.5489	128	2299.01	Dt
Ⅴ-25-377	41.3295	28.5475	107	946.325	Dt
Ⅴ-25-378	41.3468	28.5467	116	1676.51	Dt
Ⅴ-25-379	41.6109	28.5456	100	1400.49	Dt
Ⅴ-25-380	40.0943	28.545	110	1508.63	Dt
Ⅴ-25-381	41.5309	28.5442	101	1398.38	Dt
Ⅴ-25-382	39.8818	28.5428	111	1382.89	Dt
Ⅴ-25-383	40.0134	28.542	123	916.296	Dt
Ⅴ-25-384	41.6332	28.5411	111	743.869	Dt
Ⅴ-25-385	39.9976	28.5409	116	973.863	Dt
Ⅴ-25-386	41.2501	28.5395	121	1284.8	Dt
Ⅴ-25-387	41.2815	28.5389	107	1125.73	Dt
Ⅴ-25-388	41.3107	28.5389	116	1390.01	Dt
Ⅴ-25-389	41.5165	28.5389	109	1436.07	Dt
Ⅴ-25-390	39.9254	28.5386	111	1315.71	Dt
Ⅴ-25-391	41.2937	28.5375	134	1544.1	Dt
Ⅴ-25-392	41.3759	28.5375	127	2111.02	Dt
Ⅴ-25-393	40.1482	28.5356	101	798.161	Dt
Ⅴ-25-394	41.5851	28.5353	121	1515.58	Dt
Ⅴ-25-395	41.714	28.535	104	1347.96	Dt
Ⅴ-25-396	41.6184	28.5348	104	1005.26	Dt
Ⅴ-25-397	41.7301	28.5348	105	1511.29	Dt
Ⅴ-25-398	41.3493	28.5339	107	2263.16	Dt
Ⅴ-25-399	41.2668	28.5336	109	1335.69	Dt
Ⅴ-25-400	41.1715	28.5295	120	1952.07	Dt
Ⅴ-25-401	41.777	28.5286	100	1209.99	Dt
Ⅴ-25-402	41.0865	28.5281	103	1555.13	Dt
Ⅴ-25-403	41.2107	28.5281	116	1484.67	Dt
Ⅴ-25-404	40.0093	28.5278	117	1609.52	Dt
Ⅴ-25-405	41.2273	28.527	121	1467.36	Dt
Ⅴ-25-406	41.467	28.5264	124	1242.48	Dt
Ⅴ-25-407	41.2518	28.5259	105	1328.93	Dt
Ⅴ-25-408	39.8765	28.5248	127	1582.36	Dt
Ⅴ-25-409	39.8068	28.5236	142	1382.6	Dt
Ⅴ-25-410	41.4126	28.5234	109	1595.98	Dt
Ⅴ-25-411	40.0279	28.5225	113	1479.88	Dt
Ⅴ-25-412	41.434	28.5214	113	1165.7	Dt
Ⅴ-25-413	41.5923	28.5211	101	1506.28	Dt
Ⅴ-25-414	41.382	28.52	109	1334.9	Dt
Ⅴ-25-415	41.352	28.5189	135	1034.46	Dt
Ⅴ-25-416	41.3157	28.5186	107	1216.01	Dt
Ⅴ-25-417	41.6473	28.5181	101	1836.4	Dt
Ⅴ-25-418	40.0587	28.5167	103	1622.76	Dt
Ⅴ-25-419	41.8737	28.5161	100	1440.87	Dt
Ⅴ-25-420	41.4793	28.5153	107	1173.2	Dt
Ⅴ-25-421	39.8932	28.5148	127	1488.14	Dt
Ⅴ-25-422	41.3348	28.5148	126	1372.89	Dt
Ⅴ-25-423	41.157	28.5145	137	1705.69	Dt
Ⅴ-25-424	41.1765	28.5142	129	1656.55	Dt
Ⅴ-25-425	41.2595	28.5134	124	1456.14	Dt
Ⅴ-25-426	41.204	28.5128	108	1078.56	Dt
Ⅴ-25-427	41.1912	28.5125	125	1065.14	Dt
Ⅴ-25-428	39.8273	28.5123	127	1104.04	Dt
Ⅴ-25-429	41.2168	28.5117	104	856.954	Dt
Ⅴ-25-430	41.9048	28.5109	103	992.399	Dt
Ⅴ-25-431	39.9187	28.5103	111	1110.6	Dt
Ⅴ-25-432	41.1418	28.5095	114	1413.4	Dt
Ⅴ-25-433	39.9465	28.5081	104	882.241	Dt
Ⅴ-25-434	41.7007	28.5073	110	1251.25	Dt
Ⅴ-25-435	39.9937	28.5067	108	1921.29	Dt
Ⅴ-25-436	41.4609	28.5056	135	885.702	Dt
Ⅴ-25-437	41.6726	28.5056	102	858.569	Dt
Ⅴ-25-438	41.2998	28.5048	124	1463.84	Dt
Ⅴ-25-439	41.4879	28.5048	111	1772.41	Dt
Ⅴ-25-440	41.3843	28.5039	108	1400.79	Dt
Ⅴ-25-441	41.6043	28.5036	111	1692.12	Dt
Ⅴ-25-442	41.539	28.5003	106	1014.52	Dt
Ⅴ-25-443	40.0654	28.4998	118	1992.34	Dt
Ⅴ-25-444	41.3159	28.4995	135	1671.06	Dt
Ⅴ-25-445	40.034	28.4992	111	1089.82	Dt
Ⅴ-25-446	39.6734	28.4986	117	1234.84	Dt
Ⅴ-25-447	41.1754	28.4981	115	1373.49	Dt
Ⅴ-25-448	41.2776	28.4981	133	1568.25	Dt
Ⅴ-25-449	41.1595	28.4975	124	1439.75	Dt
Ⅴ-25-450	41.1904	28.497	130	1585.48	Dt
Ⅴ-25-451	41.224	28.497	109	1239.11	Dt
Ⅴ-25-452	41.3479	28.4964	109	1746.28	Dt
Ⅴ-25-453	41.2084	28.4959	137	1362.87	Dt
Ⅴ-25-454	40.0034	28.495	113	1560.65	Dt
Ⅴ-25-455	41.5726	28.495	118	1280.66	Dt
Ⅴ-25-456	39.6568	28.4942	100	1553.98	Dt
Ⅴ-25-457	41.2498	28.4939	101	865.008	Dt
Ⅴ-25-458	41.2612	28.4939	122	1393.99	Dt
Ⅴ-25-459	41.4726	28.4925	125	1334.97	Dt
Ⅴ-25-460	41.1423	28.4917	128	1495.21	Dt
Ⅴ-25-461	41.2373	28.4911	116	1144.2	Dt
Ⅴ-25-462	41.3629	28.4911	107	1395.13	Dt
Ⅴ-25-463	39.967	28.4906	109	1496.54	Dt
Ⅴ-25-464	39.7076	28.4889	100	1367.33	Dt
Ⅴ-25-465	39.8043	28.4886	120	1883.91	Dt
Ⅴ-25-466	41.5557	28.4884	115	1652.87	Dt
Ⅴ-25-467	41.2895	28.4875	119	1502.57	Dt
Ⅴ-25-468	41.307	28.4873	132	1226.94	Dt
Ⅴ-25-469	41.4184	28.4867	110	1763.28	Dt
Ⅴ-25-470	40.0023	28.4864	106	809.804	Dt
Ⅴ-25-471	41.3409	28.4853	126	1381.28	Dt
Ⅴ-25-472	41.4568	28.4848	114	707.056	Dt
Ⅴ-25-473	41.5237	28.4845	126	1397.27	Dt
Ⅴ-25-474	39.867	28.482	100	1145.83	Dt
Ⅴ-25-475	41.1568	28.482	101	1203.07	Dt
Ⅴ-25-476	41.3748	28.4817	124	1278.08	Dt
Ⅴ-25-477	41.469	28.4809	131	1228.9	Dt
Ⅴ-25-478	41.187	28.4803	121	1491.35	Dt
Ⅴ-25-479	41.2095	28.4803	119	1212.83	Dt
Ⅴ-25-480	41.3245	28.48	123	1607.01	Dt
Ⅴ-25-481	41.6026	28.48	102	1483.4	Dt
Ⅴ-25-482	41.1748	28.4798	123	1011.06	Dt
Ⅴ-25-483	41.4262	28.4789	108	1685.37	Dt
Ⅴ-25-484	41.569	28.4784	114	1393.37	Dt
Ⅴ-25-485	40.0887	28.4778	108	1896.97	Dt
Ⅴ-25-486	39.6682	28.4773	100	1033.12	Dt
Ⅴ-25-487	41.2226	28.4767	119	1431.68	Dt
Ⅴ-25-488	39.7387	28.475	106	2269.96	Dt
Ⅴ-25-489	41.3604	28.475	122	1446.29	Dt
Ⅴ-25-490	41.3057	28.4748	104	1295.55	Dt
Ⅴ-25-491	39.8495	28.4736	122	1172.3	Dt
Ⅴ-25-492	41.514	28.4731	109	1373.84	Dt
Ⅴ-25-493	39.9826	28.4725	111	2011.21	Dt
Ⅴ-25-494	41.6623	28.4723	106	1458.66	Dt
Ⅴ-25-495	39.9123	28.4714	105	2113.54	Dt
Ⅴ-25-496	41.6473	28.4714	100	1301.69	Dt
Ⅴ-25-497	41.2776	28.4709	125	1352.64	Dt
Ⅴ-25-498	41.5326	28.4706	106	1377.23	Dt
Ⅴ-25-499	39.7057	28.4703	151	2674.57	Dt
Ⅴ-25-500	41.2929	28.4692	137	1252.86	Dt
Ⅴ-25-501	41.3187	28.4686	108	1248.78	Dt
Ⅴ-25-502	41.2148	28.4684	115	1018	Dt
Ⅴ-25-503	41.1626	28.4681	100	1652.78	Dt
Ⅴ-25-504	39.692	28.4678	142	1214.82	Dt
Ⅴ-25-505	41.1862	28.4661	130	1022.34	Dt
Ⅴ-25-506	41.2004	28.4661	115	1324.09	Dt
Ⅴ-25-507	41.6001	28.4661	130	1424.39	Dt
Ⅴ-25-508	41.6348	28.465	100	1301.3	Dt
Ⅴ-25-509	41.5765	28.4631	129	1901.07	Dt
Ⅴ-25-510	41.5557	28.46	122	1890.95	Dt
Ⅴ-25-511	40.1029	28.4595	109	1362.32	Dt
Ⅴ-25-512	41.5284	28.4595	140	1023.15	Dt
Ⅴ-25-513	41.444	28.4592	118	1452.08	Dt
Ⅴ-25-514	41.4765	28.4581	112	981.614	Dt
Ⅴ-25-515	41.5132	28.4581	104	1151.77	Dt
Ⅴ-25-516	41.2709	28.457	107	1134.48	Dt
Ⅴ-25-517	39.9023	28.4561	109	1414.03	Dt
Ⅴ-25-518	41.349	28.4553	128	1124.76	Dt
Ⅴ-25-519	41.3637	28.4548	112	1190.53	Dt
Ⅴ-25-520	41.2957	28.4536	123	1039.5	Dt
Ⅴ-25-521	41.2201	28.4534	120	1026.9	Dt
Ⅴ-25-522	41.2001	28.4531	104	1763.5	Dt
Ⅴ-25-523	41.327	28.4528	130	1787.13	Dt
Ⅴ-25-524	41.5026	28.4523	129	1146.77	Dt
Ⅴ-25-525	41.5951	28.4517	108	1647.55	Dt
Ⅴ-25-526	41.6737	28.4489	115	1691.86	Dt
Ⅴ-25-527	41.5762	28.447	105	814.012	Dt
Ⅴ-25-528	39.8276	28.4436	120	1503.24	Dt
Ⅴ-25-529	41.6143	28.4436	101	1772.07	Dt
Ⅴ-25-530	41.5607	28.4428	112	1233.37	Dt
Ⅴ-25-531	40.024	28.4425	100	1518.64	Dt
Ⅴ-25-532	41.3565	28.442	117	1340.09	Dt
Ⅴ-25-533	41.4348	28.442	135	1488.26	Dt
Ⅴ-25-534	41.3751	28.4409	127	1237.3	Dt
Ⅴ-25-535	41.4034	28.4409	136	941.298	Dt
Ⅴ-25-536	39.9662	28.4403	111	1639.9	Dt
Ⅴ-25-537	39.6654	28.4389	107	2021.76	Dt
Ⅴ-25-538	41.2893	28.4386	127	1460.8	Dt
Ⅴ-25-539	41.3884	28.4384	141	1289.63	Dt
Ⅴ-25-540	41.2773	28.4373	125	1100.29	Dt
Ⅴ-25-541	41.4534	28.4373	106	1265.98	Dt
Ⅴ-25-542	41.3112	28.4364	120	1642.49	Dt
Ⅴ-25-543	41.5987	28.4361	108	1386.03	Dt
Ⅴ-25-544	39.9179	28.4359	106	1689.22	Dt
Ⅴ-25-545	41.4932	28.4339	132	921.061	Dt
Ⅴ-25-546	39.6945	28.4334	108	1154.04	Dt
Ⅴ-25-547	39.8643	28.4334	105	1435.5	Dt
Ⅴ-25-548	39.9879	28.4334	132	2037.85	Dt
Ⅴ-25-549	41.4751	28.4325	155	1644.87	Dt
Ⅴ-25-550	41.6973	28.4323	100	1297.19	Dt
Ⅴ-25-551	39.6301	28.432	102	1462.9	Dt
Ⅴ-25-552	39.7137	28.4317	103	973.133	Dt
Ⅴ-25-553	39.8832	28.4314	106	1544.59	Dt
Ⅴ-25-554	40.0268	28.4314	103	1054.57	Dt
Ⅴ-25-555	41.6779	28.4311	105	1749.06	Dt
Ⅴ-25-556	40.0104	28.4298	105	1504	Dt
Ⅴ-25-557	41.4095	28.4289	115	730.049	Dt
Ⅴ-25-558	39.967	28.4286	117	1291.44	Dt
Ⅴ-25-559	41.4182	28.4275	111	751.915	Dt
Ⅴ-25-560	41.429	28.4275	112	1031.23	Dt
Ⅴ-25-561	41.5229	28.425	131	954.546	Dt
Ⅴ-25-562	41.5393	28.4228	110	1223.23	Dt
Ⅴ-25-563	41.6482	28.4228	147	1554.32	Dt
Ⅴ-25-564	41.5109	28.4223	109	979.905	Dt
Ⅴ-25-565	41.3759	28.422	130	1310.15	Dt
Ⅴ-25-566	41.5659	28.4211	102	953.736	Dt
Ⅴ-25-567	41.3907	28.4192	115	1769.94	Dt
Ⅴ-25-568	41.4054	28.4186	112	1190.91	Dt
Ⅴ-25-569	41.5982	28.4186	120	975.775	Dt
Ⅴ-25-570	41.4862	28.4181	101	1265.29	Dt
Ⅴ-25-571	41.6937	28.4175	115	1522.54	Dt
Ⅴ-25-572	41.5804	28.4173	144	1176.29	Dt
Ⅴ-25-573	39.8873	28.4145	113	1632.72	Dt
Ⅴ-25-574	41.4568	28.4142	115	815.05	Dt
Ⅴ-25-575	41.7043	28.4142	120	1280.29	Dt
Ⅴ-25-576	39.9523	28.4139	119	1786.56	Dt
Ⅴ-25-577	40.0062	28.4136	103	654.545	Dt
Ⅴ-25-578	41.5659	28.4128	101	877.54	Dt
Ⅴ-25-579	40.0226	28.4123	113	1871.59	Dt
Ⅴ-25-580	41.6082	28.4123	121	712.164	Dt
Ⅴ-25-581	41.6229	28.4109	189	1770.45	Dt
Ⅴ-25-582	39.8418	28.4106	121	1686.71	Dt
Ⅴ-25-583	39.9745	28.4098	125	1467.81	Dt
Ⅴ-25-584	41.6462	28.4078	149	1038.14	Dt
Ⅴ-25-585	39.9065	28.4075	126	2115.02	Dt
Ⅴ-25-586	41.6679	28.4064	109	1822.38	Dt
Ⅴ-25-587	41.5079	28.405	102	1805.04	Dt
Ⅴ-25-588	41.474	28.4045	137	1589.71	Dt
Ⅴ-25-589	41.5418	28.4045	114	857.565	Dt
Ⅴ-25-590	41.5893	28.4031	111	1860.57	Dt
Ⅴ-25-591	41.6904	28.402	123	1087.37	Dt
Ⅴ-25-592	41.7023	28.4017	111	1212.22	Dt
Ⅴ-25-593	41.5615	28.3989	132	1419.5	Dt
Ⅴ-25-594	39.8459	28.3984	119	1265.67	Dt
Ⅴ-25-595	41.5209	28.3984	117	1719.82	Dt
Ⅴ-25-596	41.2718	28.3953	100	1202.42	Dt
Ⅴ-25-597	39.9712	28.3945	103	1095.55	Dt
Ⅴ-25-598	41.4912	28.3934	139	2100.97	Dt
Ⅴ-25-599	41.6282	28.3931	115	1937.74	Dt
Ⅴ-25-600	41.4809	28.3925	122	939.193	Dt
Ⅴ-25-601	41.619	28.392	183	842.895	Dt
Ⅴ-25-602	41.5987	28.3914	138	1721.5	Dt
Ⅴ-25-603	41.5301	28.3906	123	962.782	Dt
Ⅴ-25-604	41.5407	28.3906	147	1180.53	Dt
Ⅴ-25-605	39.8762	28.3892	106	1717.02	Dt
Ⅴ-25-606	41.4032	28.3878	116	1904.64	Dt
Ⅴ-25-607	41.5123	28.3864	133	1487.26	Dt
Ⅴ-25-608	39.9887	28.3861	111	1915.34	Dt
Ⅴ-25-609	41.4326	28.3861	112	1152.78	Dt
Ⅴ-25-610	41.6679	28.3861	101	1215.8	Dt
Ⅴ-25-611	39.8968	28.3856	119	1277.66	Dt
Ⅴ-25-612	39.9109	28.3856	100	1063.19	Dt
Ⅴ-25-613	41.6518	28.3853	101	1369.99	Dt
Ⅴ-25-614	39.8584	28.3834	100	1181.28	Dt
Ⅴ-25-615	41.4784	28.3831	125	1449.1	Dt
Ⅴ-25-616	39.8354	28.3828	131	1772.01	Dt
Ⅴ-25-617	41.4951	28.3828	118	955	Dt
Ⅴ-25-618	39.7959	28.3811	127	1500.59	Dt
Ⅴ-25-619	40.0095	28.3809	110	2364.98	Dt
Ⅴ-25-620	41.552	28.3806	128	1333.45	Dt
Ⅴ-25-621	39.9726	28.3803	127	1296.5	Dt
Ⅴ-25-622	41.627	28.3795	116	965.486	Dt
Ⅴ-25-623	39.9218	28.3786	113	1642.85	Dt
Ⅴ-25-624	41.6865	28.3784	123	1289.8	Dt
Ⅴ-25-625	40.0279	28.3781	106	1723.2	Dt
Ⅴ-25-626	39.9948	28.3778	116	719.336	Dt
Ⅴ-25-627	41.6118	28.3761	136	1406.93	Dt
Ⅴ-25-628	39.8115	28.3759	103	2136.07	Dt
Ⅴ-25-629	41.7193	28.375	121	1167.28	Dt
Ⅴ-25-630	41.6584	28.3736	106	830.835	Dt
Ⅴ-25-631	39.8684	28.3725	100	1954.91	Dt
Ⅴ-25-632	40.0129	28.37	109	1125.91	Dt
Ⅴ-25-633	41.5134	28.3695	107	776.29	Dt
Ⅴ-25-634	39.9323	28.3684	105	1777.29	Dt
Ⅴ-25-635	41.7818	28.3675	105	1362.54	Dt
Ⅴ-25-636	39.9554	28.367	101	1845.15	Dt
Ⅴ-25-637	41.559	28.3659	126	1419.52	Dt
Ⅴ-25-638	41.7493	28.3656	101	1392.25	Dt
Ⅴ-25-639	41.5959	28.365	109	848.361	Dt
Ⅴ-25-640	40.0326	28.3645	108	1366.32	Dt
Ⅴ-25-641	41.6193	28.3642	109	1759.53	Dt
Ⅴ-25-642	39.7987	28.3631	112	1424.52	Dt
Ⅴ-25-643	39.8812	28.3609	128	1352.92	Dt
Ⅴ-25-644	39.8579	28.36	133	1645.08	Dt
Ⅴ-25-645	41.3762	28.3586	101	1590.73	Dt
Ⅴ-25-646	39.8959	28.3584	117	1942.43	Dt
Ⅴ-25-647	39.9998	28.3584	113	1024.81	Dt
Ⅴ-25-648	39.9184	28.357	139	1270.55	Dt
Ⅴ-25-649	41.5276	28.3553	116	1793.43	Dt
Ⅴ-25-650	41.6357	28.3553	113	1602.19	Dt
Ⅴ-25-651	41.7443	28.3545	101	1101.49	Dt
Ⅴ-25-652	40.0276	28.3525	105	922.085	Dt
Ⅴ-25-653	41.6965	28.3506	110	1940.83	Dt
Ⅴ-25-654	39.7201	28.3503	105	1145.44	Dt
Ⅴ-25-655	39.7948	28.3484	106	1608.1	Dt
Ⅴ-25-656	39.9198	28.3484	100	1577.35	Dt
Ⅴ-25-657	41.5423	28.3481	129	1046.15	Dt
Ⅴ-25-658	41.5145	28.3473	120	1489.27	Dt
Ⅴ-25-659	41.5595	28.3473	131	1611.93	Dt
Ⅴ-25-660	40.0032	28.3445	114	1085.12	Dt
Ⅴ-25-661	39.807	28.3439	105	1053.93	Dt
Ⅴ-25-662	41.8701	28.3423	106	1208.63	Dt
Ⅴ-25-663	41.8384	28.3389	113	1801.33	Dt
Ⅴ-25-664	39.8701	28.3375	129	944.206	Dt
Ⅴ-25-665	41.519	28.3348	121	2360.8	Dt
Ⅴ-25-666	39.9148	28.3342	113	1218.56	Dt
Ⅴ-25-667	41.5415	28.3342	109	1306.46	Dt
Ⅴ-25-668	41.6162	28.3339	101	1723.27	Dt
Ⅴ-25-669	40.0168	28.3328	112	889.732	Dt
Ⅴ-25-670	39.962	28.3323	137	2196.4	Dt
Ⅴ-25-671	40.0476	28.3323	104	883.185	Dt
Ⅴ-25-672	41.7679	28.332	102	1133.28	Dt
Ⅴ-25-673	41.7076	28.3317	103	1297.83	Dt
Ⅴ-25-674	39.9001	28.3284	106	1082.79	Dt
Ⅴ-25-675	39.882	28.3256	106	1424.35	Dt
Ⅴ-25-676	39.9298	28.3242	104	1090.8	Dt
Ⅴ-25-677	41.5701	28.3239	123	1030.63	Dt
Ⅴ-25-678	39.7845	28.3234	129	1713.17	Dt
Ⅴ-25-679	41.5507	28.3223	121	944.233	Dt
Ⅴ-25-680	41.8282	28.3217	108	2104	Dt
Ⅴ-25-681	39.8029	28.32	137	1270.05	Dt
Ⅴ-25-682	39.7518	28.3184	100	1541.53	Dt
Ⅴ-25-683	41.214	28.3184	101	971.355	Dt
Ⅴ-25-684	41.7918	28.3181	106	1121.42	Dt
Ⅴ-25-685	39.9612	28.3175	120	1453.87	Dt
Ⅴ-25-686	39.9401	28.3161	116	2400.86	Dt
Ⅴ-25-687	39.8845	28.3139	116	1686.14	Dt
Ⅴ-25-688	39.8315	28.3117	122	1353.51	Dt
Ⅴ-25-689	41.5973	28.3095	117	1112.64	Dt
Ⅴ-25-690	39.7726	28.3086	114	1740.52	Dt
Ⅴ-25-691	39.8515	28.3086	100	1419.44	Dt
Ⅴ-25-692	39.8112	28.3078	126	562.542	Dt
Ⅴ-25-693	39.7559	28.3075	147	1206.83	Dt
Ⅴ-25-694	41.7151	28.307	100	1640.12	Dt
Ⅴ-25-695	39.9937	28.3053	101	993.794	Dt
Ⅴ-25-696	41.6987	28.305	112	1453.46	Dt
Ⅴ-25-697	41.6465	28.3039	100	770.546	Dt
Ⅴ-25-698	41.549	28.3031	146	1164.21	Dt
Ⅴ-25-699	41.8279	28.3031	106	1090.62	Dt
Ⅴ-25-700	41.6807	28.3025	117	1139.36	Dt
Ⅴ-25-701	39.777	28.302	134	775.035	Dt
Ⅴ-25-702	39.7951	28.3014	101	942.032	Dt
Ⅴ-25-703	41.6265	28.3	113	1845.3	Dt
Ⅴ-25-704	41.6573	28.2995	103	1533.33	Dt
Ⅴ-25-705	39.7162	28.2975	126	1417.58	Dt
Ⅴ-25-706	39.8662	28.2931	126	1611.43	Dt
Ⅴ-25-707	41.5909	28.2903	116	915.384	Dt
Ⅴ-25-708	41.5554	28.29	117	1680.78	Dt
Ⅴ-25-709	41.7107	28.2895	105	1606.84	Dt
Ⅴ-25-710	39.7512	28.2884	100	1182.89	Dt
Ⅴ-25-711	39.7684	28.2884	120	1083.19	Dt
Ⅴ-25-712	39.8879	28.2873	100	1372.31	Dt
Ⅴ-25-713	41.6257	28.2864	101	843.626	Dt
Ⅴ-25-714	41.7773	28.2861	100	1911.1	Dt
Ⅴ-25-715	39.8073	28.2859	111	1521.7	Dt
Ⅴ-25-716	41.6004	28.2859	105	963.367	Dt
Ⅴ-25-717	40.037	28.2836	104	845.084	Dt
Ⅴ-25-718	39.6895	28.2775	111	2279.62	Dt
Ⅴ-25-719	39.6648	28.2759	103	1192.22	Dt
Ⅴ-25-720	39.7668	28.2759	114	1156.94	Dt
Ⅴ-25-721	39.7954	28.2759	121	1401.01	Dt
Ⅴ-25-722	40.0307	28.2723	109	1035.58	Dt
Ⅴ-25-723	41.8698	28.2703	100	1331.14	Dt
Ⅴ-25-724	39.839	28.2698	101	1680.24	Dt
Ⅴ-25-725	39.9048	28.2684	100	1988.11	Dt
Ⅴ-25-726	39.8548	28.265	111	1457.21	Dt
Ⅴ-25-727	39.7245	28.2625	119	1612.88	Dt
Ⅴ-25-728	39.8151	28.2625	100	1205.63	Dt
Ⅴ-25-729	39.7609	28.2611	112	1527.82	Dt
Ⅴ-25-730	41.6809	28.2609	111	1057.28	Dt
Ⅴ-25-731	39.7865	28.2606	137	1332.24	Dt
Ⅴ-25-732	39.877	28.2606	104	1007.93	Dt
Ⅴ-25-733	39.652	28.2598	103	1462.06	Dt
Ⅴ-25-734	39.7023	28.252	113	1115.22	Dt
Ⅴ-25-735	39.9465	28.2506	103	1584.42	Dt
Ⅴ-25-736	41.6893	28.25	101	1301.33	Dt
Ⅴ-25-737	39.8165	28.2489	118	1374.73	Dt
Ⅴ-25-738	41.827	28.2467	104	1076.35	Dt
Ⅴ-25-739	39.6848	28.2456	100	1736.92	Dt
Ⅴ-25-740	39.6376	28.2409	101	1269.78	Dt
Ⅴ-25-741	39.799	28.2395	108	1046.66	Dt
Ⅴ-25-742	39.7315	28.2384	116	1470.05	Dt
Ⅴ-25-743	39.9157	28.2381	110	1909.49	Dt
Ⅴ-25-744	39.8276	28.2375	136	1653.56	Dt
Ⅴ-25-745	39.8723	28.2336	108	1858.12	Dt
Ⅴ-25-746	39.6568	28.2306	107	1987.55	Dt
Ⅴ-25-747	39.7634	28.2261	118	1390.07	Dt
Ⅴ-25-748	39.6265	28.2217	120	1648.07	Dt
Ⅴ-25-749	41.6665	28.2164	116	1396.79	Dt
Ⅴ-25-750	39.6826	28.2161	114	1709.98	Dt
Ⅴ-25-751	39.749	28.215	113	1804.8	Dt
Ⅴ-25-752	39.8023	28.2148	135	1579.3	Dt
Ⅴ-25-753	39.6468	28.2145	120	1521.61	Dt
Ⅴ-25-754	39.7087	28.2134	145	1827.84	Dt
Ⅴ-25-755	39.6654	28.2131	121	1591.74	Dt
Ⅴ-25-756	41.6276	28.212	103	1103.13	Dt
Ⅴ-25-757	41.599	28.2084	101	1332.39	Dt
Ⅴ-25-758	41.5548	28.2048	112	835.403	Dt
Ⅴ-25-759	39.8243	28.2036	105	1270.49	Dt
Ⅴ-25-760	41.5662	28.2023	107	1752.66	Dt
Ⅴ-25-761	39.6429	28.2009	116	1534.27	Dt
Ⅴ-25-762	39.8882	28.1995	111	1157.22	Dt
Ⅴ-25-763	40.0232	28.1978	104	1732.61	Dt
Ⅴ-25-764	39.7904	28.1973	145	2045.06	Dt
Ⅴ-25-765	39.914	28.1961	108	1780.48	Dt
Ⅴ-25-766	39.8679	28.1953	102	1450.26	Dt
Ⅴ-25-767	39.7173	28.1948	118	1140.7	Dt
Ⅴ-25-768	41.4487	28.1945	106	1556.23	Dt
Ⅴ-25-769	39.969	28.1942	109	1139.01	Dt
Ⅴ-25-770	41.8582	28.1934	111	1322.16	Dt
Ⅴ-25-771	41.6134	28.1917	125	1182.61	Dt
Ⅴ-25-772	39.6034	28.1906	148	1862.03	Dt
Ⅴ-25-773	39.6668	28.1895	129	1391.89	Dt
Ⅴ-25-774	39.6251	28.1889	109	1603.64	Dt
Ⅴ-25-775	39.5712	28.1886	121	1575.99	Dt
Ⅴ-25-776	39.5559	28.1878	113	1391.19	Dt
Ⅴ-25-777	41.562	28.1878	122	1193.01	Dt
Ⅴ-25-778	41.6637	28.1856	114	1344.43	Dt
Ⅴ-25-779	40.1079	28.185	103	1536.53	Dt
Ⅴ-25-780	41.5943	28.1842	103	1432.55	Dt
Ⅴ-25-781	41.7207	28.1834	104	790.643	Dt
Ⅴ-25-782	39.7734	28.1814	110	1482.98	Dt
Ⅴ-25-783	39.9023	28.1803	102	1074.68	Dt
Ⅴ-25-784	39.8348	28.1781	138	1750.15	Dt
Ⅴ-25-785	40.1259	28.1781	106	1915.62	Dt
Ⅴ-25-786	39.8882	28.1759	102	820.912	Dt
Ⅴ-25-787	39.9882	28.1748	110	1264.91	Dt
Ⅴ-25-788	39.6376	28.1745	125	741.291	Dt
Ⅴ-25-789	41.6743	28.1731	107	1140.08	Dt
Ⅴ-25-790	39.7087	28.1717	117	1759.35	Dt
Ⅴ-25-791	39.6048	28.1698	133	1886.43	Dt
Ⅴ-25-792	41.2295	28.1684	104	1137.71	Dt
Ⅴ-25-793	41.7926	28.1681	126	1234.51	Dt
Ⅴ-25-794	41.6151	28.1675	135	1542.63	Dt
Ⅴ-25-795	39.9712	28.1667	111	1767.98	Dt
Ⅴ-25-796	41.6479	28.1656	103	1797.33	Dt
Ⅴ-25-797	40.1068	28.1648	100	1495.36	Dt
Ⅴ-25-798	41.7665	28.1648	107	968.231	Dt
Ⅴ-25-799	41.5998	28.1636	115	1283.88	Dt
Ⅴ-25-800	41.8407	28.1634	106	908.379	Dt
Ⅴ-25-801	41.7026	28.1631	104	831.264	Dt
Ⅴ-25-802	40.0187	28.1611	107	1080.25	Dt
Ⅴ-25-803	41.7459	28.1592	109	1897.9	Dt
Ⅴ-25-804	39.9532	28.1589	142	1511.7	Dt
Ⅴ-25-805	39.7398	28.1586	142	2275.32	Dt
Ⅴ-25-806	39.9993	28.1586	107	1238.23	Dt
Ⅴ-25-807	39.9743	28.1584	108	1042.61	Dt
Ⅴ-25-808	39.6768	28.1573	100	834.909	Dt
Ⅴ-25-809	39.6293	28.1536	129	868.751	Dt
Ⅴ-25-810	40.0729	28.1525	117	1456.59	Dt
Ⅴ-25-811	39.6004	28.1514	113	2024.2	Dt
Ⅴ-25-812	40.0487	28.15	113	1528.25	Dt
Ⅴ-25-813	41.7757	28.15	102	1154.42	Dt
Ⅴ-25-814	41.6593	28.1486	108	1314.61	Dt
Ⅴ-25-815	39.7384	28.1481	105	987.173	Dt
Ⅴ-25-816	39.7943	28.1481	108	1087.55	Dt
Ⅴ-25-817	39.8368	28.1461	109	1025.24	Dt
Ⅴ-25-818	39.8545	28.1436	108	1098.44	Dt
Ⅴ-25-819	39.6779	28.1428	115	1168.72	Dt
Ⅴ-25-820	39.6562	28.1409	116	804.338	Dt
Ⅴ-25-821	39.5245	28.1403	136	924.17	Dt
Ⅴ-25-822	39.772	28.1398	140	2147.09	Dt
Ⅴ-25-823	39.6901	28.1392	142	1839.11	Dt
Ⅴ-25-824	39.5609	28.1389	100	1425.77	Dt
Ⅴ-25-825	39.6415	28.1384	118	1326.46	Dt
Ⅴ-25-826	39.5448	28.1381	115	1415.54	Dt
Ⅴ-25-827	39.879	28.1367	106	1441.57	Dt
Ⅴ-25-828	39.9101	28.1367	130	1418.27	Dt
Ⅴ-25-829	40.2148	28.1364	102	906.771	Dt
Ⅴ-25-830	41.6223	28.1345	109	1464.97	Dt
Ⅴ-25-831	41.2554	28.1325	100	1335.59	Dt
Ⅴ-25-832	39.727	28.1323	101	2021.7	Dt
Ⅴ-25-833	39.962	28.1314	114	1473.97	Dt
Ⅴ-25-834	39.6765	28.1298	115	1405.55	Dt
Ⅴ-25-835	39.7126	28.1295	114	1360.19	Dt
Ⅴ-25-836	40.1723	28.1286	101	1648.3	Dt
Ⅴ-25-837	39.562	28.1278	122	1225.23	Dt
Ⅴ-25-838	39.9804	28.1273	111	1399.66	Dt
Ⅴ-25-839	39.8415	28.1248	118	2209.17	Dt
Ⅴ-25-840	39.6229	28.122	118	1251.7	Dt
Ⅴ-25-841	40.1009	28.1198	109	1812.03	Dt
Ⅴ-25-842	39.9662	28.1192	104	1204.87	Dt
Ⅴ-25-843	39.9176	28.1186	116	1379.91	Dt
Ⅴ-25-844	40.1668	28.1167	102	1039.82	Dt
Ⅴ-25-845	39.5104	28.1164	118	1536.36	Dt
Ⅴ-25-846	39.8995	28.1145	101	1716.72	Dt
Ⅴ-25-847	39.6429	28.1142	111	1292.41	Dt
Ⅴ-25-848	39.6851	28.1139	103	1274.98	Dt
Ⅴ-25-849	39.9807	28.1136	103	1481.72	Dt
Ⅴ-25-850	39.5482	28.1134	100	1315.41	Dt
Ⅴ-25-851	39.7993	28.1128	108	1035.04	Dt
Ⅴ-25-852	39.4818	28.1125	132	1232.8	Dt
Ⅴ-25-853	39.8504	28.1123	136	1843.54	Dt
Ⅴ-25-854	41.772	28.1117	100	2099.97	Dt
Ⅴ-25-855	40.2918	28.1103	107	1620.22	Dt
Ⅴ-25-856	39.9984	28.1089	102	1723.16	Dt
Ⅴ-25-857	39.8709	28.1084	124	2173.65	Dt
Ⅴ-25-858	39.624	28.1073	130	1433.79	Dt
Ⅴ-25-859	39.9051	28.1073	109	1702.49	Dt
Ⅴ-25-860	39.9965	28.0992	116	1000.61	Dt
Ⅴ-25-861	39.5904	28.0981	111	1152.09	Dt
Ⅴ-25-862	40.0545	28.0978	102	848.252	Dt
Ⅴ-25-863	39.6059	28.0975	104	1410.75	Dt
Ⅴ-25-864	39.9226	28.0975	111	1223.67	Dt
Ⅴ-25-865	39.8882	28.0973	108	1906.99	Dt
Ⅴ-25-866	39.6918	28.0948	123	2108.55	Dt
Ⅴ-25-867	39.7132	28.0928	122	714.817	Dt
Ⅴ-25-868	39.4226	28.0917	122	1499.21	Dt
Ⅴ-25-869	39.5279	28.0914	162	1503.41	Dt
Ⅴ-25-870	39.6651	28.0911	104	1176.62	Dt
Ⅴ-25-871	39.7254	28.0903	121	1770.53	Dt
Ⅴ-25-872	39.5057	28.0898	104	1240.06	Dt
Ⅴ-25-873	39.5757	28.0898	111	1625.65	Dt
Ⅴ-25-874	39.869	28.0881	116	856.648	Dt
Ⅴ-25-875	39.957	28.0881	144	1735.07	Dt
Ⅴ-25-876	39.8943	28.0853	117	1558.11	Dt
Ⅴ-25-877	39.9284	28.085	110	1272.03	Dt
Ⅴ-25-878	39.7701	28.08	122	1621.39	Dt
Ⅴ-25-879	41.7648	28.0795	109	1392.97	Dt
Ⅴ-25-880	39.8507	28.0775	111	1605.94	Dt
Ⅴ-25-881	39.402	28.0761	112	1963.97	Dt
Ⅴ-25-882	39.5545	28.0756	111	1876.92	Dt
Ⅴ-25-883	39.6943	28.0753	120	1290.59	Dt
Ⅴ-25-884	41.3382	28.075	110	1582.8	Dt
Ⅴ-25-885	39.8979	28.0748	110	1091	Dt
Ⅴ-25-886	41.4701	28.0748	112	894.749	Dt
Ⅴ-25-887	39.9268	28.0745	103	1177.95	Dt
Ⅴ-25-888	39.9848	28.0736	101	1143.78	Dt
Ⅴ-25-889	39.7882	28.0728	103	2128.56	Dt
Ⅴ-25-890	39.4798	28.0723	138	1844.39	Dt
Ⅴ-25-891	39.5212	28.0689	140	1485.59	Dt
Ⅴ-25-892	41.7782	28.0648	101	1444.02	Dt
Ⅴ-25-893	39.9854	28.0625	100	1058.59	Dt
Ⅴ-25-894	39.8115	28.0617	115	1980.69	Dt
Ⅴ-25-895	39.7012	28.0606	100	1400.47	Dt
Ⅴ-25-896	39.4173	28.06	105	1224.57	Dt
Ⅴ-25-897	41.4698	28.0581	107	869.839	Dt
Ⅴ-25-898	39.9259	28.0567	118	1941.68	Dt
Ⅴ-25-899	40.3829	28.0536	103	2020.02	Dt
Ⅴ-25-900	39.5293	28.0534	122	1141.91	Dt
Ⅴ-25-901	39.9443	28.052	125	1298.57	Dt
Ⅴ-25-902	40.0076	28.052	104	1875	Dt
Ⅴ-25-903	39.6062	28.0495	152	2178.89	Dt
Ⅴ-25-904	39.7254	28.0492	112	1136.4	Dt
Ⅴ-25-905	40.0609	28.0478	101	1305.74	Dt
Ⅴ-25-906	39.6787	28.0473	111	1575.61	Dt
Ⅴ-25-907	39.3987	28.0467	118	1289.01	Dt
Ⅴ-25-908	39.5604	28.0453	132	1225.46	Dt
Ⅴ-25-909	40.1226	28.0453	100	1616.12	Dt
Ⅴ-25-910	39.4954	28.045	112	993.514	Dt
Ⅴ-25-911	40.3265	28.045	101	1467.42	Dt
Ⅴ-25-912	39.7582	28.0448	101	1517.6	Dt
Ⅴ-25-913	39.5795	28.0409	108	981.607	Dt
Ⅴ-25-914	39.5448	28.0403	108	1329.87	Dt
Ⅴ-25-915	39.9565	28.0403	110	1237.01	Dt
Ⅴ-25-916	39.8943	28.0381	130	1607.07	Dt
Ⅴ-25-917	39.5059	28.0356	150	1202.23	Dt
Ⅴ-25-918	39.7009	28.0348	103	1528.55	Dt
Ⅴ-25-919	40.0451	28.0342	104	1247.18	Dt
Ⅴ-25-920	39.6418	28.0328	100	1134.64	Dt
Ⅴ-25-921	39.4868	28.0323	127	1542.95	Dt
Ⅴ-25-922	39.9168	28.032	114	1442.54	Dt
Ⅴ-25-923	39.6626	28.0309	107	931.202	Dt
Ⅴ-25-924	39.6168	28.0289	112	1310.72	Dt
Ⅴ-25-925	40.0718	28.0275	107	1157.86	Dt
Ⅴ-25-926	39.9751	28.0273	113	2154.68	Dt
Ⅴ-25-927	39.7387	28.027	110	1478.29	Dt
Ⅴ-25-928	40.2276	28.0256	102	1037.94	Dt
Ⅴ-25-929	39.4704	28.0245	110	1733.91	Dt
Ⅴ-25-930	39.4454	28.0236	113	1233.22	Dt
Ⅴ-25-931	39.9495	28.0228	103	1112.98	Dt
Ⅴ-25-932	41.4229	28.0225	104	1084.92	Dt
Ⅴ-25-933	39.5809	28.0217	115	2264.83	Dt
Ⅴ-25-934	39.8798	28.0217	104	673.261	Dt
Ⅴ-25-935	39.8498	28.02	111	763.179	Dt
Ⅴ-25-936	39.9951	28.0198	116	1586.29	Dt
Ⅴ-25-937	39.7995	28.0175	104	1816.6	Dt
Ⅴ-25-938	41.2373	28.0167	107	1091.99	Dt
Ⅴ-25-939	39.5565	28.0164	103	1167.1	Dt
Ⅴ-25-940	39.5034	28.0161	147	923.44	Dt
Ⅴ-25-941	39.8579	28.0159	111	1664.44	Dt
Ⅴ-25-942	41.4584	28.0148	106	915.482	Dt
Ⅴ-25-943	41.3718	28.0139	102	1148.37	Dt
Ⅴ-25-944	39.8948	28.0131	135	1440.84	Dt
Ⅴ-25-945	39.9387	28.0131	102	1457.12	Dt
Ⅴ-25-946	41.3893	28.0125	126	1012.05	Dt
Ⅴ-25-947	40.0443	28.0109	104	1773.43	Dt
Ⅴ-25-948	39.4598	28.0103	107	1180.8	Dt
Ⅴ-25-949	39.5212	28.01	130	1420.81	Dt
Ⅴ-25-950	39.3879	28.0086	115	910.608	Dt
Ⅴ-25-951	41.4276	28.0056	102	1425.68	Dt
Ⅴ-25-952	39.832	28.005	100	1395.33	Dt
Ⅴ-25-953	41.5068	28.005	141	873.066	Dt
Ⅴ-25-954	41.6176	28.005	115	920.145	Dt
Ⅴ-25-955	41.5895	28.0034	105	1089.77	Dt
Ⅴ-25-956	39.847	28.0031	108	1730.22	Dt
Ⅴ-25-957	40.887	28.0023	100	1521.99	Dt
Ⅴ-25-958	41.4882	28.0011	124	945.494	Dt
Ⅴ-25-959	39.8754	27.9992	108	1504.13	Dt
Ⅴ-25-960	39.8948	27.9992	110	1020.56	Dt
Ⅴ-25-961	39.4837	27.9989	111	1549.38	Dt
Ⅴ-25-962	39.6362	27.9984	113	1591.71	Dt
Ⅴ-25-963	39.9518	27.9984	109	1535.17	Dt
Ⅴ-25-964	39.4426	27.9975	106	2123.28	Dt
Ⅴ-25-965	40.2857	27.9975	105	1610.49	Dt
Ⅴ-25-966	39.3857	27.9973	104	1278.68	Dt
Ⅴ-25-967	40.0093	27.9964	100	802.399	Dt
Ⅴ-25-968	40.0665	27.9945	102	996.415	Dt
Ⅴ-25-969	41.5723	27.9945	107	1298.57	Dt
Ⅴ-25-970	39.7698	27.9939	104	1676	Dt
Ⅴ-25-971	41.4595	27.9939	108	941.114	Dt
Ⅴ-25-972	40.0482	27.9934	104	1779.62	Dt
Ⅴ-25-973	39.9104	27.9928	100	1649.17	Dt
Ⅴ-25-974	41.4429	27.9917	100	1437.53	Dt
Ⅴ-25-975	41.5173	27.9917	125	1460.76	Dt
Ⅴ-25-976	39.4634	27.9914	107	1649.32	Dt
Ⅴ-25-977	39.6012	27.9903	102	1593.13	Dt
Ⅴ-25-978	39.6837	27.9884	102	802	Dt
Ⅴ-25-979	39.5018	27.9881	106	1172.2	Dt
Ⅴ-25-980	39.9579	27.987	143	1209.84	Dt
Ⅴ-25-981	40.2915	27.9867	110	1934.27	Dt
Ⅴ-25-982	41.6168	27.9864	103	1612.48	Dt
Ⅴ-25-983	39.6651	27.9856	157	1513.24	Dt
Ⅴ-25-984	41.5043	27.9856	132	1374.5	Dt
Ⅴ-25-985	39.4451	27.9853	127	1200.31	Dt
Ⅴ-25-986	39.3698	27.9839	108	1869.18	Dt
Ⅴ-25-987	39.4726	27.982	102	1539.65	Dt
Ⅴ-25-988	39.6443	27.982	123	1904.44	Dt
Ⅴ-25-989	39.8529	27.9809	125	1161.8	Dt
Ⅴ-25-990	39.8676	27.9798	131	1704.72	Dt
Ⅴ-25-991	39.5598	27.9786	112	1790.62	Dt
Ⅴ-25-992	39.7059	27.9773	111	1615.33	Dt
Ⅴ-25-993	40.0051	27.9761	117	1971.13	Dt
Ⅴ-25-994	39.9812	27.9736	116	2065.25	Dt
Ⅴ-25-995	40.8984	27.9734	113	1223.96	Dt
Ⅴ-25-996	41.4273	27.9734	118	1393.1	Dt
Ⅴ-25-997	41.4893	27.9728	116	1960.44	Dt
Ⅴ-25-998	39.734	27.9723	128	1200.11	Dt
Ⅴ-25-999	40.389	27.9723	101	1199.57	Dt
Ⅴ-25-1000	39.3993	27.972	132	1041.77	Dt
Ⅴ-25-1001	39.7557	27.9717	121	1640.52	Dt
Ⅴ-25-1002	39.5326	27.9711	124	803.559	Dt
Ⅴ-25-1003	39.6001	27.9698	121	2122.12	Dt
Ⅴ-25-1004	39.9518	27.9689	111	2031.86	Dt
Ⅴ-25-1005	41.3982	27.9686	102	1501.85	Dt
Ⅴ-25-1006	39.6543	27.9681	178	1995.94	Dt
Ⅴ-25-1007	39.8868	27.9681	109	1254.83	Dt
Ⅴ-25-1008	39.462	27.9678	106	1653.36	Dt
Ⅴ-25-1009	39.9004	27.967	114	804.346	Dt
Ⅴ-25-1010	39.6243	27.9667	115	2295.09	Dt
Ⅴ-25-1011	41.3545	27.9667	103	2010.03	Dt
Ⅴ-25-1012	39.8115	27.9664	119	1535.79	Dt
Ⅴ-25-1013	40.2173	27.9664	107	1270.98	Dt
Ⅴ-25-1014	41.442	27.9642	113	1352.36	Dt
Ⅴ-25-1015	39.8682	27.9634	112	1785.85	Dt
Ⅴ-25-1016	39.719	27.9628	118	1710.45	Dt
Ⅴ-25-1017	39.5851	27.9623	105	1582.39	Dt
Ⅴ-25-1018	39.3493	27.962	143	1632.62	Dt
Ⅴ-25-1019	39.367	27.9614	102	1518.89	Dt
Ⅴ-25-1020	40.2682	27.9603	105	1341.76	Dt
Ⅴ-25-1021	39.8479	27.9575	122	1522.58	Dt
Ⅴ-25-1022	41.4009	27.9575	102	888.687	Dt
Ⅴ-25-1023	39.8984	27.9564	103	1169.73	Dt
Ⅴ-25-1024	39.5093	27.9561	103	992.123	Dt
Ⅴ-25-1025	39.8715	27.955	118	2004.79	Dt
Ⅴ-25-1026	41.2034	27.9539	103	1685.63	Dt
Ⅴ-25-1027	41.4598	27.9531	111	2426.76	Dt
Ⅴ-25-1028	39.3204	27.9523	116	904.027	Dt
Ⅴ-25-1029	39.3798	27.9523	104	1828.77	Dt
Ⅴ-25-1030	39.9451	27.952	104	1567.5	Dt
Ⅴ-25-1031	40.0632	27.952	107	1067.78	Dt
Ⅴ-25-1032	40.9295	27.9509	104	1253.81	Dt
Ⅴ-25-1033	40.2407	27.9498	110	1359.02	Dt
Ⅴ-25-1034	39.8279	27.9489	118	817.665	Dt
Ⅴ-25-1035	39.4023	27.9486	142	1317.78	Dt
Ⅴ-25-1036	39.6648	27.9484	101	1057.07	Dt
Ⅴ-25-1037	39.9304	27.9475	135	1440.64	Dt
Ⅴ-25-1038	39.7276	27.9473	102	1951.41	Dt
Ⅴ-25-1039	39.8037	27.9473	114	1867.94	Dt
Ⅴ-25-1040	39.6015	27.947	127	1366.76	Dt
Ⅴ-25-1041	39.4509	27.945	135	1764.9	Dt
Ⅴ-25-1042	40.0495	27.945	106	1078.97	Dt
Ⅴ-25-1043	40.1612	27.9406	107	1040.9	Dt
Ⅴ-25-1044	39.4737	27.9403	101	1626.02	Dt
Ⅴ-25-1045	39.6054	27.94	115	1502.44	Dt
Ⅴ-25-1046	39.6251	27.9398	110	2012.01	Dt
Ⅴ-25-1047	39.6507	27.9398	104	1421.59	Dt
Ⅴ-25-1048	40.1209	27.9398	103	1419.85	Dt
Ⅴ-25-1049	39.4204	27.9386	107	2364.32	Dt
Ⅴ-25-1050	39.4926	27.9381	119	1846.52	Dt
Ⅴ-25-1051	39.7962	27.9378	113	874.337	Dt
Ⅴ-25-1052	39.6857	27.9367	100	757.016	Dt
Ⅴ-25-1053	39.7612	27.9364	109	1977.45	Dt
Ⅴ-25-1054	41.5645	27.9364	107	1489.04	Dt
Ⅴ-25-1055	40.0187	27.935	121	2006.2	Dt
Ⅴ-25-1056	39.8726	27.9309	102	1366.15	Dt
Ⅴ-25-1057	40.2612	27.9309	114	755.306	Dt
Ⅴ-25-1058	40.1957	27.9306	102	1494.04	Dt
Ⅴ-25-1059	39.5423	27.9295	104	1116.74	Dt
Ⅴ-25-1060	39.3159	27.9286	105	1153.8	Dt
Ⅴ-25-1061	40.0851	27.9273	126	1160.89	Dt
Ⅴ-25-1062	39.6587	27.9259	103	1277.21	Dt
Ⅴ-25-1063	39.5984	27.9253	127	1643.16	Dt
Ⅴ-25-1064	39.2859	27.9248	111	1553.39	Dt
Ⅴ-25-1065	41.4629	27.9245	116	1591.74	Dt
Ⅴ-25-1066	39.9957	27.9242	109	783.945	Dt
Ⅴ-25-1067	40.1043	27.9239	106	1242.44	Dt
Ⅴ-25-1068	39.8437	27.9223	107	846.69	Dt
Ⅴ-25-1069	41.5862	27.9211	105	1269.22	Dt
Ⅴ-25-1070	41.2898	27.9206	113	2498.99	Dt
Ⅴ-25-1071	39.8543	27.9203	126	1479.21	Dt
Ⅴ-25-1072	39.9384	27.92	125	2377.24	Dt
Ⅴ-25-1073	41.3509	27.9192	115	2111.39	Dt
Ⅴ-25-1074	41.2443	27.9184	115	1404.41	Dt
Ⅴ-25-1075	39.7432	27.9167	141	1599.25	Dt
Ⅴ-25-1076	39.3345	27.9161	106	784.92	Dt
Ⅴ-25-1077	39.9154	27.9156	110	1733.11	Dt
Ⅴ-25-1078	41.3173	27.9145	111	2725.94	Dt
Ⅴ-25-1079	41.4026	27.9142	105	1139.03	Dt
Ⅴ-25-1080	39.5234	27.9139	107	2265.71	Dt
Ⅴ-25-1081	40.1923	27.9131	100	1632.57	Dt
Ⅴ-25-1082	39.9626	27.9123	109	1492.1	Dt
Ⅴ-25-1083	41.114	27.9103	100	1457.27	Dt
Ⅴ-25-1084	41.234	27.9078	100	1009.07	Dt
Ⅴ-25-1085	40.1587	27.9064	102	1455.29	Dt
Ⅴ-25-1086	39.8779	27.9056	118	2194.35	Dt
Ⅴ-25-1087	39.4198	27.905	123	1265.39	Dt
Ⅴ-25-1088	39.9826	27.9045	108	702.591	Dt
Ⅴ-25-1089	38.9909	27.9036	102	1920.05	Dt
Ⅴ-25-1090	39.2562	27.9036	109	1914.57	Dt
Ⅴ-25-1091	39.6026	27.9031	106	1654.66	Dt
Ⅴ-25-1092	41.4718	27.9028	130	958.682	Dt
Ⅴ-25-1093	41.4329	27.9009	121	1756.14	Dt
Ⅴ-25-1094	39.3954	27.9006	115	1980.33	Dt
Ⅴ-25-1095	39.5501	27.8992	107	1982.69	Dt
Ⅴ-25-1096	39.2251	27.8989	108	741.871	Dt
Ⅴ-25-1097	39.5401	27.8989	111	920.115	Dt
Ⅴ-25-1098	39.5229	27.8986	108	1185.41	Dt
Ⅴ-25-1099	40.0159	27.8984	100	2556.11	Dt
Ⅴ-25-1100	41.2723	27.8978	102	1322.41	Dt
Ⅴ-25-1101	39.3018	27.8973	108	1689.42	Dt
Ⅴ-25-1102	39.8268	27.897	112	1770.11	Dt
Ⅴ-25-1103	39.7393	27.8964	154	2081.49	Dt
Ⅴ-25-1104	39.8123	27.8964	132	1131.5	Dt
Ⅴ-25-1105	39.4701	27.8956	102	1849.83	Dt
Ⅴ-25-1106	39.9437	27.8956	137	1309.32	Dt
Ⅴ-25-1107	40.0957	27.8945	109	1266.58	Dt
Ⅴ-25-1108	39.9595	27.8914	148	1419.86	Dt
Ⅴ-25-1109	39.9243	27.8911	119	1813.41	Dt
Ⅴ-25-1110	39.2765	27.8906	105	998.613	Dt
Ⅴ-25-1111	40.9526	27.8906	100	1472.47	Dt
Ⅴ-25-1112	41.2298	27.8903	106	1609.6	Dt
Ⅴ-25-1113	41.5234	27.8895	119	1525.3	Dt
Ⅴ-25-1114	39.582	27.8886	107	2477.16	Dt
Ⅴ-25-1115	40.0695	27.887	101	1227.74	Dt
Ⅴ-25-1116	40.1684	27.8853	108	1116.82	Dt
Ⅴ-25-1117	41.2032	27.8836	117	1295.59	Dt
Ⅴ-25-1118	41.5093	27.8836	110	1129.93	Dt
Ⅴ-25-1119	39.2426	27.8834	116	1729.25	Dt
Ⅴ-25-1120	39.6409	27.8831	105	1932	Dt
Ⅴ-25-1121	39.2607	27.8823	105	832.807	Dt
Ⅴ-25-1122	40.837	27.8823	122	1011.17	Dt
Ⅴ-25-1123	39.7768	27.8817	112	1373.4	Dt
Ⅴ-25-1124	39.8529	27.8798	136	1119.85	Dt
Ⅴ-25-1125	39.4748	27.8789	108	2308.54	Dt
Ⅴ-25-1126	39.2784	27.8786	108	1512.8	Dt
Ⅴ-25-1127	40.8093	27.8786	133	1580.19	Dt
Ⅴ-25-1128	40.9926	27.8786	105	1705.09	Dt
Ⅴ-25-1129	40.0815	27.8775	101	2054.32	Dt
Ⅴ-25-1130	39.8798	27.875	111	1423.89	Dt
Ⅴ-25-1131	39.3276	27.8742	122	2741.52	Dt
Ⅴ-25-1132	39.9362	27.8742	106	2072.48	Dt
Ⅴ-25-1133	41.2434	27.8725	128	1225.74	Dt
Ⅴ-25-1134	39.5134	27.8709	105	2010.65	Dt
Ⅴ-25-1135	41.1682	27.8709	119	1320.01	Dt
Ⅴ-25-1136	39.4009	27.87	103	1710.8	Dt
Ⅴ-25-1137	39.2023	27.8692	128	2680.32	Dt
Ⅴ-25-1138	39.3609	27.8692	111	1519.83	Dt
Ⅴ-25-1139	40.097	27.8689	104	844.139	Dt
Ⅴ-25-1140	39.999	27.8681	110	1679.71	Dt
Ⅴ-25-1141	39.6359	27.8675	109	1403.21	Dt
Ⅴ-25-1142	41.3751	27.8675	107	1886.06	Dt
Ⅴ-25-1143	41.2748	27.8661	108	1509.97	Dt
Ⅴ-25-1144	39.907	27.8656	123	1750.06	Dt
Ⅴ-25-1145	41.2198	27.8645	113	1158.03	Dt
Ⅴ-25-1146	39.1276	27.8628	107	2529.69	Dt
Ⅴ-25-1147	39.804	27.8628	122	1293.1	Dt
Ⅴ-25-1148	39.5995	27.8623	100	1411.83	Dt
Ⅴ-25-1149	39.8832	27.8614	112	2028.78	Dt
Ⅴ-25-1150	40.1854	27.8611	105	1281.44	Dt
Ⅴ-25-1151	39.7754	27.8603	109	2002.35	Dt
Ⅴ-25-1152	39.3412	27.8581	128	1534.51	Dt
Ⅴ-25-1153	39.2248	27.8578	116	1298.65	Dt
Ⅴ-25-1154	39.9832	27.8575	117	1030.41	Dt
Ⅴ-25-1155	39.747	27.8573	118	1023.35	Dt
Ⅴ-25-1156	39.9426	27.8573	135	1278.75	Dt
Ⅴ-25-1157	39.9159	27.8567	101	2361.67	Dt
Ⅴ-25-1158	40.0329	27.8564	127	1595.98	Dt
Ⅴ-25-1159	41.2109	27.8545	100	970.684	Dt
Ⅴ-25-1160	41.2634	27.8545	103	1662.86	Dt
Ⅴ-25-1161	39.6687	27.8525	116	2095.58	Dt
Ⅴ-25-1162	39.8176	27.8517	108	2342.17	Dt
Ⅴ-25-1163	39.7948	27.8509	101	1535.82	Dt
Ⅴ-25-1164	39.8795	27.845	116	1760.67	Dt
Ⅴ-25-1165	40.0395	27.8448	127	2047.22	Dt
Ⅴ-25-1166	40.014	27.8442	101	1874.35	Dt
Ⅴ-25-1167	41.3098	27.8428	102	1253.43	Dt
Ⅴ-25-1168	39.1629	27.8423	119	1707.93	Dt
Ⅴ-25-1169	39.2445	27.8411	121	2659.51	Dt
Ⅴ-25-1170	39.4718	27.8411	104	1978.42	Dt
Ⅴ-25-1171	39.7632	27.8409	129	1286.69	Dt
Ⅴ-25-1172	39.9165	27.8403	130	1816.89	Dt
Ⅴ-25-1173	39.1804	27.84	103	790.036	Dt
Ⅴ-25-1174	40.0226	27.8395	105	1660.22	Dt
Ⅴ-25-1175	39.5584	27.8392	104	864.597	Dt
Ⅴ-25-1176	41.1965	27.8392	109	1025.07	Dt
Ⅴ-25-1177	40.1587	27.8389	126	1895.24	Dt
Ⅴ-25-1178	40.0909	27.8381	100	1768.17	Dt
Ⅴ-25-1179	39.5307	27.8367	114	1105.19	Dt
Ⅴ-25-1180	39.3582	27.8353	127	1991.3	Dt
Ⅴ-25-1181	39.1407	27.8348	126	1866.77	Dt
Ⅴ-25-1182	40.0593	27.8339	120	1506.98	Dt
Ⅴ-25-1183	41.4368	27.8339	102	1568.76	Dt
Ⅴ-25-1184	40.1107	27.8334	108	1266.56	Dt
Ⅴ-25-1185	39.2648	27.8323	118	1422.42	Dt
Ⅴ-25-1186	39.3009	27.8309	121	1889.07	Dt
Ⅴ-25-1187	40.1259	27.8303	114	1586.81	Dt
Ⅴ-25-1188	41.147	27.8303	111	1845.94	Dt
Ⅴ-25-1189	39.0743	27.8295	136	1746.68	Dt
Ⅴ-25-1190	41.4873	27.8284	101	1063.95	Dt
Ⅴ-25-1191	39.5082	27.8275	104	1145.44	Dt
Ⅴ-25-1192	39.9934	27.8245	115	1105.54	Dt
Ⅴ-25-1193	39.5629	27.8211	104	1167.52	Dt
Ⅴ-25-1194	40.0679	27.8211	106	1797.93	Dt
Ⅴ-25-1195	38.9868	27.8209	107	1088.99	Dt
Ⅴ-25-1196	39.7929	27.8209	127	960.395	Dt
Ⅴ-25-1197	39.8118	27.8206	129	1804.46	Dt
Ⅴ-25-1198	39.5323	27.82	102	1685.93	Dt
Ⅴ-25-1199	39.487	27.8195	125	2079.68	Dt
Ⅴ-25-1200	41.1359	27.8189	116	1620.74	Dt
Ⅴ-25-1201	39.9059	27.8175	123	1186.01	Dt
Ⅴ-25-1202	39.3273	27.8173	116	810.423	Dt
Ⅴ-25-1203	39.8318	27.817	129	2309.1	Dt
Ⅴ-25-1204	39.2365	27.8164	108	946.971	Dt
Ⅴ-25-1205	41.4834	27.8161	104	1188.08	Dt
Ⅴ-25-1206	39.4637	27.8159	101	2055.25	Dt
Ⅴ-25-1207	39.1912	27.8139	138	1295.41	Dt
Ⅴ-25-1208	41.5073	27.8136	101	1105.13	Dt
Ⅴ-25-1209	41.2857	27.8131	111	814.986	Dt
Ⅴ-25-1210	41.3815	27.8128	115	1790.66	Dt
Ⅴ-25-1211	39.1493	27.8117	121	1993.22	Dt
Ⅴ-25-1212	39.3626	27.8117	171	1820.88	Dt
Ⅴ-25-1213	39.4154	27.8111	125	1672.48	Dt
Ⅴ-25-1214	41.239	27.8106	110	1780.68	Dt
Ⅴ-25-1215	39.6709	27.8098	112	849.831	Dt
Ⅴ-25-1216	39.7365	27.8098	118	1262.95	Dt
Ⅴ-25-1217	39.0912	27.8084	137	1219.77	Dt
Ⅴ-25-1218	39.9387	27.8078	126	2162.85	Dt
Ⅴ-25-1219	39.849	27.807	127	2009.19	Dt
Ⅴ-25-1220	39.7182	27.8067	106	1668.84	Dt
Ⅴ-25-1221	39.5368	27.8034	105	2269.33	Dt
Ⅴ-25-1222	39.6482	27.8028	102	1302.85	Dt
Ⅴ-25-1223	39.7548	27.8011	104	1193.47	Dt
Ⅴ-25-1224	40.1948	27.8009	115	1439.71	Dt
Ⅴ-25-1225	39.7901	27.7992	158	2753.28	Dt
Ⅴ-25-1226	41.2393	27.7986	115	1032.39	Dt
Ⅴ-25-1227	40.1045	27.7984	132	1563.5	Dt
Ⅴ-25-1228	39.8326	27.7978	117	1697.48	Dt
Ⅴ-25-1229	40.0282	27.797	137	896.466	Dt
Ⅴ-25-1230	39.5223	27.7964	121	1465.8	Dt
Ⅴ-25-1231	41.1615	27.7953	116	1906.49	Dt
Ⅴ-25-1232	41.1884	27.7948	101	993.45	Dt
Ⅴ-25-1233	39.8843	27.7942	104	1908.43	Dt
Ⅴ-25-1234	39.469	27.7931	123	1065.69	Dt
Ⅴ-25-1235	40.0712	27.7928	130	738.557	Dt
Ⅴ-25-1236	39.9884	27.7923	132	1700.47	Dt
Ⅴ-25-1237	39.4357	27.7911	128	1477.52	Dt
Ⅴ-25-1238	39.4926	27.7909	108	2082.76	Dt
Ⅴ-25-1239	39.4526	27.7906	120	1911.63	Dt
Ⅴ-25-1240	39.7743	27.7895	122	1556.14	Dt
Ⅴ-25-1241	39.7915	27.7895	122	957.758	Dt
Ⅴ-25-1242	41.2026	27.7889	121	1167.25	Dt
Ⅴ-25-1243	39.7448	27.7884	144	1258.46	Dt
Ⅴ-25-1244	39.3212	27.7878	113	2227.45	Dt
Ⅴ-25-1245	41.0968	27.7878	103	1897.93	Dt
Ⅴ-25-1246	39.5629	27.7864	140	1429.09	Dt
Ⅴ-25-1247	39.174	27.7861	143	1727.93	Dt
Ⅴ-25-1248	40.0084	27.7839	114	1827	Dt
Ⅴ-25-1249	41.214	27.7839	112	2688.14	Dt
Ⅴ-25-1250	39.359	27.7836	133	1637.79	Dt
Ⅴ-25-1251	39.9345	27.7834	127	1970.82	Dt
Ⅴ-25-1252	39.2573	27.7831	152	2067.29	Dt
Ⅴ-25-1253	39.6762	27.782	101	1137.61	Dt
Ⅴ-25-1254	39.0851	27.78	119	1290.49	Dt
Ⅴ-25-1255	39.8045	27.7795	105	1414.53	Dt
Ⅴ-25-1256	39.7304	27.7784	108	1612.39	Dt
Ⅴ-25-1257	41.2004	27.7781	102	1473	Dt
Ⅴ-25-1258	39.6407	27.775	107	1565.46	Dt
Ⅴ-25-1259	39.2823	27.7745	124	2556.47	Dt
Ⅴ-25-1260	40.0059	27.7711	125	1389.53	Dt
Ⅴ-25-1261	39.104	27.7703	121	1468.29	Dt
Ⅴ-25-1262	39.1482	27.7689	141	2426.1	Dt
Ⅴ-25-1263	39.7645	27.7686	109	659.304	Dt
Ⅴ-25-1264	41.199	27.7684	105	1054.04	Dt
Ⅴ-25-1265	39.2079	27.7681	101	1250.53	Dt
Ⅴ-25-1266	40.4073	27.767	104	1549.26	Dt
Ⅴ-25-1267	39.9909	27.7659	101	844.86	Dt
Ⅴ-25-1268	39.864	27.7639	117	2074.98	Dt
Ⅴ-25-1269	39.717	27.762	135	1514.22	Dt
Ⅴ-25-1270	39.8084	27.7606	110	1726.78	Dt
Ⅴ-25-1271	39.7009	27.7598	101	746.348	Dt
Ⅴ-25-1272	39.1898	27.7584	117	1211.08	Dt
Ⅴ-25-1273	39.7345	27.7578	109	2030.98	Dt
Ⅴ-25-1274	39.4134	27.757	104	895.515	Dt
Ⅴ-25-1275	39.7573	27.7564	127	1128.49	Dt
Ⅴ-25-1276	39.6332	27.7561	118	1498.47	Dt
Ⅴ-25-1277	39.1251	27.7548	136	1865.06	Dt
Ⅴ-25-1278	39.9651	27.7539	121	1739.39	Dt
Ⅴ-25-1279	39.9245	27.7536	108	1829.62	Dt
Ⅴ-25-1280	41.2157	27.7536	123	1194.78	Dt
Ⅴ-25-1281	39.7157	27.7523	112	1071.1	Dt
Ⅴ-25-1282	40.0395	27.7523	110	1524.57	Dt
Ⅴ-25-1283	39.5423	27.752	105	2241.82	Dt
Ⅴ-25-1284	39.3315	27.7511	125	1583.75	Dt
Ⅴ-25-1285	39.279	27.7495	146	1828.61	Dt
Ⅴ-25-1286	39.2134	27.7489	109	1039.21	Dt
Ⅴ-25-1287	39.6865	27.7486	117	1665.68	Dt
Ⅴ-25-1288	41.067	27.7481	113	1167.1	Dt
Ⅴ-25-1289	40.4234	27.7467	126	1522.48	Dt
Ⅴ-25-1290	41.0423	27.7461	115	1514	Dt
Ⅴ-25-1291	39.9901	27.7456	122	1261.9	Dt
Ⅴ-25-1292	40.0154	27.7453	125	1753.81	Dt
Ⅴ-25-1293	39.2351	27.7445	151	2884.38	Dt
Ⅴ-25-1294	39.1545	27.7442	162	1483.08	Dt
Ⅴ-25-1295	41.1701	27.7423	102	1585.83	Dt
Ⅴ-25-1296	39.7568	27.7411	117	1654.81	Dt
Ⅴ-25-1297	39.8407	27.74	129	2368.81	Dt
Ⅴ-25-1298	39.1954	27.7389	102	1720.31	Dt
Ⅴ-25-1299	41.082	27.7389	114	765.839	Dt
Ⅴ-25-1300	41.1048	27.7389	126	1461.39	Dt
Ⅴ-25-1301	39.0984	27.7386	162	1975.66	Dt
Ⅴ-25-1302	41.1876	27.7384	107	1681.16	Dt
Ⅴ-25-1303	39.7337	27.7381	115	1675.04	Dt
Ⅴ-25-1304	40.3357	27.7373	112	1491.11	Dt
Ⅴ-25-1305	39.342	27.7367	111	1843.53	Dt
Ⅴ-25-1306	39.644	27.7359	104	1796.02	Dt
Ⅴ-25-1307	39.2401	27.7303	125	1420.75	Dt
Ⅴ-25-1308	41.2393	27.73	111	1388.2	Dt
Ⅴ-25-1309	39.8598	27.7286	114	1573.69	Dt
Ⅴ-25-1310	39.9782	27.7286	125	2156.72	Dt
Ⅴ-25-1311	41.3134	27.7284	109	1666.32	Dt
Ⅴ-25-1312	39.4915	27.7278	113	1727.22	Dt
Ⅴ-25-1313	39.2212	27.7261	102	1801.43	Dt
Ⅴ-25-1314	39.9048	27.7259	130	3193.28	Dt
Ⅴ-25-1315	40.3723	27.7248	119	1802.01	Dt
Ⅴ-25-1316	41.334	27.7248	103	1374.02	Dt
Ⅴ-25-1317	39.3409	27.7245	135	1352.82	Dt
Ⅴ-25-1318	39.1282	27.7239	166	1551.81	Dt
Ⅴ-25-1319	39.1026	27.7214	164	2342.57	Dt
Ⅴ-25-1320	39.6895	27.7209	105	1439.31	Dt
Ⅴ-25-1321	39.3651	27.7206	126	1740.5	Dt
Ⅴ-25-1322	39.9418	27.7206	158	1850.59	Dt
Ⅴ-25-1323	39.1848	27.7203	137	1324.58	Dt
Ⅴ-25-1324	39.5218	27.7192	120	2037.88	Dt
Ⅴ-25-1325	39.2904	27.7189	126	840.546	Dt
Ⅴ-25-1326	39.2737	27.7181	121	1514.21	Dt
Ⅴ-25-1327	40.3795	27.7181	113	1840.57	Dt
Ⅴ-25-1328	41.2332	27.7178	102	1009.35	Dt
Ⅴ-25-1329	39.8787	27.7164	111	1776.62	Dt
Ⅴ-25-1330	39.2004	27.7159	137	2189.46	Dt
Ⅴ-25-1331	40.0076	27.7156	111	2001.27	Dt
Ⅴ-25-1332	39.7873	27.7145	117	1019.98	Dt
Ⅴ-25-1333	40.029	27.7125	125	1893.41	Dt
Ⅴ-25-1334	39.5509	27.71	136	1278.24	Dt
Ⅴ-25-1335	39.9065	27.7086	146	1750.47	Dt
Ⅴ-25-1336	39.932	27.7081	110	1453.6	Dt
Ⅴ-25-1337	38.9834	27.7064	123	1556.95	Dt
Ⅴ-25-1338	39.8151	27.7061	102	921.492	Dt
Ⅴ-25-1339	39.7026	27.7053	117	1762.34	Dt
Ⅴ-25-1340	39.2201	27.7045	111	1413.79	Dt
Ⅴ-25-1341	39.6857	27.7039	100	1369.55	Dt
Ⅴ-25-1342	39.257	27.7011	101	755.279	Dt
Ⅴ-25-1343	39.8898	27.7009	101	1306.81	Dt
Ⅴ-25-1344	39.8737	27.6998	102	1340.63	Dt
Ⅴ-25-1345	39.9951	27.6978	123	1301.99	Dt
Ⅴ-25-1346	39.3001	27.6961	136	1851.52	Dt
Ⅴ-25-1347	41.3468	27.6961	107	2249.79	Dt
Ⅴ-25-1348	39.2037	27.6928	111	1923.66	Dt
Ⅴ-25-1349	41.2154	27.6925	114	1812.03	Dt
Ⅴ-25-1350	39.399	27.692	140	1396.52	Dt
Ⅴ-25-1351	39.979	27.6911	120	1647.69	Dt
Ⅴ-25-1352	39.1007	27.6909	106	895.207	Dt
Ⅴ-25-1353	39.4534	27.6903	119	1138.7	Dt
Ⅴ-25-1354	39.7868	27.6895	149	2999.9	Dt
Ⅴ-25-1355	41.3526	27.6895	102	928.114	Dt
Ⅴ-25-1356	39.0323	27.6878	135	2432.4	Dt
Ⅴ-25-1357	41.3623	27.6873	105	2305.8	Dt
Ⅴ-25-1358	39.8318	27.6864	124	940.904	Dt
Ⅴ-25-1359	39.1459	27.6856	129	1701.51	Dt
Ⅴ-25-1360	39.2329	27.6834	144	1719.06	Dt
Ⅴ-25-1361	39.712	27.6811	122	1735.8	Dt
Ⅴ-25-1362	39.8143	27.6809	129	1600.15	Dt
Ⅴ-25-1363	39.6698	27.6803	127	937.991	Dt
Ⅴ-25-1364	39.619	27.6795	119	1373.73	Dt
Ⅴ-25-1365	39.5026	27.6773	130	1457.46	Dt
Ⅴ-25-1366	41.0901	27.677	112	1126.63	Dt
Ⅴ-25-1367	39.8418	27.6759	110	1201.69	Dt
Ⅴ-25-1368	41.3429	27.675	126	1780.95	Dt
Ⅴ-25-1369	41.1026	27.6748	102	1529.89	Dt
Ⅴ-25-1370	39.2598	27.6734	133	1720.98	Dt
Ⅴ-25-1371	39.3995	27.6731	112	1655.98	Dt
Ⅴ-25-1372	39.0793	27.6711	122	1637.52	Dt
Ⅴ-25-1373	39.4482	27.6706	132	2219.39	Dt
Ⅴ-25-1374	39.5534	27.67	123	1495.57	Dt
Ⅴ-25-1375	39.9509	27.6698	101	1190.39	Dt
Ⅴ-25-1376	39.9179	27.6692	104	1224.38	Dt
Ⅴ-25-1377	39.4068	27.6681	108	718.945	Dt
Ⅴ-25-1378	39.7045	27.6642	108	1933.76	Dt
Ⅴ-25-1379	39.6234	27.6636	103	1312.93	Dt
Ⅴ-25-1380	39.789	27.662	102	1387.92	Dt
Ⅴ-25-1381	39.3268	27.6575	117	1385.12	Dt
Ⅴ-25-1382	39.929	27.6561	126	2282.81	Dt
Ⅴ-25-1383	39.4859	27.6553	139	1624.93	Dt
Ⅴ-25-1384	39.509	27.6553	124	1159.64	Dt
Ⅴ-25-1385	39.8401	27.6553	115	949.461	Dt
Ⅴ-25-1386	41.0676	27.655	106	1710.94	Dt
Ⅴ-25-1387	39.5498	27.6548	131	1725.16	Dt
Ⅴ-25-1388	39.9929	27.6531	110	1911.49	Dt
Ⅴ-25-1389	39.5826	27.6525	114	1573.41	Dt
Ⅴ-25-1390	39.872	27.65	119	1206.12	Dt
Ⅴ-25-1391	39.4359	27.6492	134	1448.35	Dt
Ⅴ-25-1392	39.8026	27.6492	102	2361.85	Dt
Ⅴ-25-1393	39.6218	27.6464	110	1797.63	Dt
Ⅴ-25-1394	39.8984	27.6456	147	1261.42	Dt
Ⅴ-25-1395	41.0201	27.6439	101	1340	Dt
Ⅴ-25-1396	39.2312	27.6414	143	795.098	Dt
Ⅴ-25-1397	39.4523	27.6414	140	977.801	Dt
Ⅴ-25-1398	39.2587	27.6403	121	1684.46	Dt
Ⅴ-25-1399	39.9434	27.6378	108	1873.87	Dt
Ⅴ-25-1400	39.4165	27.6328	119	2268.24	Dt
Ⅴ-25-1401	41.3079	27.6328	104	1832.59	Dt
Ⅴ-25-1402	39.6459	27.6295	111	1373.99	Dt
Ⅴ-25-1403	39.1165	27.6286	144	1994.09	Dt
Ⅴ-25-1404	39.5065	27.6281	109	1613.73	Dt
Ⅴ-25-1405	39.2557	27.6278	157	1278.83	Dt
Ⅴ-25-1406	39.7701	27.627	114	2058.66	Dt
Ⅴ-25-1407	39.4804	27.6267	118	2122.86	Dt
Ⅴ-25-1408	39.8773	27.6206	104	1049.13	Dt
Ⅴ-25-1409	39.2093	27.6189	117	1540.36	Dt
Ⅴ-25-1410	41.1565	27.6189	100	942.466	Dt
Ⅴ-25-1411	39.4593	27.6181	103	1561.96	Dt
Ⅴ-25-1412	39.3615	27.6173	114	2416.89	Dt
Ⅴ-25-1413	39.3034	27.6167	108	1755.47	Dt
Ⅴ-25-1414	39.8129	27.6153	122	2648.7	Dt
Ⅴ-25-1415	41.0554	27.615	107	665.579	Dt
Ⅴ-25-1416	39.1823	27.6142	115	1337.55	Dt
Ⅴ-25-1417	39.7787	27.6131	132	1435.68	Dt
Ⅴ-25-1418	39.5795	27.6125	121	954.112	Dt
Ⅴ-25-1419	39.1643	27.612	167	987.219	Dt
Ⅴ-25-1420	39.614	27.6086	115	1097.42	Dt
Ⅴ-25-1421	41.2826	27.6084	123	1350.69	Dt
Ⅴ-25-1422	40.9951	27.6081	114	1429.2	Dt
Ⅴ-25-1423	39.6395	27.6078	108	1444.51	Dt
Ⅴ-25-1424	39.8368	27.6078	112	1182.12	Dt
Ⅴ-25-1425	39.4134	27.607	126	2287.35	Dt
Ⅴ-25-1426	39.8751	27.6067	101	1403	Dt
Ⅴ-25-1427	41.0607	27.6067	102	1547.87	Dt
Ⅴ-25-1428	39.6754	27.6061	108	1847.1	Dt
Ⅴ-25-1429	39.8245	27.6059	128	1120.07	Dt
Ⅴ-25-1430	39.6579	27.6048	126	1594.38	Dt
Ⅴ-25-1431	39.5195	27.6034	138	1696.13	Dt
Ⅴ-25-1432	39.2812	27.6023	154	951.001	Dt
Ⅴ-25-1433	41.1226	27.6023	105	2311.04	Dt
Ⅴ-25-1434	39.5387	27.602	111	1595.54	Dt
Ⅴ-25-1435	39.2623	27.6003	128	1836.47	Dt
Ⅴ-25-1436	39.3362	27.5998	121	1523.49	Dt
Ⅴ-25-1437	39.5559	27.5995	145	2432.12	Dt
Ⅴ-25-1438	39.1507	27.5981	122	1529.38	Dt
Ⅴ-25-1439	39.7723	27.5975	103	1749.93	Dt
Ⅴ-25-1440	39.5812	27.5967	145	1611.51	Dt
Ⅴ-25-1441	39.9095	27.5959	124	1202.54	Dt
Ⅴ-25-1442	38.9348	27.595	108	1897.77	Dt
Ⅴ-25-1443	41.1432	27.595	130	1480.8	Dt
Ⅴ-25-1444	39.7582	27.5945	142	1273.01	Dt
Ⅴ-25-1445	39.1684	27.5942	133	1505.7	Dt
Ⅴ-25-1446	39.3554	27.5931	109	1947.92	Dt
Ⅴ-25-1447	41.1243	27.5923	112	961.574	Dt
Ⅴ-25-1448	39.6595	27.5914	127	712.001	Dt
Ⅴ-25-1449	39.7232	27.5914	118	1810.62	Dt
Ⅴ-25-1450	39.6404	27.5911	111	1795.86	Dt
Ⅴ-25-1451	39.9395	27.5892	114	1641.2	Dt
Ⅴ-25-1452	39.6193	27.5886	106	1960.59	Dt
Ⅴ-25-1453	39.209	27.5884	120	2411.18	Dt
Ⅴ-25-1454	39.2354	27.5875	126	2653.06	Dt
Ⅴ-25-1455	41.0076	27.5856	104	1707.05	Dt
Ⅴ-25-1456	39.5448	27.5834	131	1674.61	Dt
Ⅴ-25-1457	39.4279	27.5825	121	1519.12	Dt
Ⅴ-25-1458	39.8893	27.5823	124	2405.03	Dt
Ⅴ-25-1459	39.519	27.5795	105	2416.46	Dt
Ⅴ-25-1460	39.5673	27.5786	149	2123.84	Dt
Ⅴ-25-1461	41.2754	27.5775	100	930.402	Dt
Ⅴ-25-1462	39.5962	27.5756	107	1932.74	Dt
Ⅴ-25-1463	39.4118	27.5745	128	821.552	Dt
Ⅴ-25-1464	39.904	27.5745	162	2250.92	Dt
Ⅴ-25-1465	39.7754	27.5742	163	995.172	Dt
Ⅴ-25-1466	39.8457	27.5723	134	1995.26	Dt
Ⅴ-25-1467	39.9698	27.5717	127	2042.21	Dt
Ⅴ-25-1468	39.6657	27.5711	113	1018.31	Dt
Ⅴ-25-1469	39.4732	27.5703	131	1457.2	Dt
Ⅴ-25-1470	39.1118	27.57	139	2695.07	Dt
Ⅴ-25-1471	39.5495	27.57	135	1326.5	Dt
Ⅴ-25-1472	39.6448	27.5698	123	1047.67	Dt
Ⅴ-25-1473	41.1148	27.5684	105	920.102	Dt
Ⅴ-25-1474	39.1968	27.5681	174	2377.91	Dt
Ⅴ-25-1475	39.2654	27.5681	139	1354.97	Dt
Ⅴ-25-1476	39.3062	27.5678	100	1754.19	Dt
Ⅴ-25-1477	41.132	27.567	106	1046.64	Dt
Ⅴ-25-1478	39.9323	27.5659	141	1862.7	Dt
Ⅴ-25-1479	39.8718	27.5656	120	995.248	Dt
Ⅴ-25-1480	41.254	27.5642	137	2435.45	Dt
Ⅴ-25-1481	39.8576	27.5625	124	1201.72	Dt
Ⅴ-25-1482	41.1673	27.5625	103	911.732	Dt
Ⅴ-25-1483	39.8298	27.562	103	1392.56	Dt
Ⅴ-25-1484	41.1779	27.5598	104	1696.61	Dt
Ⅴ-25-1485	39.6257	27.5578	106	2165.94	Dt
Ⅴ-25-1486	39.9459	27.557	147	1828.83	Dt
Ⅴ-25-1487	39.5323	27.555	134	1013.84	Dt
Ⅴ-25-1488	39.3215	27.5548	119	2610.58	Dt
Ⅴ-25-1489	41.1343	27.5545	128	1620.22	Dt
Ⅴ-25-1490	39.7562	27.5539	146	2246.71	Dt
Ⅴ-25-1491	39.3429	27.5536	105	1520.93	Dt
Ⅴ-25-1492	39.2129	27.5534	166	2723.84	Dt
Ⅴ-25-1493	39.6526	27.5525	120	2029.66	Dt
Ⅴ-25-1494	39.4273	27.5517	131	1949.23	Dt
Ⅴ-25-1495	39.5948	27.5517	134	860.962	Dt
Ⅴ-25-1496	41.0776	27.5514	104	1416.31	Dt
Ⅴ-25-1497	39.809	27.5503	110	1513.33	Dt
Ⅴ-25-1498	39.8268	27.5484	131	1494.25	Dt
Ⅴ-25-1499	39.5068	27.5473	105	1459.15	Dt
Ⅴ-25-1500	41.184	27.5464	101	1419.46	Dt
Ⅴ-25-1501	39.4884	27.5461	143	1650.32	Dt
Ⅴ-25-1502	41.1687	27.5436	125	1429.41	Dt
Ⅴ-25-1503	39.9498	27.5398	156	1981.58	Dt
Ⅴ-25-1504	39.3554	27.5392	155	2344.81	Dt
Ⅴ-25-1505	39.5407	27.5392	131	1491.82	Dt
Ⅴ-25-1506	39.8595	27.5375	126	2106.47	Dt
Ⅴ-25-1507	39.9034	27.5361	122	1686.34	Dt
Ⅴ-25-1508	39.8107	27.5342	124	1168.68	Dt
Ⅴ-25-1509	39.7495	27.5339	100	1907.7	Dt
Ⅴ-25-1510	39.5798	27.5336	109	1564.2	Dt
Ⅴ-25-1511	39.6768	27.532	121	1795.43	Dt
Ⅴ-25-1512	39.2359	27.5306	148	1261.96	Dt
Ⅴ-25-1513	39.6604	27.5295	102	1538.01	Dt
Ⅴ-25-1514	39.8829	27.5273	109	2071.11	Dt
Ⅴ-25-1515	39.4554	27.5259	101	2324.39	Dt
Ⅴ-25-1516	39.2107	27.5253	104	2408.91	Dt
Ⅴ-25-1517	39.8215	27.5253	140	2565.89	Dt
Ⅴ-25-1518	39.869	27.5248	119	844.655	Dt
Ⅴ-25-1519	39.5923	27.5245	103	1590.56	Dt
Ⅴ-25-1520	39.2768	27.5242	121	1940.54	Dt
Ⅴ-25-1521	39.9004	27.5223	129	1251.98	Dt
Ⅴ-25-1522	39.6157	27.5217	109	1869.19	Dt
Ⅴ-25-1523	41.1893	27.5217	137	1413.41	Dt
Ⅴ-25-1524	39.5643	27.5181	112	1629.81	Dt
Ⅴ-25-1525	39.7423	27.5164	118	1923.95	Dt
Ⅴ-25-1526	39.9923	27.5142	105	1111.58	Dt
Ⅴ-25-1527	39.334	27.5114	154	1980.16	Dt
Ⅴ-25-1528	39.847	27.5109	102	1975.15	Dt
Ⅴ-25-1529	39.8754	27.5103	107	1193.52	Dt
Ⅴ-25-1530	39.9576	27.5095	114	925.87	Dt
Ⅴ-25-1531	39.9393	27.5086	127	1998.85	Dt
Ⅴ-25-1532	39.2559	27.5075	118	2542.37	Dt
Ⅴ-25-1533	39.6743	27.5075	122	1099.78	Dt
Ⅴ-25-1534	39.8276	27.5075	149	1314.18	Dt
Ⅴ-25-1535	39.6079	27.5067	100	1010.37	Dt
Ⅴ-25-1536	39.4304	27.5064	105	966.977	Dt
Ⅴ-25-1537	39.4768	27.5064	142	2012.41	Dt
Ⅴ-25-1538	39.8998	27.5056	128	1223.17	Dt
Ⅴ-25-1539	39.2793	27.5009	132	1948.24	Dt
Ⅴ-25-1540	39.3032	27.4995	126	1863.07	Dt
Ⅴ-25-1541	39.7537	27.4992	107	2824.56	Dt
Ⅴ-25-1542	39.7701	27.4964	114	2049.68	Dt
Ⅴ-25-1543	39.4043	27.4959	124	2204.89	Dt
Ⅴ-25-1544	39.8095	27.4956	111	1582.51	Dt
Ⅴ-25-1545	39.6232	27.4948	139	1182.24	Dt
Ⅴ-25-1546	39.2479	27.4945	111	1414.57	Dt
Ⅴ-25-1547	39.8626	27.4914	151	1767.86	Dt
Ⅴ-25-1548	39.8373	27.4906	118	1996.12	Dt
Ⅴ-25-1549	39.2268	27.4895	149	1883.55	Dt
Ⅴ-25-1550	39.8834	27.4895	103	2252.62	Dt
Ⅴ-25-1551	39.292	27.4889	107	956.528	Dt
Ⅴ-25-1552	39.6379	27.4867	116	1929.17	Dt
Ⅴ-25-1553	39.9315	27.4867	116	2641.19	Dt
Ⅴ-25-1554	39.4457	27.477	160	1406.25	Dt
Ⅴ-25-1555	39.6582	27.4759	104	2089.64	Dt
Ⅴ-25-1556	39.2809	27.4739	147	1954.24	Dt
Ⅴ-25-1557	39.6426	27.4734	140	1009.07	Dt
Ⅴ-25-1558	39.0959	27.4723	119	2070.39	Dt
Ⅴ-25-1559	39.1657	27.4706	113	534.109	Dt
Ⅴ-25-1560	39.6626	27.4681	110	906.35	Dt
Ⅴ-25-1561	39.6787	27.4598	106	1776.04	Dt
Ⅴ-25-1562	39.6373	27.4581	101	1761.61	Dt
Ⅴ-25-1563	39.0793	27.4564	126	1433.2	Dt
Ⅴ-25-1564	39.4259	27.4561	162	2865.54	Dt
Ⅴ-25-1565	39.1612	27.4436	119	2034.18	Dt
Ⅴ-25-1566	39.4498	27.4406	155	1875.39	Dt
Ⅴ-25-1567	39.9107	27.4381	114	1375.54	Dt
Ⅴ-25-1568	39.9276	27.4356	121	815.064	Dt
Ⅴ-25-1569	39.4315	27.4342	136	1381.16	Dt
Ⅴ-25-1570	39.4684	27.4261	128	2265.49	Dt
Ⅴ-25-1571	39.6834	27.4198	104	2095.92	Dt
Ⅴ-25-1572	39.4107	27.4111	107	1377.44	Dt
Ⅴ-25-1573	40.0051	27.4098	106	1047.84	Dt
Ⅴ-25-1574	39.4801	27.3953	155	3095.66	Dt
Ⅴ-25-1575	39.6109	27.3839	125	1342.42	Dt
Ⅴ-25-1576	39.5101	27.38	152	3134.6	Dt
Ⅴ-25-1577	39.489	27.3748	124	1516.93	Dt
Ⅴ-25-1578	39.4698	27.3639	129	2078.13	Dt
Ⅴ-25-1579	39.5504	27.3328	149	1808.37	Dt
Ⅴ-25-1580	39.3623	28.9692	100	1090.07	Dt
Ⅴ-25-1581	39.749	28.9628	109	868.389	Dt
Ⅴ-25-1582	39.8462	28.9573	128	888.8	Dt
Ⅴ-25-1583	39.7323	28.9556	106	1626.98	Dt
Ⅴ-25-1584	39.4834	28.9511	118	1739.15	Dt
Ⅴ-25-1585	39.8834	28.9442	119	973.835	Dt
Ⅴ-25-1586	39.3926	28.9414	115	1553.01	Dt
Ⅴ-25-1587	39.8215	28.9406	102	835.221	Dt
Ⅴ-25-1588	39.7651	28.9311	133	1678.17	Dt
Ⅴ-25-1589	39.8957	28.9298	124	1075.54	Dt
Ⅴ-25-1590	39.6479	28.9153	100	1666.99	Dt
Ⅴ-25-1591	39.5351	28.9134	100	982.915	Dt
Ⅴ-25-1592	39.7912	28.9123	115	1416.18	Dt
Ⅴ-25-1593	39.6915	28.8925	106	1546.5	Dt
Ⅴ-25-1594	39.8373	28.8909	102	1222.47	Dt
Ⅴ-25-1595	39.6293	28.8845	149	1798.16	Dt
Ⅴ-25-1596	39.7115	28.872	105	1045.09	Dt
Ⅴ-25-1597	39.5929	28.865	102	1647.06	Dt
Ⅴ-25-1598	39.3687	28.8636	108	1843.93	Dt
Ⅴ-25-1599	39.4418	28.8586	122	1371.71	Dt
Ⅴ-25-1600	39.8568	28.8564	104	1603.51	Dt
Ⅴ-25-1601	39.6662	28.8456	107	950.857	Dt
Ⅴ-25-1602	39.8284	28.8292	103	1190.94	Dt
Ⅴ-25-1603	39.8584	28.8286	125	1282.25	Dt
Ⅴ-25-1604	39.382	28.8259	102	1474.82	Dt
Ⅴ-25-1605	39.4359	28.8214	103	969.994	Dt
Ⅴ-25-1606	39.2537	28.8211	110	1339.94	Dt
Ⅴ-25-1607	39.417	28.8128	110	1055.45	Dt
Ⅴ-25-1608	39.4007	28.7909	115	1143.44	Dt
Ⅴ-25-1609	39.2954	28.782	116	845.007	Dt
Ⅴ-25-1610	39.8384	28.765	106	1243.92	Dt
Ⅴ-25-1611	39.8932	28.7631	131	1294.37	Dt
Ⅴ-25-1612	39.9945	28.7586	116	1188.72	Dt
Ⅴ-25-1613	39.9204	28.735	104	1646.15	Dt
Ⅴ-25-1614	39.7923	28.7331	105	2325.63	Dt
Ⅴ-25-1615	40.0026	28.7278	110	1893.86	Dt
Ⅴ-25-1616	39.8298	28.6556	100	2458.51	Dt
Ⅴ-25-1617	41.424	28.645	103	2137.71	Dt
Ⅴ-25-1618	40.0398	28.6367	112	1536.32	Dt
Ⅴ-25-1619	41.3779	28.632	107	1253.04	Dt
Ⅴ-25-1620	39.7354	28.6317	109	1195.76	Dt
Ⅴ-25-1621	39.9693	28.6311	110	1331.37	Dt
Ⅴ-25-1622	41.3373	28.627	106	1392.64	Dt
Ⅴ-25-1623	40.0012	28.6264	118	1323.59	Dt
Ⅴ-25-1624	41.1987	28.6256	108	925.052	Dt
Ⅴ-25-1625	41.2112	28.6203	104	1607.64	Dt
Ⅴ-25-1626	39.9254	28.6178	110	1438.41	Dt
Ⅴ-25-1627	41.5115	28.615	116	1705.58	Dt
Ⅴ-25-1628	41.2848	28.6036	120	1690.9	Dt
Ⅴ-25-1629	39.7784	28.6034	123	1788.92	Dt
Ⅴ-25-1630	41.4715	28.6034	105	1424.58	Dt
Ⅴ-25-1631	41.3507	28.5984	134	1208.82	Dt
Ⅴ-25-1632	40.0354	28.5978	108	1637.84	Dt
[truncated: 14,513 more rows]

## Sheet: Sheet7_Central Asia
The table lists the basic information of individual megadunes in Central Asia. The Feature Identifier (FID) is used to identify megadunes within each dune field. The FID format is defined as <Region No.>–<Desert No.>–<Megadune No.>. The definitions of “Region No.” and “Desert No.” are provided in Sheet 1 (Megadune fields division). Megadune types are abbreviated as follows: ‘Dd’, dome-shaped dune…
FID	Longitude	Latitude	Height (m)	Spacing (m)	Dune Type
Ⅵ-33-1	69.1277	44.2265	117.5	3241.58	Dl
Ⅵ-33-2	69.1201	44.272	101.5	3520.24	Dl
Ⅵ-33-3	69.171	44.2727	117	3693.11	Dl
Ⅵ-33-4	69.2755	44.2319	107.5	2781.97	Dl
Ⅵ-33-5	69.3005	44.25	103.5	3091.75	Dl
Ⅵ-33-6	69.1876	44.2975	102	3218.75	Dl
Ⅵ-33-7	69.3438	44.2602	114	3865.1	Dl
Ⅵ-33-8	69.1495	44.3621	126.5	4502.58	Dl
Ⅵ-33-9	69.2033	44.3812	125	5749.39	Dl
Ⅵ-33-10	69.3012	44.3456	123	5462.56	Dl
Ⅵ-33-11	69.4583	44.276	107.5	3386.08	Dl
Ⅵ-33-12	69.4765	44.3008	111.5	3357.32	Dl
Ⅵ-33-13	69.5095	44.3263	107	3644.05	Dl
Ⅵ-33-14	69.5791	44.3333	105	4362.49	Dl
Ⅵ-33-15	69.6993	44.3401	102.5	4176.66	Dl
Ⅵ-35-1	76.2025	44.36	105	2350.51	Dt
Ⅵ-35-2	76.2977	44.3658	106	2558.32	Dt
Ⅵ-35-3	76.464	44.332	101	2291.76	Dt
Ⅵ-35-1	75.9576	44.3945	100	2869.99	Dl
Ⅵ-35-2	76.0378	44.4313	122	2088.29	Dl
Ⅵ-35-3	76.0546	44.4163	118.5	1700.63	Dl
Ⅵ-35-4	76.0187	44.3887	122.5	2184.15	Dl
Ⅵ-35-5	76.0423	44.3775	109	1864.08	Dl
Ⅵ-35-6	76.0522	44.365	129	1618.86	Dl
Ⅵ-35-7	76.1459	44.3965	120.5	1508.59	Dl
Ⅵ-35-8	76.1138	44.373	115	1427.02	Dl
Ⅵ-35-9	76.0705	44.3417	103.5	1653.15	Dl
Ⅵ-35-10	76.1417	44.3653	113	1496.08	Dl
Ⅵ-35-11	76.0935	44.3348	114	1979.48	Dl
Ⅵ-35-12	76.1044	44.3231	106	1449.95	Dl
Ⅵ-35-13	76.1489	44.3146	118.5	2007.47	Dl
Ⅵ-35-14	76.1292	44.288	121.5	1732.76	Dl

## Sheet: Sheet8_South Asia
The table lists the basic information of individual megadunes in South Asia. The Feature Identifier (FID) is used to identify megadunes within each dune field. The FID format is defined as <Region No.>–<Desert No.>–<Megadune No.>. The definitions of “Region No.” and “Desert No.” are provided in Sheet 1 (Megadune fields division). Megadune types are abbreviated as follows: ‘Dd’, dome-shaped dunes …
FID	Longitude	Latitude	Height (m)	Spacing (m)	Dune Type
Ⅶ-34-1	69.6666	27.2307	121	1724.24	Dt
Ⅶ-34-2	69.3978	27.1102	107	1022.58	Dt
Ⅶ-34-3	69.3836	27.0835	114	768	Dt
Ⅶ-34-4	69.3978	27.0121	100	1290.17	Dt
Ⅶ-34-5	69.6055	27.0079	103	1881.8	Dt
Ⅶ-34-6	69.3025	27.0068	120	1952.49	Dt
Ⅶ-34-7	69.3539	26.9979	100	2014.89	Dt
Ⅶ-34-8	69.2314	26.9104	106	2435.7	Dt
Ⅶ-34-9	69.2616	26.8849	105	1303.45	Dt
Ⅶ-34-10	69.1755	26.8413	101	2342.96	Dt
Ⅶ-34-11	69.3372	26.8257	100	1161.12	Dt
Ⅶ-34-12	69.1305	26.6713	105	1488.12	Dt
Ⅶ-34-13	69.1233	26.6416	105	1003.36	Dt
Ⅶ-34-14	69.1308	26.6229	102	1684.05	Dt
Ⅶ-34-15	69.0991	26.5771	107	1635.52	Dt
Ⅶ-34-16	69.0855	26.5624	102	1663.17	Dt
Ⅶ-34-17	69.1489	26.4707	109	2261.74	Dt
Ⅶ-34-18	74.3258	29.1952	110	1999.77	Dt
Ⅶ-34-19	74.3228	29.1685	119	1146.8	Dt
Ⅶ-34-20	74.3236	29.1554	120	1448.11	Dt
Ⅶ-34-21	72.8725	28.9004	111	1876.94	Dt
Ⅶ-34-22	73.1436	28.6288	102	859.205	Dt
Ⅶ-34-23	72.9075	28.5921	102	1512.44	Dt
Ⅶ-34-24	72.8883	28.5777	102	1017.11	Dt
Ⅶ-34-25	72.8544	28.5574	107	1101.25	Dt
Ⅶ-34-26	72.8775	28.5557	112	1088.21	Dt
Ⅶ-34-27	72.6919	28.5554	110	1681.24	Dt
Ⅶ-34-28	72.5264	28.5382	116	1130.38	Dt
Ⅶ-34-29	72.7703	28.5316	103	1642.13	Dt
Ⅶ-34-30	72.5233	28.5293	103	926.307	Dt
Ⅶ-34-31	72.6897	28.4343	109	2426.89	Dt
Ⅶ-34-32	72.693	28.4013	100	1837.18	Dt
Ⅶ-34-33	72.595	28.3118	125	1347.74	Dt
Ⅶ-34-34	72.5875	28.2493	101	2070.8	Dt
Ⅶ-34-35	72.7216	28.0749	105	1222.33	Dt
Ⅶ-34-36	72.7941	28.0418	112	2645.07	Dt
Ⅶ-34-37	72.7119	28.0399	100	1064.79	Dt
Ⅶ-34-38	72.4839	28.0116	104	2659.4	Dt
Ⅶ-34-39	72.4525	28.0077	100	1618.99	Dt
Ⅶ-34-40	72.4991	28.0046	101	1351.11	Dt
Ⅶ-34-41	72.7386	27.9899	107	1248.51	Dt
Ⅶ-34-42	72.4328	27.9802	100	1424.61	Dt
Ⅶ-34-43	72.5216	27.9707	106	780.796	Dt
Ⅶ-34-44	72.5864	27.9702	107	1464.03	Dt
Ⅶ-34-45	72.7119	27.9318	122	1646.14	Dt
Ⅶ-34-46	71.5044	27.8454	102	1026.53	Dt
Ⅶ-34-47	72.4516	27.8088	107	939.327	Dt
Ⅶ-34-48	72.4575	27.7979	121	1289.25	Dt
Ⅶ-34-49	71.4991	27.7946	103	2044.9	Dt
Ⅶ-34-50	71.45	27.7746	103	2367.99	Dt
Ⅶ-34-51	71.4211	27.6349	106	2028.86	Dt
Ⅶ-34-52	71.3814	27.4774	121	1358.94	Dt
Ⅶ-34-53	71.4164	27.4624	125	1374.96	Dt
Ⅶ-34-54	72.6019	27.4241	100	1982.7	Dt
Ⅶ-34-55	72.4661	27.0177	100	1029.5	Dt
Ⅶ-34-56	72.4403	27.0121	116	3187.55	Dt
Ⅶ-34-57	72.44	26.8863	110	1637.14	Dt
Ⅶ-34-58	72.4305	26.876	102	1339.21	Dt
Ⅶ-34-59	72.443	26.8591	137	2455.84	Dt
Ⅶ-34-60	72.425	26.8279	108	2226.39	Dt
Ⅶ-34-61	72.393	26.8266	107	1950.34	Dt
Ⅶ-34-62	72.4625	26.8093	122	1194.44	Dt
Ⅶ-34-63	72.2691	26.7924	110	2002.46	Dt
Ⅶ-34-64	72.3069	26.7904	118	2077.81	Dt
Ⅶ-34-65	72.2486	26.786	107	1799.42	Dt
Ⅶ-34-66	72.4736	26.7524	123	1277.72	Dt
Ⅶ-34-67	72.2441	26.7499	102	2125.02	Dt
Ⅶ-34-68	72.3525	26.7066	104	1576.31	Dt
Ⅶ-34-69	72.3175	26.6966	109	1201.71	Dt
Ⅶ-34-70	72.3166	26.6282	119	1851.93	Dt
Ⅶ-34-71	72.3178	26.591	112	1452.48	Dt
Ⅶ-34-72	72.1122	26.5535	102	1361.57	Dt
Ⅶ-34-73	72.3189	26.5152	111	1517.49	Dt
Ⅶ-34-74	72.05	26.5116	100	1763.86	Dt
Ⅶ-34-75	72.3925	26.4868	101	1851.41	Dt
Ⅶ-34-76	72.1805	26.4641	106	976.325	Dt
Ⅶ-34-77	72.2928	26.4496	105	2028.82	Dt
Ⅶ-34-78	72.1216	26.4241	109	1000.94	Dt
Ⅶ-34-79	72.3411	26.3399	101	1275.03	Dt
Ⅶ-34-80	72.2678	26.3243	106	2104.65	Dt
Ⅶ-34-81	72.0847	26.3088	105	1296.44	Dt
Ⅶ-34-82	72.0597	26.2988	107	1218.8	Dt
Ⅶ-34-83	71.9314	26.2643	103	1084.14	Dt
Ⅶ-34-84	72.0544	26.2607	100	1268.7	Dt
Ⅶ-34-85	72.0933	26.2588	105	1136.14	Dt
Ⅶ-34-86	72.1622	26.2435	106	1428.55	Dt
Ⅶ-34-87	71.9533	26.2132	100	1581.1	Dt
Ⅶ-34-88	71.9083	26.2107	107	1587.25	Dt
Ⅶ-34-89	72.1005	26.2107	104	2054.98	Dt
Ⅶ-34-90	72.2644	26.2038	100	954.838	Dt
Ⅶ-34-91	72.1778	26.1996	113	1400.32	Dt
Ⅶ-34-92	71.9186	26.1974	111	1530.29	Dt
Ⅶ-34-93	72.1222	26.1521	103	1198.51	Dt
Ⅶ-34-94	71.9466	26.1368	102	1224.58	Dt
Ⅶ-34-95	72.0853	26.1252	109	835.677	Dt
Ⅶ-34-96	71.9378	26.1102	118	1730.83	Dt
Ⅶ-34-97	72.1125	26.1077	120	1038.01	Dt
Ⅶ-34-98	71.9589	26.0966	128	1811.89	Dt
Ⅶ-34-99	72.1975	26.0907	106	1463.17	Dt
Ⅶ-34-100	72.1861	26.0652	100	1236.03	Dt
Ⅶ-34-101	71.9244	26.061	104	1187.34	Dt
Ⅶ-34-102	71.9855	26.056	100	1800.42	Dt
Ⅶ-34-103	71.95	26.006	117	837.122	Dt
Ⅶ-34-104	71.7589	25.9835	103	1482.34	Dt
Ⅶ-34-105	71.7761	25.9757	105	1666.42	Dt
Ⅶ-34-106	71.8808	25.9741	122	1866.27	Dt
Ⅶ-34-107	71.9678	25.971	109	2598.1	Dt
Ⅶ-34-108	72.0241	25.9679	102	1197.98	Dt
Ⅶ-34-109	72.0266	25.9427	127	1991.61	Dt
Ⅶ-34-110	71.9658	25.9141	105	1507.91	Dt
Ⅶ-34-111	71.9808	25.9024	108	2161.58	Dt
Ⅶ-34-112	71.9364	25.8696	113	1448.13	Dt
Ⅶ-34-113	71.8258	25.8666	121	601.746	Dt
Ⅶ-34-114	71.6828	25.8663	100	1529.46	Dt
Ⅶ-34-115	71.8647	25.8632	105	1325.44	Dt
Ⅶ-34-116	71.7683	25.8579	115	2187.24	Dt
Ⅶ-34-117	71.8928	25.8513	114	1436.23	Dt
Ⅶ-34-118	71.8697	25.8482	110	1284.48	Dt
Ⅶ-34-119	70.9611	25.8341	107	1911.06	Dt
Ⅶ-34-120	71.8353	25.8288	100	977.014	Dt
Ⅶ-34-121	71.9608	25.8263	102	1161.98	Dt
Ⅶ-34-122	71.783	25.8188	105	1165.24	Dt
Ⅶ-34-123	71.8886	25.8024	114	1544.9	Dt
Ⅶ-34-124	71.903	25.7954	105	1309.56	Dt
Ⅶ-34-125	71.7836	25.7691	103	2213.24	Dt
Ⅶ-34-126	72.0694	25.6768	101	2743.91	Dt
Ⅶ-34-127	71.1316	25.6691	133	2203.97	Dt
Ⅶ-34-128	71.8933	25.6079	102	2984.76	Dt
Ⅶ-34-129	71.1119	25.4707	115	2021.06	Dt
Ⅶ-34-130	71.7575	25.4591	102	1364.52	Dt
Ⅶ-34-131	71.8225	25.4082	103	1614.8	Dt
Ⅶ-34-132	71.6653	25.4052	112	1914.89	Dt
Ⅶ-34-133	71.7286	25.3996	117	1357.87	Dt
Ⅶ-34-134	71.6155	25.396	106	2019.64	Dt
Ⅶ-34-135	71.5778	25.3804	110	3197.29	Dt
Ⅶ-34-136	71.5703	25.3396	103	2087.07	Dt
Ⅶ-34-137	71.1161	25.3185	101	1374.05	Dt
Ⅶ-34-138	71.3733	25.3096	101	3328.41	Dt
Ⅶ-34-139	70.9297	25.2618	104	2865.9	Dt
Ⅶ-34-140	70.843	25.2616	103	1285.28	Dt
Ⅶ-34-141	71.4366	25.2591	105	1466.09	Dt
Ⅶ-34-142	71.6119	25.2543	108	1838.92	Dt
Ⅶ-34-143	71.0494	25.2179	108	2608.15	Dt
Ⅶ-34-144	71.543	25.1724	113	1112.88	Dt
Ⅶ-34-145	71.0914	24.9979	102	1529.43	Dt
Ⅶ-34-146	69.5372	24.6974	108	1552.69	Dt
Ⅶ-34-147	69.9114	24.5585	100	1460.44	Dt
Ⅶ-34-148	69.9475	24.5549	100	2908.65	Dt

## Sheet: Sheet9_East Asia
The table lists the basic information of individual megadunes in East Asia. The Feature Identifier (FID) is used to identify megadunes within each dune field. The FID format is defined as <Region No.>–<Desert No.>–<Megadune No.>. The definitions of “Region No.” and “Desert No.” are provided in Sheet 1 (Megadune fields division). Megadune types are abbreviated as follows: ‘Dd’, dome-shaped dunes w…
FID	Longitude	Latitude	Height (m)	Spacing (m)	Dune Type
Ⅷ-36-1	83.4336	40.3338	126.25	2323.5	Dd
Ⅷ-36-2	83.4119	40.2893	130.571	2441.65	Dd
Ⅷ-36-3	83.36	40.2832	100.625	2515.45	Dd
Ⅷ-36-4	83.4508	40.2813	122	1747.35	Dd
Ⅷ-36-5	83.4672	40.2554	100.6	1799.08	Dd
Ⅷ-36-6	83.4336	40.2427	108	2089.27	Dd
Ⅷ-36-7	83.3761	40.2063	113	2267.48	Dd
Ⅷ-36-8	83.3822	40.1782	142.5	2060.78	Dd
Ⅷ-36-9	83.318	40.1391	105.125	2984.58	Dd
Ⅷ-36-10	83.3111	40.1093	139.4	2789.2	Dd
Ⅷ-36-11	83.4058	40.1088	132	2707.04	Dd
Ⅷ-36-12	83.3339	40.0971	105.5	2333.47	Dd
Ⅷ-36-13	83.4025	40.0868	101.5	2467.03	Dd
Ⅷ-36-14	83.32	40.0718	152	2403.24	Dd
Ⅷ-36-15	83.3086	40.2779	123.429	2314.13	Dd
Ⅷ-36-1	88.1517	40.0757	120	2021.92	Dt
Ⅷ-36-2	88.1177	40.0643	117	2734.99	Dt
Ⅷ-36-3	88.1366	40.0285	120	2274.75	Dt
Ⅷ-36-4	88.1483	39.9935	130	2151.88	Dt
Ⅷ-36-5	88.137	39.9704	110	1930.03	Dt
Ⅷ-36-6	88.1155	39.9591	135	3229.82	Dt
Ⅷ-36-7	88.1093	40.0204	141	3396.64	Dt
Ⅷ-36-8	88.0795	40.0547	107	3763.21	Dt
Ⅷ-36-9	88.0529	40.0188	140	4995.18	Dt
Ⅷ-36-10	88.0249	40.0479	105	3861.14	Dt
Ⅷ-36-11	88.0575	39.9835	131	4264.37	Dt
Ⅷ-36-12	88.0856	39.9241	140	4824.06	Dt
Ⅷ-36-13	88.0288	39.8987	144	4673.44	Dt
Ⅷ-36-14	87.9838	40.0429	125	3431.21	Dt
Ⅷ-36-15	88.0048	39.9895	140	3358	Dt
Ⅷ-36-16	88.0176	39.9431	109	4132.06	Dt
Ⅷ-36-17	87.9593	39.9961	123	2922.56	Dt
Ⅷ-36-18	87.9783	39.8681	166	5275.25	Dt
Ⅷ-36-19	88.0526	39.8027	126	3967.59	Dt
Ⅷ-36-20	88.0498	39.7316	141	3353.24	Dt
Ⅷ-36-21	88.071	39.7525	120	2499.52	Dt
Ⅷ-36-22	88.0768	39.6766	128	3547.9	Dt
Ⅷ-36-23	88.1316	39.8105	117	2066.66	Dt
Ⅷ-36-24	88.1182	39.7321	159	4194.91	Dt
Ⅷ-36-25	88.1082	39.6438	108	3417.45	Dt
Ⅷ-36-26	88.0655	39.6197	107	3570.63	Dt
Ⅷ-36-27	88.1647	39.7241	161	4595.57	Dt
Ⅷ-36-28	88.1627	39.7792	155	3508.02	Dt
Ⅷ-36-29	88.224	39.7989	110	3746.26	Dt
Ⅷ-36-30	88.2086	39.731	104	4125.96	Dt
Ⅷ-36-31	88.0377	39.6809	124	2686.64	Dt
Ⅷ-36-32	88.0307	39.581	125	3814.65	Dt
Ⅷ-36-33	88.0061	39.6991	172	5010.67	Dt
Ⅷ-36-34	87.9544	39.7483	159	4275.36	Dt
Ⅷ-36-35	87.9682	39.6452	160	3052.13	Dt
Ⅷ-36-36	87.9631	39.5272	100	2390.26	Dt
Ⅷ-36-37	87.9459	39.6372	139	2237.06	Dt
Ⅷ-36-38	87.9517	39.6686	140	2638.06	Dt
Ⅷ-36-39	87.9215	39.7356	138	3071.87	Dt
Ⅷ-36-40	87.9173	39.8243	121	1319.23	Dt
Ⅷ-36-41	87.9195	39.865	140	3280.32	Dt
Ⅷ-36-42	87.94	39.9812	143	3766.95	Dt
Ⅷ-36-43	87.8945	39.9894	124	2456.97	Dt
Ⅷ-36-44	87.9163	40.0573	127	3566.63	Dt
Ⅷ-36-45	87.8886	40.0281	113	3180.05	Dt
Ⅷ-36-46	87.9166	39.945	110	1930.63	Dt
Ⅷ-36-47	87.913	39.9193	113	1633.87	Dt
Ⅷ-36-48	87.8908	39.8649	144	3062.06	Dt
Ⅷ-36-49	87.9178	39.7103	122	2896.06	Dt
Ⅷ-36-50	87.9114	39.653	159	2356.92	Dt
Ⅷ-36-51	87.9115	39.6055	149	3217.39	Dt
Ⅷ-36-52	87.8793	39.6971	155	3004.53	Dt
Ⅷ-36-53	87.8732	39.7615	134	2012.1	Dt
Ⅷ-36-54	87.8617	39.8169	142	4406.92	Dt
Ⅷ-36-55	87.8611	39.8848	113	2745.78	Dt
Ⅷ-36-56	87.8725	39.9367	128	2027.63	Dt
Ⅷ-36-57	87.852	40.014	124	2706.94	Dt
Ⅷ-36-58	87.8154	40.0764	100	1745.42	Dt
Ⅷ-36-59	87.8088	40.012	137	2413.54	Dt
Ⅷ-36-60	87.8523	39.9503	119	2897.06	Dt
Ⅷ-36-61	87.8062	39.9157	157	4627.06	Dt
Ⅷ-36-62	87.7975	39.9857	128	3590.37	Dt
Ⅷ-36-63	87.7807	40.0484	124	2559.44	Dt
Ⅷ-36-64	87.7359	40.0441	127	4490.39	Dt
Ⅷ-36-65	87.7612	40.0198	107	2593.27	Dt
Ⅷ-36-66	87.7728	39.9704	125	3335.5	Dt
Ⅷ-36-67	87.7619	39.8992	135	3789.25	Dt
Ⅷ-36-68	87.7861	39.8582	129	1475.75	Dt
Ⅷ-36-69	87.8118	39.7989	150	3460.27	Dt
Ⅷ-36-70	87.8421	39.6807	167	3806.14	Dt
Ⅷ-36-71	87.8827	39.5732	127	3392.41	Dt
Ⅷ-36-72	87.8286	39.4989	155	3179.18	Dt
Ⅷ-36-73	87.8487	39.5739	116	2361.18	Dt
Ⅷ-36-74	87.836	39.5851	119	2412.34	Dt
Ⅷ-36-75	87.8103	39.6262	157	2903.13	Dt
Ⅷ-36-76	87.8054	39.6702	108	3590.04	Dt
Ⅷ-36-77	87.7698	39.7275	140	4010.37	Dt
Ⅷ-36-78	87.7844	39.6754	155	3588.68	Dt
Ⅷ-36-79	87.7771	39.7781	168	1583.71	Dt
Ⅷ-36-80	87.7899	39.8208	120	2282.91	Dt
Ⅷ-36-81	87.7501	39.8272	116	3910.36	Dt
Ⅷ-36-82	87.7572	39.8579	135	2173.34	Dt
Ⅷ-36-83	87.7592	39.878	104	3371.56	Dt
Ⅷ-36-84	87.6941	39.9431	147	3701.91	Dt
Ⅷ-36-85	87.7382	39.9647	161	3983.24	Dt
Ⅷ-36-86	87.7038	40.0212	154	3183.8	Dt
Ⅷ-36-87	87.6828	40.074	108	4201.07	Dt
Ⅷ-36-88	87.6453	40.0492	143	3516.88	Dt
Ⅷ-36-89	87.6497	39.9304	145	4314.05	Dt
Ⅷ-36-90	87.7165	39.7803	170	4177.94	Dt
Ⅷ-36-91	87.7433	39.656	147	3646.9	Dt
Ⅷ-36-92	87.6847	39.7456	155	2054.87	Dt
Ⅷ-36-93	87.6943	39.798	135	4501.18	Dt
Ⅷ-36-94	87.6609	39.8129	158	2198.5	Dt
Ⅷ-36-95	87.6643	39.7416	109	2464.61	Dt
Ⅷ-36-96	87.621	39.8107	104	2789.44	Dt
Ⅷ-36-97	87.616	39.7585	145	4329.99	Dt
Ⅷ-36-98	87.6472	39.7141	127	3785.28	Dt
Ⅷ-36-99	87.6891	39.6707	132	3021.82	Dt
Ⅷ-36-100	87.7507	39.6059	131	2921.56	Dt
Ⅷ-36-101	87.8047	39.5821	150	2761.21	Dt
Ⅷ-36-102	87.7871	39.5719	134	3774.02	Dt
Ⅷ-36-103	87.8051	39.5398	122	2648.93	Dt
Ⅷ-36-104	87.7673	39.5217	159	2584.08	Dt
Ⅷ-36-105	87.791	39.5023	107	2479.85	Dt
Ⅷ-36-106	87.7448	39.4713	123	3183.1	Dt
Ⅷ-36-107	87.7127	39.4521	126	2335.31	Dt
Ⅷ-36-108	87.7371	39.5344	155	2590.55	Dt
Ⅷ-36-109	87.7012	39.5925	150	4058.37	Dt
Ⅷ-36-110	87.6546	39.6562	152	3560.3	Dt
Ⅷ-36-111	87.5884	39.6982	139	3466.3	Dt
Ⅷ-36-112	87.6047	39.66	168	3052.63	Dt
Ⅷ-36-113	87.6215	39.6274	126	2648.25	Dt
Ⅷ-36-114	87.6485	39.5828	160	3890.55	Dt
Ⅷ-36-115	87.695	39.4752	152	3696.85	Dt
Ⅷ-36-116	87.641	39.4231	117	3187.72	Dt
Ⅷ-36-117	87.6558	39.4726	145	2239.59	Dt
Ⅷ-36-118	87.669	39.5169	112	1852.45	Dt
Ⅷ-36-119	87.6024	39.5297	134	4203.29	Dt
Ⅷ-36-120	87.6271	39.4982	135	1322.63	Dt
Ⅷ-36-121	87.6178	39.4875	124	2271.56	Dt
Ⅷ-36-122	87.6117	39.5636	152	2955.87	Dt
Ⅷ-36-123	87.5605	39.6463	128	2020.82	Dt
Ⅷ-36-124	87.5451	39.6584	156	3799.87	Dt
Ⅷ-36-125	87.5279	39.7428	122	1870.09	Dt
Ⅷ-36-126	87.5829	39.7652	149	2256.87	Dt
Ⅷ-36-127	87.5441	39.7815	143	3273.56	Dt
Ⅷ-36-128	87.5837	39.8118	115	2221.09	Dt
Ⅷ-36-129	87.5634	39.855	139	3123.87	Dt
Ⅷ-36-130	87.6085	39.8692	156	4024.2	Dt
Ⅷ-36-131	87.6	39.9494	140	4699.57	Dt
Ⅷ-36-132	87.6128	40.0273	151	4227.47	Dt
Ⅷ-36-133	87.6083	40.0649	145	3195.22	Dt
Ⅷ-36-134	87.5525	40.0296	151	4269.32	Dt
Ⅷ-36-135	87.5438	39.9347	141	2989.38	Dt
Ⅷ-36-136	87.5222	39.8663	136	3210.89	Dt
Ⅷ-36-137	87.5008	39.8279	130	4104.59	Dt
Ⅷ-36-138	87.497	39.9187	140	4060.74	Dt
Ⅷ-36-139	87.4958	39.9854	155	3898.26	Dt
Ⅷ-36-140	87.4261	39.8394	148	4015.53	Dt
Ⅷ-36-141	87.5022	39.7159	176	3779.49	Dt
Ⅷ-36-142	87.4956	39.5639	157	3556.66	Dt
Ⅷ-36-143	87.5358	39.5541	162	2018.94	Dt
Ⅷ-36-144	87.5685	39.573	156	2507.88	Dt
Ⅷ-36-145	87.5826	39.494	172	3012.03	Dt
Ⅷ-36-146	87.6241	39.4549	117	1337.33	Dt
Ⅷ-36-147	87.5933	39.4154	131	3672.3	Dt
Ⅷ-36-148	87.5307	39.4009	137	2544.96	Dt
Ⅷ-36-149	87.5434	39.4833	127	2217.15	Dt
Ⅷ-36-150	87.5234	39.4611	125	3696.83	Dt
Ⅷ-36-151	87.519	39.436	135	3196.86	Dt
Ⅷ-36-152	87.4645	39.5068	171	3204.12	Dt
Ⅷ-36-153	87.4828	39.4601	167	2641.99	Dt
Ⅷ-36-154	87.4968	39.3927	139	2418.84	Dt
Ⅷ-36-155	87.4644	39.3804	148	2646.47	Dt
Ⅷ-36-156	87.4423	39.3751	156	2473.76	Dt
Ⅷ-36-157	87.4447	39.4431	138	1920.48	Dt
Ⅷ-36-158	87.4222	39.472	139	3232.44	Dt
Ⅷ-36-159	87.4288	39.5314	165	3226.97	Dt
Ⅷ-36-160	87.4363	39.5833	144	3154.44	Dt
Ⅷ-36-161	87.4532	39.6179	123	3276.67	Dt
Ⅷ-36-162	87.4543	39.6914	124	2813.48	Dt
Ⅷ-36-163	87.4707	39.7379	137	2117.39	Dt
Ⅷ-36-164	87.4388	39.7584	105	2083.69	Dt
Ⅷ-36-165	87.4221	39.7061	155	3251.8	Dt
Ⅷ-36-166	87.4071	39.6281	162	3146.4	Dt
Ⅷ-36-167	87.3742	39.6198	121	3551.08	Dt
Ⅷ-36-168	87.3514	39.682	147	2954.44	Dt
Ⅷ-36-169	87.3293	39.6287	166	3674.76	Dt
Ⅷ-36-170	87.3809	39.7238	161	4369.21	Dt
Ⅷ-36-171	87.3588	39.756	133	4008.27	Dt
Ⅷ-36-172	87.3804	39.8233	153	3495.95	Dt
Ⅷ-36-173	87.4065	39.9037	148	3519.25	Dt
Ⅷ-36-174	87.3949	39.9859	119	4004.67	Dt
Ⅷ-36-175	87.4376	39.9634	121	4436.18	Dt
Ⅷ-36-176	87.4527	40.0036	164	4296.76	Dt
Ⅷ-36-177	87.4465	40.0289	122	2320.77	Dt
Ⅷ-36-178	87.4797	40.068	142	5182.08	Dt
Ⅷ-36-179	87.3727	40.0673	129	3134.4	Dt
Ⅷ-36-180	87.332	40.05	123	2305.88	Dt
Ⅷ-36-181	87.3115	39.989	139	3994.88	Dt
Ⅷ-36-182	87.3667	39.9306	127	3377.97	Dt
Ⅷ-36-183	87.3284	39.919	128	4003.16	Dt
Ⅷ-36-184	87.3406	39.8453	156	3020.87	Dt
Ⅷ-36-185	87.411	39.768	119	1845.9	Dt
Ⅷ-36-186	87.3084	39.7358	148	2462.05	Dt
Ⅷ-36-187	87.2948	39.6322	163	2283.02	Dt
Ⅷ-36-188	87.3015	39.6634	140	2399.79	Dt
Ⅷ-36-189	87.2942	39.7373	138	2880	Dt
Ⅷ-36-190	87.2887	39.8367	109	2901.26	Dt
Ⅷ-36-191	87.2703	39.9789	179	4230.66	Dt
Ⅷ-36-192	87.3094	40.0788	128	2212.69	Dt
Ⅷ-36-193	87.272	40.0667	136	1878.47	Dt
Ⅷ-36-194	87.2461	40.056	145	3457.69	Dt
Ⅷ-36-195	87.2585	39.8865	131	4151	Dt
Ⅷ-36-196	87.2549	39.8466	121	3545.08	Dt
Ⅷ-36-197	87.5133	40.2806	116	4719.69	Dt
Ⅷ-36-198	87.4672	40.275	149	3451.34	Dt
Ⅷ-36-199	87.4635	40.3481	100	3053.19	Dt
Ⅷ-36-200	87.4294	40.2795	202	3076.25	Dt
Ⅷ-36-201	87.4166	40.1979	104	1903.18	Dt
Ⅷ-36-202	87.3634	40.1816	131	3588.25	Dt
Ⅷ-36-203	87.3887	40.2221	139	2272.2	Dt
Ⅷ-36-204	87.39	40.3051	166	3818.96	Dt
Ⅷ-36-205	87.337	40.3097	166	3536.29	Dt
Ⅷ-36-206	87.3262	40.1862	147	3601.91	Dt
Ⅷ-36-207	87.2987	40.1451	140	2194.31	Dt
Ⅷ-36-208	87.276	40.2531	159	3568.03	Dt
Ⅷ-36-209	87.3065	40.334	131	1902.34	Dt
Ⅷ-36-210	87.3591	40.4415	154	3772.49	Dt
Ⅷ-36-211	87.3328	40.4485	155	3140.03	Dt
Ⅷ-36-212	87.346	40.5543	120	3171.79	Dt
Ⅷ-36-213	87.4247	40.5547	102	2447.96	Dt
Ⅷ-36-214	87.3059	40.5487	150	2701.62	Dt
Ⅷ-36-215	87.3078	40.4668	151	3004.43	Dt
Ⅷ-36-216	87.2923	40.3647	143	4071.96	Dt
Ⅷ-36-217	87.2567	40.382	134	2413.53	Dt
Ⅷ-36-218	87.2452	40.3455	160	2752.77	Dt
Ⅷ-36-219	87.2411	40.2172	144	4014.71	Dt
Ⅷ-36-220	87.3456	40.1348	116	2774.93	Dt
Ⅷ-36-221	87.1986	40.0789	152	4174.1	Dt
Ⅷ-36-222	87.207	40.0458	131	2858.22	Dt
Ⅷ-36-223	87.1797	40.0067	135	3482.49	Dt
Ⅷ-36-224	87.1889	39.9674	116	1518.25	Dt
Ⅷ-36-225	87.1771	39.9355	136	2730.33	Dt
Ⅷ-36-226	87.1953	39.9077	135	3817.43	Dt
Ⅷ-36-227	87.1629	39.8643	146	3535.96	Dt
Ⅷ-36-228	87.206	39.8747	142	3127.1	Dt
Ⅷ-36-229	87.2142	39.8187	133	4031.8	Dt
Ⅷ-36-230	87.2448	39.7644	134	2397.77	Dt
Ⅷ-36-231	87.2675	39.7421	126	2048.3	Dt
Ⅷ-36-232	87.2555	39.683	172	3182.6	Dt
Ⅷ-36-233	87.284	39.5868	163	3320.1	Dt
Ⅷ-36-234	87.3145	39.4922	178	3779.86	Dt
Ⅷ-36-235	87.3486	39.3477	160	3567.76	Dt
Ⅷ-36-236	87.4101	39.3463	112	2890.52	Dt
Ⅷ-36-237	87.3796	39.3882	140	3645.5	Dt
Ⅷ-36-238	87.3596	39.4766	161	3114.27	Dt
Ⅷ-36-239	87.3865	39.5348	157	3221.4	Dt
Ⅷ-36-240	87.412	39.4457	159	2307.98	Dt
Ⅷ-36-241	87.3885	39.449	107	2414.92	Dt
Ⅷ-36-242	87.3018	39.3398	153	4628.63	Dt
Ⅷ-36-243	87.3045	39.2682	111	731.859	Dt
Ⅷ-36-244	87.2542	39.2924	127	4054.38	Dt
Ⅷ-36-245	87.2807	39.4231	160	3219.6	Dt
Ⅷ-36-246	87.2766	39.4998	143	2003.79	Dt
Ⅷ-36-247	87.2295	39.615	176	3272.31	Dt
Ⅷ-36-248	87.1796	39.6933	172	4534.22	Dt
Ⅷ-36-249	87.2187	39.6977	163	3967.18	Dt
Ⅷ-36-250	87.2087	39.7604	139	2946.08	Dt
Ⅷ-36-251	87.1689	39.7621	160	3783.93	Dt
Ⅷ-36-252	87.1221	39.8361	160	3394.93	Dt
Ⅷ-36-253	87.1424	39.932	169	3942.23	Dt
Ⅷ-36-254	87.136	40.0159	139	3729.67	Dt
Ⅷ-36-255	87.1595	40.1061	144	3603.02	Dt
Ⅷ-36-256	87.2025	40.1654	143	2800.56	Dt
Ⅷ-36-257	87.1926	40.2014	165	2831.29	Dt
Ⅷ-36-258	87.209	40.2175	125	2341.78	Dt
Ⅷ-36-259	87.1907	40.2544	141	3900.45	Dt
Ⅷ-36-260	87.1971	40.3089	141	3475.12	Dt
Ⅷ-36-261	87.1779	40.3361	171	2804.76	Dt
Ⅷ-36-262	87.1475	40.2052	166	2321.71	Dt
Ⅷ-36-263	87.1181	40.1698	148	2327.25	Dt
Ⅷ-36-264	87.0865	40.1764	135	2489.41	Dt
Ⅷ-36-265	87.1146	40.2159	159	3353.01	Dt
Ⅷ-36-266	87.1102	40.2634	145	3083.03	Dt
Ⅷ-36-267	87.1231	40.3094	122	2413.45	Dt
Ⅷ-36-268	87.1361	40.3408	240	2583.35	Dt
Ⅷ-36-269	87.1687	40.4112	171	3649.86	Dt
Ⅷ-36-270	87.1966	40.4522	139	3253.68	Dt
Ⅷ-36-271	87.2336	40.4641	160	2936.34	Dt
Ⅷ-36-272	87.2406	40.4981	104	1536.33	Dt
Ⅷ-36-273	87.2658	40.4883	141	2998.72	Dt
Ⅷ-36-274	87.2457	40.4308	123	2754.32	Dt
Ⅷ-36-275	87.2591	40.532	119	1769.91	Dt
Ⅷ-36-276	87.2374	40.5268	102	1984.29	Dt
Ⅷ-36-277	87.2714	40.567	102	1336.48	Dt
Ⅷ-36-278	87.2242	40.5855	147	2472.94	Dt
Ⅷ-36-279	87.2543	40.5891	123	2602.67	Dt
Ⅷ-36-280	87.1992	40.648	121	2199.95	Dt
Ⅷ-36-281	87.1916	40.5958	155	3261.17	Dt
Ⅷ-36-282	87.2012	40.5696	130	2574.71	Dt
Ⅷ-36-283	87.1661	40.5159	166	3470.05	Dt
Ⅷ-36-284	87.1429	40.6536	124	3516.65	Dt
Ⅷ-36-285	87.1478	40.6299	116	1661.02	Dt
Ⅷ-36-286	87.1402	40.5966	160	2274.49	Dt
Ⅷ-36-287	87.1164	40.6082	108	1817.37	Dt
Ⅷ-36-288	87.1254	40.4994	169	3302.78	Dt
Ⅷ-36-289	87.1076	40.4053	133	2955.64	Dt
Ⅷ-36-290	87.1251	40.3843	134	2332.86	Dt
Ⅷ-36-291	87.1017	40.3446	145	3065.86	Dt
Ⅷ-36-292	87.0665	40.2824	169	2562.6	Dt
Ⅷ-36-293	87.0716	40.2161	156	3255.86	Dt
Ⅷ-36-294	87.0279	40.207	159	2472.95	Dt
Ⅷ-36-295	87.0699	40.1154	151	3298.99	Dt
Ⅷ-36-296	87.131	40.1459	136	1791.17	Dt
Ⅷ-36-297	87.1096	40.1142	142	3350.1	Dt
Ⅷ-36-298	87.1148	40.0876	154	2926.15	Dt
Ⅷ-36-299	87.0933	40.004	147	3381.74	Dt
Ⅷ-36-300	87.0846	39.8796	193	3746.33	Dt
Ⅷ-36-301	87.1278	39.7384	153	2674.21	Dt
Ⅷ-36-302	87.0751	39.7031	184	3279.26	Dt
Ⅷ-36-303	87.1401	39.6513	150	2189.12	Dt
Ⅷ-36-304	87.2058	39.5614	186	3385.5	Dt
Ⅷ-36-305	87.2123	39.4583	146	2032.54	Dt
Ⅷ-36-306	87.2428	39.4288	172	3464.56	Dt
Ⅷ-36-307	87.2082	39.3653	125	2359.84	Dt
Ⅷ-36-308	87.206	39.2816	138	3846.2	Dt
Ⅷ-36-309	87.155	39.2834	135	3972.24	Dt
Ⅷ-36-310	87.1888	39.4049	138	3464.07	Dt
Ⅷ-36-311	87.1614	39.4546	149	3397.19	Dt
Ⅷ-36-312	87.1279	39.5463	157	3738.29	Dt
Ⅷ-36-313	87.1633	39.5495	155	3973.01	Dt
Ⅷ-36-314	87.101	39.4715	168	4179.36	Dt
Ⅷ-36-315	87.1117	39.2822	124	3975.79	Dt
Ⅷ-36-316	87.0833	39.3323	168	3351.68	Dt
Ⅷ-36-317	87.0566	39.5711	165	4311.19	Dt
Ⅷ-36-318	87.1108	39.6247	177	2594.15	Dt
Ⅷ-36-319	87.0326	39.619	155	2161.98	Dt
Ⅷ-36-320	87.0437	39.7634	212	3647.51	Dt
Ⅷ-36-321	87.05	39.9472	139	3072.48	Dt
Ⅷ-36-322	87.0545	40.0014	138	3695.2	Dt
Ⅷ-36-323	87.0312	40.0877	137	2931.21	Dt
Ⅷ-36-324	86.9971	40.1134	148	2757.6	Dt
Ⅷ-36-325	86.9947	40.1672	162	3116.59	Dt
Ⅷ-36-326	86.9939	40.216	144	1838.51	Dt
Ⅷ-36-327	87.0428	40.3057	165	2884.15	Dt
Ⅷ-36-328	87.019	40.3141	177	4158.58	Dt
Ⅷ-36-329	87.0579	40.39	151	3563.42	Dt
Ⅷ-36-330	87.083	40.4496	163	2303.88	Dt
Ⅷ-36-331	87.0615	40.4669	147	2357.84	Dt
Ⅷ-36-332	87.0794	40.5547	169	3156.08	Dt
Ⅷ-36-333	87.0995	40.5334	142	3153.41	Dt
Ⅷ-36-334	87.0098	40.4364	130	2350.59	Dt
Ⅷ-36-335	86.9938	40.4049	146	3306.88	Dt
Ⅷ-36-336	86.9804	40.3287	181	1916.48	Dt
Ⅷ-36-337	86.9714	40.2383	109	1943.2	Dt
Ⅷ-36-338	86.9564	40.2018	133	1523.11	Dt
Ⅷ-36-339	86.9749	40.1429	135	2664.8	Dt
Ⅷ-36-340	86.9994	40.0851	151	2871.39	Dt
Ⅷ-36-341	86.9836	40.0375	124	3185.4	Dt
Ⅷ-36-342	86.9947	40.0106	154	3765.89	Dt
Ⅷ-36-343	86.9928	39.9195	198	3427.38	Dt
Ⅷ-36-344	87.0084	39.8135	183	3218.14	Dt
Ⅷ-36-345	86.9701	39.8095	154	2973.27	Dt
Ⅷ-36-346	86.965	39.9254	133	2957.61	Dt
Ⅷ-36-347	86.9672	39.9709	118	2153.91	Dt
Ⅷ-36-348	86.9371	39.9723	141	3210.93	Dt
Ⅷ-36-349	86.9552	40.0168	127	1146.93	Dt
Ⅷ-36-350	86.9586	40.0613	156	2481.92	Dt
Ⅷ-36-351	86.9307	40.1683	171	3047.63	Dt
Ⅷ-36-352	86.9423	40.1898	105	1235.14	Dt
Ⅷ-36-353	86.943	40.2469	143	3096.82	Dt
Ⅷ-36-354	86.9651	40.4043	165	3961.59	Dt
Ⅷ-36-355	87.0013	40.4692	125	1884.2	Dt
Ⅷ-36-356	87.0168	40.504	142	1864.34	Dt
Ⅷ-36-357	87.0563	40.5369	147	2344.54	Dt
Ⅷ-36-358	87.0503	40.614	151	3103.37	Dt
Ⅷ-36-359	87.0683	40.6116	148	3214.03	Dt
Ⅷ-36-360	87.1086	40.6295	115	2765.75	Dt
Ⅷ-36-361	87.1126	40.6696	163	3181.36	Dt
Ⅷ-36-362	87.0925	40.6889	141	1942.19	Dt
Ⅷ-36-363	87.0625	40.6763	117	2215.01	Dt
Ⅷ-36-364	87.0654	40.7132	127	2754.99	Dt
Ⅷ-36-365	87.0254	40.714	101	1312.89	Dt
Ⅷ-36-366	87.0135	40.6627	154	2506.84	Dt
Ⅷ-36-367	86.9882	40.6654	111	3378.19	Dt
Ⅷ-36-368	86.9989	40.5904	125	3271.87	Dt
Ⅷ-36-369	87.0134	40.5675	130	1857.36	Dt
Ⅷ-36-370	86.9716	40.5556	131	3012.59	Dt
Ⅷ-36-371	86.9678	40.5155	149	2022.55	Dt
Ⅷ-36-372	87.0026	40.5119	102	2534.4	Dt
Ⅷ-36-373	86.9442	40.5169	119	1611	Dt
Ⅷ-36-374	86.9376	40.4366	149	2753.03	Dt
Ⅷ-36-375	86.9139	40.3234	153	3276.93	Dt
Ⅷ-36-376	86.8804	40.2254	157	2063.92	Dt
Ⅷ-36-377	86.9121	40.2339	139	2707.14	Dt
Ⅷ-36-378	86.8961	40.1962	163	3692.94	Dt
Ⅷ-36-379	86.8983	40.1535	151	2941.14	Dt
Ⅷ-36-380	86.9273	40.0947	126	2285.07	Dt
Ⅷ-36-381	86.9366	40.0811	149	1492.94	Dt
Ⅷ-36-382	86.8956	39.9877	159	2814.9	Dt
Ⅷ-36-383	86.8861	39.9652	157	2651.31	Dt
Ⅷ-36-384	86.92	39.8879	194	2484.17	Dt
Ⅷ-36-385	86.937	39.8073	190	3104.6	Dt
Ⅷ-36-386	86.9449	39.7408	179	2214.04	Dt
Ⅷ-36-387	86.9931	39.6463	224	2965.54	Dt
Ⅷ-36-388	86.9989	39.5458	154	4278.62	Dt
Ⅷ-36-389	87.0619	39.4266	174	3480.14	Dt
Ⅷ-36-390	87.0274	39.4163	163	2998.28	Dt
Ⅷ-36-391	86.9688	39.5179	139	3673.8	Dt
Ⅷ-36-392	86.9617	39.4951	174	2875.83	Dt
Ⅷ-36-393	86.9796	39.4569	128	3494.53	Dt
Ⅷ-36-394	87.0002	39.3722	134	2766.77	Dt
Ⅷ-36-395	86.9886	39.2681	109	3039.98	Dt
Ⅷ-36-396	87.0319	39.2663	114	2961.72	Dt
Ⅷ-36-397	86.9349	39.2957	142	2770.3	Dt
Ⅷ-36-398	86.9648	39.3769	174	3799.6	Dt
Ⅷ-36-399	86.9525	39.4158	114	2292.72	Dt
Ⅷ-36-400	86.9474	39.4587	142	4134.53	Dt
Ⅷ-36-401	86.925	39.4112	129	2567.83	Dt
Ⅷ-36-402	86.8272	39.4272	152	3354.09	Dt
Ⅷ-36-403	86.8626	39.4364	136	2514.99	Dt
Ⅷ-36-404	86.8925	39.4009	125	1569.81	Dt
Ⅷ-36-405	86.8756	39.3938	101	1636.26	Dt
Ⅷ-36-406	86.8496	39.3653	123	2974.96	Dt
Ⅷ-36-407	86.9204	39.3738	143	2880.77	Dt
Ⅷ-36-408	86.8907	39.3499	116	3041.04	Dt
Ⅷ-36-409	86.9088	39.283	116	2335.58	Dt
Ⅷ-36-410	86.8769	39.2837	123	2577.37	Dt
Ⅷ-36-411	86.8563	39.2937	112	2625.18	Dt
Ⅷ-36-412	86.8406	39.3193	120	2912.46	Dt
Ⅷ-36-413	86.7879	39.2765	123	2226.93	Dt
Ⅷ-36-414	86.653	39.3391	123	2893.65	Dt
Ⅷ-36-415	86.6827	39.3513	119	2898.44	Dt
Ⅷ-36-416	86.7273	39.3551	119	3401.08	Dt
Ⅷ-36-417	86.7372	39.413	126	3278.75	Dt
Ⅷ-36-418	86.7697	39.4738	141	3158.41	Dt
Ⅷ-36-419	86.7825	39.4131	164	3527.33	Dt
Ⅷ-36-420	86.796	39.5015	131	2613	Dt
Ⅷ-36-421	86.8295	39.5234	149	3212.02	Dt
Ⅷ-36-422	86.874	39.5131	137	3137.94	Dt
Ⅷ-36-423	86.8988	39.4209	108	2372.25	Dt
Ⅷ-36-424	86.9154	39.4812	141	3020.34	Dt
Ⅷ-36-425	86.8988	39.5358	135	3492.45	Dt
Ⅷ-36-426	86.9123	39.6087	137	3411.59	Dt
Ⅷ-36-427	86.9574	39.6165	159	3876.15	Dt
Ⅷ-36-428	86.8725	39.6513	162	2543.18	Dt
Ⅷ-36-429	86.9113	39.6601	166	2647.39	Dt
Ⅷ-36-430	86.9316	39.6781	111	1865.52	Dt
Ⅷ-36-431	86.9197	39.7025	118	1402.99	Dt
Ⅷ-36-432	86.9022	39.7118	127	2209.08	Dt
Ⅷ-36-433	86.9099	39.7316	110	2699.57	Dt
Ⅷ-36-434	86.8879	39.7679	162	2963.21	Dt
Ⅷ-36-435	86.8563	39.7612	162	2889.85	Dt
Ⅷ-36-436	86.8146	39.5901	179	3322.47	Dt
Ⅷ-36-437	86.8309	39.6271	141	3283.55	Dt
Ⅷ-36-438	86.8412	39.6749	169	2169.11	Dt
Ⅷ-36-439	86.8164	39.7452	184	4095.42	Dt
Ⅷ-36-440	86.828	39.83	173	2698.01	Dt
Ⅷ-36-441	86.8279	39.8724	177	3512.33	Dt
Ⅷ-36-442	86.8875	39.8775	164	3090.85	Dt
Ⅷ-36-443	86.9075	39.8067	153	2165.54	Dt
Ⅷ-36-444	86.8639	39.8537	171	3179.44	Dt
Ⅷ-36-445	86.8173	39.9179	162	2275	Dt
Ⅷ-36-446	86.8587	39.981	160	3096.94	Dt
Ⅷ-36-447	86.8481	39.9877	111	1637.36	Dt
Ⅷ-36-448	86.8392	40.0061	142	2014.63	Dt
Ⅷ-36-449	86.8108	39.9495	159	2131.68	Dt
Ⅷ-36-450	86.7542	39.9161	180	3270.7	Dt
Ⅷ-36-451	86.7033	39.889	183	3452.99	Dt
Ⅷ-36-452	86.7391	39.8279	100	1729.32	Dt
Ⅷ-36-453	86.7885	39.8425	184	3642.06	Dt
Ⅷ-36-454	86.7803	39.9206	165	2992.05	Dt
Ⅷ-36-455	86.8044	39.9795	102	2448.58	Dt
Ⅷ-36-456	86.8089	40.0215	141	2660.11	Dt
Ⅷ-36-457	86.7957	40.0303	107	2600.76	Dt
Ⅷ-36-458	86.8881	40.0562	141	3150.33	Dt
Ⅷ-36-459	86.8844	40.097	138	1767.37	Dt
Ⅷ-36-460	86.8602	40.1082	128	2135.56	Dt
Ⅷ-36-461	86.8442	40.0783	137	1320.31	Dt
Ⅷ-36-462	86.8321	40.1512	147	2207.29	Dt
Ⅷ-36-463	86.8514	40.2145	135	2335.13	Dt
Ⅷ-36-464	86.8825	40.3127	140	1798.68	Dt
Ⅷ-36-465	86.8926	40.375	142	1776.4	Dt
Ⅷ-36-466	86.906	40.455	148	2293.43	Dt
Ⅷ-36-467	86.9256	40.5228	149	1848.56	Dt
Ⅷ-36-468	86.9161	40.5373	101	1450.43	Dt
Ⅷ-36-469	86.9471	40.5799	159	2802.54	Dt
Ⅷ-36-470	86.9881	40.7244	127	1701.03	Dt
Ⅷ-36-471	86.944	40.618	141	3115.22	Dt
Ⅷ-36-472	86.8865	40.5829	128	3170.14	Dt
Ⅷ-36-473	86.9029	40.6118	129	1723.75	Dt
Ⅷ-36-474	86.9033	40.6522	120	2329.77	Dt
Ⅷ-36-475	86.8555	40.5825	130	2353.88	Dt
Ⅷ-36-476	86.8641	40.4991	128	2558.78	Dt
Ⅷ-36-477	86.875	40.4742	103	1980.67	Dt
Ⅷ-36-478	86.8396	40.41	141	3084.66	Dt
Ⅷ-36-479	86.868	40.3986	143	2548.12	Dt
Ⅷ-36-480	86.8161	40.5046	115	1892.83	Dt
Ⅷ-36-481	86.817	40.4657	135	2241.6	Dt
Ⅷ-36-482	86.781	40.4093	116	1581.8	Dt
Ⅷ-36-483	86.7952	40.3388	185	3578.27	Dt
Ⅷ-36-484	86.8176	40.2669	158	2836.81	Dt
Ⅷ-36-485	86.8182	40.3438	174	2192.71	Dt
Ⅷ-36-486	86.7948	40.2907	151	3032.62	Dt
Ⅷ-36-487	86.7785	40.2227	167	3279.48	Dt
Ⅷ-36-488	86.822	40.2131	157	1621.75	Dt
Ⅷ-36-489	86.7954	40.1674	109	3064.9	Dt
Ⅷ-36-490	86.796	40.1386	152	2047.53	Dt
Ⅷ-36-491	86.7801	40.1196	172	2401.85	Dt
Ⅷ-36-492	86.7706	40.0412	178	3332.56	Dt
Ⅷ-36-493	86.717	39.9298	126	2045.85	Dt
Ⅷ-36-494	86.6804	39.8344	177	3332.4	Dt
Ⅷ-36-495	86.7854	39.7907	160	2768.18	Dt
Ⅷ-36-496	86.7806	39.6952	159	3304.19	Dt
Ⅷ-36-497	86.7747	39.598	136	2930.26	Dt
Ⅷ-36-498	86.7453	39.5697	132	2548.15	Dt
Ⅷ-36-499	86.7141	39.5719	134	2940.48	Dt
Ⅷ-36-500	86.6762	39.5711	135	2725.83	Dt
Ⅷ-36-501	86.5626	39.5744	129	3286.15	Dt
Ⅷ-36-502	86.5184	39.5682	137	2092.84	Dt
Ⅷ-36-503	86.4355	39.5652	148	1658.11	Dt
Ⅷ-36-504	86.4141	39.5661	114	3170.42	Dt
Ⅷ-36-505	86.3749	39.5665	135	3482.57	Dt
Ⅷ-36-506	86.3254	39.5576	114	3571.77	Dt
Ⅷ-36-507	86.2448	39.556	131	2584.12	Dt
Ⅷ-36-508	86.1906	39.5318	114	2734.08	Dt
Ⅷ-36-509	86.1683	39.5444	127	3052.28	Dt
Ⅷ-36-510	86.1569	39.4749	138	4329.8	Dt
Ⅷ-36-511	86.127	39.5402	102	2439.78	Dt
Ⅷ-36-512	86.055	39.5236	114	2607.49	Dt
Ⅷ-36-513	85.9723	39.5149	104	2628.74	Dt
Ⅷ-36-514	85.9267	39.5165	122	4681.8	Dt
Ⅷ-36-515	86.1014	39.5836	137	2533	Dt
Ⅷ-36-516	86.1197	39.6549	119	2473.03	Dt
Ⅷ-36-517	86.1546	39.6514	143	2932.78	Dt
Ⅷ-36-518	86.145	39.5948	151	3226.89	Dt
Ⅷ-36-519	86.19	39.6021	130	2836.9	Dt
Ⅷ-36-520	86.1873	39.6532	130	2558.97	Dt
Ⅷ-36-521	86.2394	39.6121	121	2713.46	Dt
Ⅷ-36-522	86.2291	39.6578	121	2613.85	Dt
Ⅷ-36-523	86.2561	39.6768	129	1720.06	Dt
Ⅷ-36-524	86.281	39.6585	131	3092.14	Dt
Ⅷ-36-525	86.3317	39.6698	139	3426.72	Dt
Ⅷ-36-526	86.3746	39.6582	151	3144.55	Dt
Ⅷ-36-527	86.3415	39.6315	114	4612.6	Dt
Ⅷ-36-528	86.4309	39.6516	124	2763.19	Dt
Ⅷ-36-529	86.4808	39.6693	123	3032.56	Dt
Ⅷ-36-530	86.5292	39.6904	159	3554.83	Dt
Ⅷ-36-531	86.5762	39.6649	147	3563.21	Dt
Ⅷ-36-532	86.5996	39.7675	175	3299.68	Dt
Ⅷ-36-533	86.5439	39.7896	168	3533.03	Dt
Ⅷ-36-534	86.6403	39.783	119	2700.97	Dt
Ⅷ-36-535	86.6175	39.6965	163	3724.08	Dt
Ⅷ-36-536	86.6836	39.6746	171	4174.13	Dt
Ⅷ-36-537	86.7457	39.6452	141	4731.88	Dt
Ⅷ-36-538	86.7141	39.7148	195	4465.61	Dt
Ⅷ-36-539	86.6767	39.7758	168	4099.1	Dt
Ⅷ-36-540	86.6386	39.8294	156	2931.18	Dt
Ⅷ-36-541	86.6565	39.9026	143	2466.76	Dt
Ⅷ-36-542	86.6317	39.8946	138	2095.61	Dt
Ⅷ-36-543	86.5963	39.8449	178	3876.42	Dt
Ⅷ-36-544	86.4999	39.8156	187	4595.55	Dt
Ⅷ-36-545	86.5698	39.8681	155	3484.71	Dt
Ⅷ-36-546	86.5223	39.9115	137	4063.11	Dt
Ⅷ-36-547	86.4832	39.8857	176	3845.86	Dt
Ⅷ-36-548	86.4552	39.7849	175	3847.64	Dt
Ⅷ-36-549	86.4286	39.7374	168	3161.21	Dt
Ⅷ-36-550	86.4235	39.8409	204	4828.34	Dt
Ⅷ-36-551	86.4025	39.893	169	3700.27	Dt
Ⅷ-36-552	86.3706	39.7965	197	4759.33	Dt
Ⅷ-36-553	86.3916	39.7304	147	3138.97	Dt
Ⅷ-36-554	86.3264	39.7801	158	3280.43	Dt
Ⅷ-36-555	86.3557	39.8806	159	2543.75	Dt
Ⅷ-36-556	86.3076	39.8735	177	3432.54	Dt
Ⅷ-36-557	86.2852	39.81	157	3642.22	Dt
Ⅷ-36-558	86.2755	39.7436	134	3781.53	Dt
Ⅷ-36-559	86.2466	39.8086	139	2884.98	Dt
Ⅷ-36-560	86.2677	39.8691	148	2244.7	Dt
Ⅷ-36-561	86.2802	39.9151	147	2407.81	Dt
Ⅷ-36-562	86.2883	39.8914	144	2801.84	Dt
Ⅷ-36-563	86.2237	39.8497	120	3526.33	Dt
Ⅷ-36-564	86.2127	39.7741	144	3072.14	Dt
Ⅷ-36-565	86.1797	39.7408	156	3083	Dt
Ⅷ-36-566	86.1458	39.7291	112	2558.33	Dt
Ⅷ-36-567	86.1731	39.7891	151	3191.96	Dt
Ⅷ-36-568	86.1809	39.8386	149	4216.86	Dt
Ⅷ-36-569	86.1822	39.8884	151	3556.6	Dt
Ⅷ-36-570	86.2327	39.9537	183	2721.43	Dt
Ⅷ-36-571	86.248	39.9661	126	1501	Dt
Ⅷ-36-572	86.2617	39.9858	145	2362.83	Dt
Ⅷ-36-573	86.1809	39.9662	143	1892.42	Dt
Ⅷ-36-574	86.2003	39.9544	159	2113.02	Dt
Ⅷ-36-575	86.1702	39.9149	141	1708.74	Dt
Ⅷ-36-576	86.135	39.8124	134	3979.43	Dt
Ⅷ-36-577	86.0913	39.6606	128	2816.93	Dt
Ⅷ-36-578	86.0711	39.5956	134	1766.92	Dt
Ⅷ-36-579	86.0199	39.535	188	3665.71	Dt
Ⅷ-36-580	86.0574	39.6491	141	3223.79	Dt
Ⅷ-36-581	86.0159	39.6139	130	2637.06	Dt
Ⅷ-36-582	85.9717	39.5632	124	2326.16	Dt
Ⅷ-36-583	85.963	39.5995	108	2148.26	Dt
Ⅷ-36-584	85.9182	39.6266	112	3054.97	Dt
Ⅷ-36-585	85.9207	39.5639	108	2665.21	Dt
Ⅷ-36-586	85.8804	39.5469	108	2233.96	Dt
Ⅷ-36-587	85.9735	39.643	144	1895.57	Dt
Ⅷ-36-588	86.0148	39.7547	126	2545.65	Dt
Ⅷ-36-589	86.0426	39.8452	164	2191.02	Dt
Ⅷ-36-590	86.0416	39.7517	164	2557.9	Dt
Ⅷ-36-591	86.0755	39.7472	160	3629.9	Dt
Ⅷ-36-592	86.0997	39.8146	136	1953.93	Dt
Ⅷ-36-593	86.0804	39.8586	168	2482.68	Dt
Ⅷ-36-594	86.9616	40.7741	133	2399.12	Dt
Ⅷ-36-595	86.9283	40.7714	108	1779.8	Dt
Ⅷ-36-596	86.9025	40.7315	116	2578.7	Dt
Ⅷ-36-597	86.8986	40.7126	149	1214.71	Dt
Ⅷ-36-598	86.936	40.7346	104	1625.77	Dt
Ⅷ-36-599	86.9423	40.7168	103	3216.2	Dt
Ⅷ-36-600	86.945	40.6849	119	1897.93	Dt
Ⅷ-36-601	86.8787	40.6676	118	2124.78	Dt
Ⅷ-36-602	86.8499	40.6712	115	2086.15	Dt
Ⅷ-36-603	86.818	40.6348	110	2109.94	Dt
Ⅷ-36-604	86.7803	40.5965	116	2448.69	Dt
Ⅷ-36-605	86.8119	40.6015	116	2274.04	Dt
Ⅷ-36-606	86.8248	40.5912	119	1496.06	Dt
Ⅷ-36-607	86.812	40.5516	129	1478.68	Dt
Ⅷ-36-608	86.7834	40.5466	123	1977.59	Dt
Ⅷ-36-609	86.7538	40.5515	124	2611.67	Dt
Ⅷ-36-610	86.716	40.4958	104	1624.74	Dt
Ⅷ-36-611	86.723	40.5428	138	2041.96	Dt
Ⅷ-36-612	86.694	40.5402	107	1580.02	Dt
Ⅷ-36-613	86.7309	40.5744	103	1855.73	Dt
Ⅷ-36-614	86.7872	40.6331	132	2686.53	Dt
Ⅷ-36-615	86.8458	40.7142	136	2541.01	Dt
Ⅷ-36-616	86.8989	40.7804	130	2699.53	Dt
Ⅷ-36-617	86.928	40.7891	101	2133.84	Dt
Ⅷ-36-618	86.8593	40.781	118	2609.33	Dt
Ⅷ-36-619	86.813	40.7469	115	1483.25	Dt
Ⅷ-36-620	86.8026	40.7113	117	2317.37	Dt
Ⅷ-36-621	86.8487	40.8048	103	1792.75	Dt
Ⅷ-36-622	86.8494	40.8278	104	2241.74	Dt
Ⅷ-36-623	86.7853	40.7732	114	2426.08	Dt
Ⅷ-36-624	86.7775	40.7201	117	2239.41	Dt
Ⅷ-36-625	86.736	40.7137	109	2004.7	Dt
Ⅷ-36-626	86.7943	40.6761	112	2061.46	Dt
Ⅷ-36-627	86.7607	40.6455	128	2360.41	Dt
Ⅷ-36-628	86.7234	40.6021	113	2268.84	Dt
Ⅷ-36-629	86.6982	40.5893	112	1514.85	Dt
Ⅷ-36-630	86.673	40.5861	115	1778.93	Dt
Ⅷ-36-631	86.6593	40.5343	119	1550.7	Dt
Ⅷ-36-632	86.6598	40.4932	120	2429.7	Dt
Ⅷ-36-633	86.7028	40.4876	127	1808.9	Dt
Ⅷ-36-634	86.7265	40.462	126	1964.64	Dt
Ⅷ-36-635	86.7558	40.4643	131	2031.65	Dt
Ⅷ-36-636	86.7815	40.4603	144	2260.56	Dt
Ⅷ-36-637	86.765	40.4035	164	2266.24	Dt
Ⅷ-36-638	86.7611	40.357	104	2363.83	Dt
Ⅷ-36-639	86.7438	40.3343	165	1956.82	Dt
Ⅷ-36-640	86.7287	40.2723	213	2060.77	Dt
Ⅷ-36-641	86.7103	40.2417	170	1154.76	Dt
Ⅷ-36-642	86.7186	40.1814	181	2779.64	Dt
Ⅷ-36-643	86.753	40.1391	163	3620.03	Dt
Ⅷ-36-644	86.7291	40.0393	190	3326.3	Dt
Ⅷ-36-645	86.6946	39.9317	107	2421.69	Dt
Ⅷ-36-646	86.6137	39.9151	107	2684.33	Dt
Ⅷ-36-647	86.6683	39.9731	178	2787.63	Dt
Ⅷ-36-648	86.6503	39.9772	115	2175.84	Dt
Ⅷ-36-649	86.6563	40.0132	149	3219.75	Dt
Ⅷ-36-650	86.693	40.0304	157	3053.76	Dt
Ⅷ-36-651	86.6691	40.0779	183	5073.23	Dt
Ⅷ-36-652	86.6964	40.1418	158	2140.96	Dt
Ⅷ-36-653	86.6539	40.1466	152	1860.07	Dt
Ⅷ-36-654	86.674	40.1682	135	1775.74	Dt
Ⅷ-36-655	86.6906	40.2067	170	2764.68	Dt
Ⅷ-36-656	86.6692	40.2463	199	3130.07	Dt
Ⅷ-36-657	86.6549	40.2002	128	2537.94	Dt
Ⅷ-36-658	86.6601	40.1812	103	1362.78	Dt
Ⅷ-36-659	86.7225	40.2992	134	2336.76	Dt
Ⅷ-36-660	86.7249	40.3615	155	2236.31	Dt
Ⅷ-36-661	86.6746	40.2973	169	2325.73	Dt
Ⅷ-36-662	86.682	40.3566	144	2347.07	Dt
Ⅷ-36-663	86.6986	40.382	140	1510.95	Dt
Ⅷ-36-664	86.7283	40.4308	134	1216.84	Dt
Ⅷ-36-665	86.7395	40.4182	141	1744.74	Dt
Ⅷ-36-666	86.6971	40.44	126	2223.41	Dt
Ⅷ-36-667	86.7141	40.4342	111	1433.64	Dt
Ⅷ-36-668	86.6788	40.4038	134	2020.41	Dt
Ⅷ-36-669	86.6418	40.3747	150	2944.79	Dt
Ⅷ-36-670	86.5846	40.3146	171	3000.27	Dt
Ⅷ-36-671	86.6016	40.2646	176	1401.16	Dt
Ⅷ-36-672	86.6382	40.3363	179	2865.42	Dt
Ⅷ-36-673	86.632	40.2782	157	2653.83	Dt
Ⅷ-36-674	86.617	40.2292	156	2501.94	Dt
Ⅷ-36-675	86.6128	40.1822	159	2248.18	Dt
Ⅷ-36-676	86.6369	40.1649	131	2545.8	Dt
Ⅷ-36-677	86.6211	40.1409	134	1415.14	Dt
Ⅷ-36-678	86.6541	40.125	117	1160.65	Dt
Ⅷ-36-679	86.6168	40.0723	191	3414.15	Dt
Ⅷ-36-680	86.6245	39.9642	159	4124.4	Dt
Ⅷ-36-681	86.5762	39.9818	183	3691.21	Dt
Ⅷ-36-682	86.599	40.0869	141	1991.5	Dt
Ⅷ-36-683	86.5656	40.0763	147	2793.94	Dt
Ⅷ-36-684	86.5325	39.9889	192	2858.78	Dt
Ⅷ-36-685	86.5095	39.9633	141	2432.76	Dt
Ⅷ-36-686	86.4978	40.0067	188	4005.12	Dt
Ⅷ-36-687	86.5171	40.0832	124	1263.86	Dt
Ⅷ-36-688	86.5384	40.1052	151	1903.64	Dt
Ⅷ-36-689	86.5495	40.1761	193	4462.61	Dt
Ⅷ-36-690	86.5962	40.1989	130	3155.93	Dt
Ⅷ-36-691	86.5743	40.1451	167	2306.88	Dt
Ⅷ-36-692	86.5557	40.2583	169	3281.29	Dt
Ⅷ-36-693	86.6638	40.4191	136	1714.97	Dt
Ⅷ-36-694	86.6285	40.4525	138	2065.04	Dt
Ⅷ-36-695	86.6321	40.4078	151	2503.49	Dt
Ⅷ-36-696	86.589	40.364	194	2871.85	Dt
Ⅷ-36-697	86.5336	40.2799	182	3531.22	Dt
Ⅷ-36-698	86.4993	40.1684	190	2975	Dt
Ⅷ-36-699	86.4649	40.0844	138	3453.35	Dt
Ⅷ-36-700	86.4582	40.0278	173	3604.41	Dt
Ⅷ-36-701	86.4291	39.9563	221	3149.28	Dt
Ⅷ-36-702	86.4015	39.9833	218	3150.34	Dt
Ⅷ-36-703	86.4511	40.0524	160	1345.8	Dt
Ⅷ-36-704	86.4337	40.0606	114	1647.24	Dt
Ⅷ-36-705	86.4209	40.1091	199	2666.74	Dt
Ⅷ-36-706	86.469	40.1363	189	2407.86	Dt
Ⅷ-36-707	86.4639	40.1732	134	1378.92	Dt
Ⅷ-36-708	86.4837	40.2008	166	2800.2	Dt
Ⅷ-36-709	86.4425	40.1963	101	2366.57	Dt
Ⅷ-36-710	86.4938	40.2898	163	3278.65	Dt
Ⅷ-36-711	86.5268	40.367	114	1396.46	Dt
Ⅷ-36-712	86.5476	40.3515	134	2888.41	Dt
Ⅷ-36-713	86.5341	40.3894	114	1714.67	Dt
Ⅷ-36-714	86.589	40.3982	141	2052.58	Dt
Ⅷ-36-715	86.6088	40.4193	111	2301.35	Dt
Ⅷ-36-716	86.5759	40.4176	161	2749.96	Dt
Ⅷ-36-717	86.5986	40.4473	140	3203.22	Dt
Ⅷ-36-718	86.6299	40.4896	138	2473.05	Dt
Ⅷ-36-719	86.6062	40.5073	127	1631.91	Dt
Ⅷ-36-720	86.5555	40.4425	189	3764.61	Dt
Ⅷ-36-721	86.513	40.4509	163	3086.76	Dt
Ⅷ-36-722	86.598	40.5308	126	1541.15	Dt
Ⅷ-36-723	86.5829	40.5345	108	1611.42	Dt
Ⅷ-36-724	86.6368	40.5585	163	2114.46	Dt
Ⅷ-36-725	86.6473	40.5446	124	1436.21	Dt
Ⅷ-36-726	86.6167	40.5715	119	1394.85	Dt
Ⅷ-36-727	86.623	40.594	111	1137.62	Dt
Ⅷ-36-728	86.6015	40.5963	104	1863.59	Dt
Ⅷ-36-729	86.6617	40.6076	139	1555.76	Dt
Ⅷ-36-730	86.6684	40.6267	108	2196.58	Dt
Ⅷ-36-731	86.6399	40.6287	105	1635.24	Dt
Ⅷ-36-732	86.7332	40.6481	118	1670.01	Dt
Ⅷ-36-733	86.6783	40.6509	113	1556.54	Dt
Ⅷ-36-734	86.7258	40.7331	132	2296.79	Dt
Ⅷ-36-735	86.6907	40.7314	124	2242.79	Dt
Ⅷ-36-736	86.7369	40.7621	101	2016.96	Dt
Ⅷ-36-737	86.7215	40.7924	112	1970.72	Dt
Ⅷ-36-738	86.7067	40.8504	109	1396.47	Dt
Ⅷ-36-739	86.6659	40.7674	119	2874.76	Dt
Ⅷ-36-740	86.6822	40.7492	105	2605.67	Dt
Ⅷ-36-741	86.6575	40.6887	110	1188.87	Dt
Ⅷ-36-742	86.5982	40.6594	118	1307.24	Dt
Ⅷ-36-743	86.6062	40.6473	116	1535.12	Dt
Ⅷ-36-744	86.62	40.633	120	1977.45	Dt
Ⅷ-36-745	86.549	40.621	117	1933.03	Dt
Ⅷ-36-746	86.5465	40.598	113	1762.99	Dt
Ⅷ-36-747	86.5707	40.5955	109	1347.97	Dt
Ⅷ-36-748	86.513	40.5934	124	1762.53	Dt
Ⅷ-36-749	86.4993	40.5524	121	2538.84	Dt
Ⅷ-36-750	86.5518	40.5265	141	1729.24	Dt
Ⅷ-36-751	86.5699	40.4976	124	1456.68	Dt
Ⅷ-36-752	86.5077	40.5283	126	2516.94	Dt
Ⅷ-36-753	86.4917	40.4811	153	1678.02	Dt
Ⅷ-36-754	86.4745	40.4287	143	1857.78	Dt
Ⅷ-36-755	86.4591	40.4411	109	3218.48	Dt
Ⅷ-36-756	86.4964	40.4067	151	1620.64	Dt
Ⅷ-36-757	86.4659	40.3781	141	2643.74	Dt
Ⅷ-36-758	86.4543	40.3276	140	1877.32	Dt
Ⅷ-36-759	86.4313	40.3337	118	2209.43	Dt
Ⅷ-36-760	86.4779	40.3234	142	1988.01	Dt
Ⅷ-36-761	86.4617	40.2792	154	2682.93	Dt
Ⅷ-36-762	86.4279	40.277	126	2354.32	Dt
Ⅷ-36-763	86.437	40.2361	170	2430.16	Dt
Ⅷ-36-764	86.4035	40.2252	168	3692.92	Dt
Ⅷ-36-765	86.37	40.2503	101	2223.91	Dt
Ⅷ-36-766	86.3788	40.2973	169	2491.01	Dt
Ⅷ-36-767	86.3892	40.3599	138	2903.86	Dt
Ⅷ-36-768	86.4235	40.376	153	2245.25	Dt
Ⅷ-36-769	86.4088	40.3456	163	1946.8	Dt
Ⅷ-36-770	86.4199	40.452	152	2809.94	Dt
Ⅷ-36-771	86.4724	40.4994	121	1781.09	Dt
Ⅷ-36-772	86.4412	40.5132	129	1676.59	Dt
Ⅷ-36-773	86.4224	40.5396	124	2103.9	Dt
Ⅷ-36-774	86.4727	40.6002	114	2329.51	Dt
Ⅷ-36-775	86.5582	40.6627	125	1658.25	Dt
Ⅷ-36-776	86.5216	40.6692	125	1740.65	Dt
Ⅷ-36-777	86.5581	40.7471	107	1804.83	Dt
Ⅷ-36-778	86.5945	40.7559	136	1419.39	Dt
Ⅷ-36-779	86.6154	40.7875	102	1721.53	Dt
Ⅷ-36-780	86.6058	40.7985	102	1089.06	Dt
Ⅷ-36-781	86.6072	40.8183	103	2180.54	Dt
Ⅷ-36-782	86.6602	40.8182	119	1124.46	Dt
Ⅷ-36-783	86.5737	40.8214	112	2424.6	Dt
Ⅷ-36-784	86.4835	40.8405	114	1775.97	Dt
Ⅷ-36-785	86.4364	40.8242	102	2126.59	Dt
Ⅷ-36-786	86.5288	40.7709	100	2103.45	Dt
Ⅷ-36-787	86.5072	40.7043	111	1880.9	Dt
Ⅷ-36-788	86.4886	40.6683	110	1888.36	Dt
Ⅷ-36-789	86.4232	40.6335	110	2692.83	Dt
Ⅷ-36-790	86.4186	40.5836	100	2088.51	Dt
Ⅷ-36-791	86.4607	40.6152	106	1461.76	Dt
Ⅷ-36-792	86.3926	40.5389	113	1722.59	Dt
Ⅷ-36-793	86.388	40.4559	160	2850.46	Dt
Ⅷ-36-794	86.3549	40.3743	146	1924.7	Dt
Ⅷ-36-795	86.3169	40.3645	116	2254.64	Dt
Ⅷ-36-796	86.3448	40.324	154	2417.55	Dt
Ⅷ-36-797	86.3308	40.2952	148	2055.4	Dt
Ⅷ-36-798	86.3315	40.2749	163	2511.84	Dt
Ⅷ-36-799	86.3325	40.2318	159	2621.8	Dt
Ⅷ-36-800	86.3384	40.1542	180	3094.27	Dt
Ⅷ-36-801	86.4028	40.1405	135	1935.38	Dt
Ⅷ-36-802	86.3698	40.1445	162	3072.32	Dt
Ⅷ-36-803	86.3184	40.1298	151	1859.11	Dt
Ⅷ-36-804	86.3311	40.0754	169	2433.34	Dt
Ⅷ-36-805	86.3097	40.0147	137	2316.95	Dt
Ⅷ-36-806	86.3455	40.0068	133	3780.43	Dt
Ⅷ-36-807	86.3334	40.0253	106	1845.71	Dt
Ⅷ-36-808	86.3554	40.0676	170	2327.75	Dt
Ⅷ-36-809	86.3831	40.0416	155	1507.87	Dt
Ⅷ-36-810	86.3731	40.0263	158	1846.8	Dt
Ⅷ-36-811	86.3539	39.9708	198	2676.96	Dt
Ⅷ-36-812	86.3462	39.8972	131	1899.64	Dt
Ⅷ-36-813	86.3166	39.9249	133	2586.95	Dt
Ⅷ-36-814	86.3038	39.9733	149	1642.83	Dt
Ⅷ-36-815	86.2714	39.9965	146	3229.78	Dt
Ⅷ-36-816	86.3022	40.0758	159	2806.72	Dt
Ⅷ-36-817	86.3882	40.0826	145	3169.6	Dt
Ⅷ-36-818	86.2133	40.0017	144	3313.86	Dt
Ⅷ-36-819	86.2686	40.0583	153	1847.4	Dt
Ⅷ-36-820	86.2486	40.0709	154	1666.06	Dt
Ⅷ-36-821	86.2285	40.0608	106	1913.01	Dt
Ⅷ-36-822	86.2384	40.0415	153	1817.78	Dt
Ⅷ-36-823	86.2441	40.11	163	2983.37	Dt
Ⅷ-36-824	86.2836	40.1212	159	2227.8	Dt
Ⅷ-36-825	86.3143	40.1739	153	2146.81	Dt
Ⅷ-36-826	86.257	40.1471	147	2704.86	Dt
Ⅷ-36-827	86.2702	40.1807	154	2440.7	Dt
Ⅷ-36-828	86.2716	40.1988	152	1860.13	Dt
Ⅷ-36-829	86.2952	40.2219	145	2541.83	Dt
Ⅷ-36-830	86.2814	40.2443	112	1950.93	Dt
Ⅷ-36-831	86.3028	40.3052	152	2071.68	Dt
Ⅷ-36-832	86.3468	40.4445	158	3180.44	Dt
Ⅷ-36-833	86.3416	40.5212	127	1781.12	Dt
Ⅷ-36-834	86.3193	40.4722	163	2370.14	Dt
Ⅷ-36-835	86.296	40.4212	152	3231.72	Dt
Ⅷ-36-836	86.2916	40.3675	103	2662.5	Dt
Ⅷ-36-837	86.2385	40.3367	165	2722.78	Dt
Ⅷ-36-838	86.3011	40.3413	127	1445.03	Dt
Ⅷ-36-839	86.2612	40.326	188	2316.4	Dt
Ⅷ-36-840	86.2307	40.2996	149	2525.09	Dt
Ⅷ-36-841	86.2646	40.2698	156	2361.24	Dt
Ⅷ-36-842	86.2609	40.2927	104	1751.2	Dt
Ⅷ-36-843	86.246	40.2858	134	1533.74	Dt
Ⅷ-36-844	86.2301	40.2583	157	2390.5	Dt
Ⅷ-36-845	86.1982	40.2228	161	2408.25	Dt
Ⅷ-36-846	86.2202	40.2079	138	2274.67	Dt
Ⅷ-36-847	86.2374	40.184	197	2242.35	Dt
Ⅷ-36-848	86.2241	40.1246	142	970.75	Dt
Ⅷ-36-849	86.1984	40.0905	179	2322.67	Dt
Ⅷ-36-850	86.1985	40.0472	151	1100.35	Dt
Ⅷ-36-851	86.18	40.02	207	3264.65	Dt
Ⅷ-36-852	86.153	39.9519	133	2172.94	Dt
Ⅷ-36-853	86.107	39.9035	105	1936.87	Dt
Ⅷ-36-854	86.0771	39.9029	116	2543.12	Dt
Ⅷ-36-855	86.1005	39.933	140	1957.43	Dt
Ⅷ-36-856	86.1004	39.9676	151	1771.9	Dt
Ⅷ-36-857	86.1354	39.9932	186	2604.31	Dt
Ⅷ-36-858	86.1466	40.0575	179	2962.23	Dt
Ⅷ-36-859	86.1737	40.0638	151	3025.38	Dt
Ⅷ-36-860	86.1601	40.1178	204	2711.23	Dt
Ⅷ-36-861	86.1833	40.1261	128	1835.61	Dt
Ⅷ-36-862	86.1776	40.1535	155	2111.54	Dt
Ⅷ-36-863	86.205	40.1614	120	2806.24	Dt
Ⅷ-36-864	86.195	40.1842	178	2558.95	Dt
Ⅷ-36-865	86.2074	40.2639	149	2169.86	Dt
Ⅷ-36-866	86.201	40.2995	176	2272.33	Dt
Ⅷ-36-867	86.1814	40.2738	147	2869.72	Dt
Ⅷ-36-868	86.1742	40.2543	145	1942.1	Dt
Ⅷ-36-869	86.164	40.2228	194	3133.68	Dt
Ⅷ-36-870	86.1538	40.1763	179	2611.52	Dt
Ⅷ-36-871	86.1227	40.1367	180	3323.61	Dt
Ⅷ-36-872	86.1064	40.0938	185	1840.61	Dt
Ⅷ-36-873	86.1083	40.0645	143	1926.72	Dt
Ⅷ-36-874	86.0805	39.9807	125	3016.98	Dt
Ⅷ-36-875	86.0585	39.9136	149	1774.94	Dt
Ⅷ-36-876	86.0213	39.9245	103	1289.18	Dt
Ⅷ-36-877	86.0165	39.9715	139	2127.95	Dt
Ⅷ-36-878	86.0454	39.9863	161	2663.56	Dt
Ⅷ-36-879	86.0362	40.0452	213	3521.94	Dt
Ⅷ-36-880	86.0772	40.0645	186	2891.28	Dt
Ⅷ-36-881	86.0535	40.0967	202	3544.33	Dt
Ⅷ-36-882	86.1	40.1802	193	3851.04	Dt
Ⅷ-36-883	86.1475	40.3081	157	3440.24	Dt
Ⅷ-36-884	86.173	40.3065	143	2282.63	Dt
Ⅷ-36-885	86.2141	40.3918	161	3935.79	Dt
Ⅷ-36-886	86.263	40.4272	139	2918.64	Dt
Ⅷ-36-887	86.2844	40.4688	133	3072.2	Dt
Ⅷ-36-888	86.2524	40.4784	145	2971.6	Dt
Ⅷ-36-889	86.2213	40.4911	139	1518.53	Dt
Ⅷ-36-890	86.3018	40.5161	151	1762.71	Dt
Ⅷ-36-891	86.3645	40.5828	119	2749.46	Dt
Ⅷ-36-892	86.3266	40.5888	108	2429.77	Dt
Ⅷ-36-893	86.3075	40.5909	108	1243.72	Dt
Ⅷ-36-894	86.2719	40.5883	101	1793.11	Dt
Ⅷ-36-895	86.3863	40.6511	102	2157.41	Dt
Ⅷ-36-896	86.4255	40.6839	109	2065.27	Dt
Ⅷ-36-897	86.3468	40.6701	114	1528.78	Dt
Ⅷ-36-898	86.3591	40.6923	110	2072.62	Dt
Ⅷ-36-899	86.324	40.6881	160	2428.74	Dt
Ⅷ-36-900	86.3229	40.7376	118	1550	Dt
Ⅷ-36-901	86.2544	40.5134	112	1747.82	Dt
Ⅷ-36-902	86.2522	40.5354	113	1757.64	Dt
Ⅷ-36-903	86.1754	40.5092	109	2057.93	Dt
Ⅷ-36-904	86.1586	40.4466	146	2923.16	Dt
Ⅷ-36-905	86.1242	40.3743	122	2341.51	Dt
Ⅷ-36-906	86.2041	40.4679	120	2528.3	Dt
Ⅷ-36-907	86.1847	40.4305	129	3027.73	Dt
Ⅷ-36-908	86.1846	40.4006	144	1934.57	Dt
Ⅷ-36-909	86.1566	40.3525	144	1825.53	Dt
Ⅷ-36-910	86.1497	40.3773	107	1312.05	Dt
Ⅷ-36-911	86.132	40.3575	121	1406.51	Dt
Ⅷ-36-912	86.1073	40.3497	115	2178.56	Dt
Ⅷ-36-913	86.1012	40.3239	138	2508.67	Dt
Ⅷ-36-914	86.1155	40.2869	151	3038.77	Dt
Ⅷ-36-915	86.0908	40.2366	168	3052.94	Dt
Ⅷ-36-916	86.0684	40.1854	150	2699	Dt
Ⅷ-36-917	86.019	40.1282	189	3800.28	Dt
Ⅷ-36-918	86.0086	40.0722	170	2674.03	Dt
Ⅷ-36-919	85.9846	40.0381	176	2812.12	Dt
Ⅷ-36-920	85.9842	39.9727	139	1570.27	Dt
Ⅷ-36-921	85.9848	39.9328	126	1767.09	Dt
Ⅷ-36-922	85.993	39.8276	126	3088.5	Dt
Ⅷ-36-923	85.9621	39.712	135	3263.42	Dt
Ⅷ-36-924	85.9419	39.7341	129	3433.24	Dt
Ⅷ-36-925	85.9132	39.7097	138	2596.16	Dt
Ⅷ-36-926	85.8878	39.6529	106	2805.82	Dt
Ⅷ-36-927	85.8988	39.6372	124	1326.29	Dt
Ⅷ-36-928	85.8929	39.6025	150	2588.83	Dt
Ⅷ-36-929	85.8642	39.6435	117	2318.98	Dt
Ⅷ-36-930	85.8718	39.7213	155	2710.52	Dt
Ⅷ-36-931	85.8915	39.7719	132	2676.08	Dt
Ⅷ-36-932	85.9607	39.7915	148	1968.59	Dt
Ⅷ-36-933	85.9457	39.8336	130	2993.37	Dt
Ⅷ-36-934	85.9108	39.8355	130	2221.57	Dt
Ⅷ-36-935	85.9312	39.8862	129	2387.52	Dt
Ⅷ-36-936	85.9506	39.8631	114	1302.81	Dt
Ⅷ-36-937	85.9012	39.8859	118	3376.13	Dt
Ⅷ-36-938	85.9368	39.9295	139	2599.93	Dt
Ⅷ-36-939	85.9447	39.9597	131	2001.65	Dt
Ⅷ-36-940	85.9743	40.0005	146	2099.06	Dt
Ⅷ-36-941	85.9473	40.0346	166	2334.66	Dt
Ⅷ-36-942	85.9291	39.9833	152	1695.66	Dt
Ⅷ-36-943	85.9984	40.1549	147	2537.98	Dt
Ⅷ-36-944	86.0425	40.2212	185	2913.05	Dt
Ⅷ-36-945	86.076	40.2943	143	2273.66	Dt
Ⅷ-36-946	86.0567	40.3168	123	2948.16	Dt
Ⅷ-36-947	86.1161	40.4385	141	2344.19	Dt
Ⅷ-36-948	86.0998	40.5356	102	1731.29	Dt
Ⅷ-36-949	86.0785	40.4442	149	2834.43	Dt
Ⅷ-36-950	86.0527	40.3614	153	3505.58	Dt
Ⅷ-36-951	86.027	40.3047	150	2856.27	Dt
Ⅷ-36-952	86.0093	40.2267	223	3244.57	Dt
Ⅷ-36-953	85.9774	40.1346	153	2887.02	Dt
Ⅷ-36-954	85.9163	40.0691	160	2030.41	Dt
Ⅷ-36-955	85.9034	40.1004	149	3074.53	Dt
Ⅷ-36-956	85.9207	40.1438	143	2266.44	Dt
Ⅷ-36-957	85.9319	40.1683	110	2042.3	Dt
Ⅷ-36-958	85.9648	40.1061	143	3186.23	Dt
Ⅷ-36-959	85.9627	40.2	148	2007.39	Dt
Ⅷ-36-960	85.9613	40.2218	145	2006.03	Dt
Ⅷ-36-961	85.9369	40.2193	148	2850.06	Dt
Ⅷ-36-962	85.9773	40.2416	178	3628.45	Dt
Ⅷ-36-963	85.9506	40.2594	133	2480.69	Dt
Ⅷ-36-964	85.9833	40.2948	165	2624.14	Dt
Ⅷ-36-965	85.9493	40.2835	104	2242.69	Dt
Ⅷ-36-966	85.9859	40.3541	124	2306.64	Dt
Ⅷ-36-967	85.9938	40.431	136	2425.56	Dt
Ⅷ-36-968	86.0466	40.4955	102	2257.35	Dt
Ⅷ-36-969	86.0486	40.4502	136	3466.08	Dt
Ⅷ-36-970	85.9612	40.3869	191	3332.44	Dt
Ⅷ-36-971	85.9751	40.4663	131	2908.69	Dt
Ⅷ-36-972	85.9316	40.4516	136	2088.68	Dt
Ⅷ-36-973	85.9063	40.4442	126	2580.66	Dt
Ⅷ-36-974	85.8731	40.2877	190	3297.43	Dt
Ⅷ-36-975	85.9141	40.2486	128	3096.76	Dt
Ⅷ-36-976	85.9167	40.2906	165	3222.58	Dt
Ⅷ-36-977	85.9	40.2043	161	2647.48	Dt
Ⅷ-36-978	85.8596	40.1594	185	2552.51	Dt
Ⅷ-36-979	85.8656	40.1217	167	2135.59	Dt
Ⅷ-36-980	85.83	40.1025	133	3579.75	Dt
Ⅷ-36-981	85.8314	40.1673	144	2757.04	Dt
Ⅷ-36-982	85.8224	40.04	155	2641.29	Dt
Ⅷ-36-983	85.8557	40.0424	165	2054.96	Dt
Ⅷ-36-984	85.865	40.0728	165	3086.95	Dt
Ⅷ-36-985	85.8518	40.0109	206	3129.76	Dt
Ⅷ-36-986	85.9049	39.989	160	3052.54	Dt
Ⅷ-36-987	85.8769	39.9797	128	1989.86	Dt
Ⅷ-36-988	85.9057	39.9195	131	3379.52	Dt
Ⅷ-36-989	85.8299	39.9655	149	3288.89	Dt
Ⅷ-36-990	85.8581	39.9494	123	3202.85	Dt
Ⅷ-36-991	85.8622	39.9165	127	1892.01	Dt
Ⅷ-36-992	85.7972	39.9177	113	2578.23	Dt
Ⅷ-36-993	85.8034	39.8648	150	4386.66	Dt
Ⅷ-36-994	85.8341	39.8606	161	3657.48	Dt
Ⅷ-36-995	85.8555	39.769	126	3655.56	Dt
Ⅷ-36-996	85.7753	39.6287	126	3460.29	Dt
Ⅷ-36-997	85.8155	39.5939	146	2906.19	Dt
Ⅷ-36-998	85.7071	39.5162	104	3333.09	Dt
Ⅷ-36-999	85.7171	39.5511	105	2161.14	Dt
Ⅷ-36-1000	85.7352	39.6026	122	2856.85	Dt
Ⅷ-36-1001	85.7602	39.6524	105	4052.43	Dt
Ⅷ-36-1002	85.7802	39.7136	145	3794.6	Dt
Ⅷ-36-1003	85.7444	39.7342	141	3405.11	Dt
Ⅷ-36-1004	85.7095	39.6309	168	3060.51	Dt
Ⅷ-36-1005	85.6391	39.5443	108	2696.22	Dt
Ⅷ-36-1006	85.6336	39.4825	106	2743.57	Dt
Ⅷ-36-1007	85.505	39.506	108	2580.07	Dt
Ⅷ-36-1008	85.4891	39.5488	111	1150.88	Dt
Ⅷ-36-1009	85.5302	39.5708	100	2585.34	Dt
Ⅷ-36-1010	85.5768	39.5734	108	3678.33	Dt
Ⅷ-36-1011	85.6176	39.5643	131	3219.37	Dt
Ⅷ-36-1012	85.6646	39.624	150	3190.39	Dt
Ⅷ-36-1013	85.6383	39.6859	141	3234.17	Dt
Ⅷ-36-1014	85.6883	39.7043	152	3582.08	Dt
Ⅷ-36-1015	85.7193	39.7581	175	2090.75	Dt
Ⅷ-36-1016	85.7271	39.8074	136	2503.8	Dt
Ⅷ-36-1017	85.6942	39.8206	128	2775.11	Dt
Ⅷ-36-1018	85.7505	39.8609	148	2585.9	Dt
Ⅷ-36-1019	85.7688	39.9246	142	2926.05	Dt
Ⅷ-36-1020	85.7862	39.9614	120	1920.33	Dt
Ⅷ-36-1021	85.7905	39.9954	139	2103.76	Dt
Ⅷ-36-1022	85.801	40.054	106	1277.46	Dt
Ⅷ-36-1023	85.7909	40.1107	182	2490.98	Dt
Ⅷ-36-1024	85.8094	40.1839	177	3321.64	Dt
Ⅷ-36-1025	85.8432	40.2433	146	1878.96	Dt
Ⅷ-36-1026	85.8603	40.3256	170	3091.97	Dt
Ⅷ-36-1027	85.8762	40.4312	159	2519.44	Dt
Ⅷ-36-1028	85.9611	40.4666	100	1737.23	Dt
Ⅷ-36-1029	85.9929	40.534	102	1242.11	Dt
Ⅷ-36-1030	85.7513	40.4981	120	1889.06	Dt
Ⅷ-36-1031	85.7606	40.5657	115	2203.82	Dt
Ⅷ-36-1032	85.7032	40.5508	116	1706.61	Dt
Ⅷ-36-1033	85.7439	40.6095	101	2168.57	Dt
Ⅷ-36-1034	85.773	40.6246	116	2085.18	Dt
Ⅷ-36-1035	85.8361	40.6736	111	1108.73	Dt
Ⅷ-36-1036	85.9149	40.643	112	1540.13	Dt
Ⅷ-36-1037	86.018	40.6649	112	1526.1	Dt
Ⅷ-36-1038	86.0787	40.7366	102	2054.22	Dt
Ⅷ-36-1039	86.0423	40.723	104	1585.37	Dt
Ⅷ-36-1040	86.0239	40.7298	119	1827.59	Dt
Ⅷ-36-1041	86.0056	40.7601	111	2075.3	Dt
Ⅷ-36-1042	86.0349	40.7625	110	2021.71	Dt
Ⅷ-36-1043	86.0552	40.7678	101	1592.13	Dt
Ⅷ-36-1044	86.0699	40.7949	112	1437.78	Dt
Ⅷ-36-1045	86.099	40.7565	103	1846.63	Dt
Ⅷ-36-1046	85.9824	40.7866	108	1856.55	Dt
Ⅷ-36-1047	85.981	40.7529	113	1969.54	Dt
Ⅷ-36-1048	85.8663	40.7364	101	1636.67	Dt
Ⅷ-36-1049	85.9145	40.7099	118	2502.89	Dt
Ⅷ-36-1050	85.849	40.3779	171	3565.42	Dt
Ⅷ-36-1051	85.7791	40.2622	169	2626.73	Dt
Ⅷ-36-1052	85.7525	40.2255	135	2801.68	Dt
Ⅷ-36-1053	85.7458	40.1469	181	2667.22	Dt
Ⅷ-36-1054	85.7897	40.2117	184	4211.53	Dt
Ⅷ-36-1055	85.7071	40.1176	138	2081.34	Dt
Ⅷ-36-1056	85.7218	40.0928	159	2764.27	Dt
Ⅷ-36-1057	85.7491	40.0737	167	2667.36	Dt
Ⅷ-36-1058	85.7587	40.0182	126	2121.09	Dt
Ⅷ-36-1059	85.7337	40.0061	154	3614.81	Dt
Ⅷ-36-1060	85.6884	39.9327	152	3029.61	Dt
Ⅷ-36-1061	85.6072	39.6765	129	2999.31	Dt
Ⅷ-36-1062	85.5704	39.6944	164	1628.66	Dt
Ⅷ-36-1063	85.5506	39.7099	117	2051.1	Dt
Ⅷ-36-1064	85.5328	39.7297	123	2459.46	Dt
Ⅷ-36-1065	85.4565	39.688	132	2915.3	Dt
Ⅷ-36-1066	85.4963	39.7271	102	3442.02	Dt
Ⅷ-36-1067	85.6349	39.7452	128	2983.34	Dt
Ⅷ-36-1068	85.5944	39.8096	124	2254.77	Dt
Ⅷ-36-1069	85.6408	39.8082	106	2029.43	Dt
Ⅷ-36-1070	85.6225	39.836	107	2174.33	Dt
Ⅷ-36-1071	85.6691	39.8612	149	3136.13	Dt
Ⅷ-36-1072	85.6666	39.8968	100	1689.18	Dt
Ⅷ-36-1073	85.6343	39.9149	157	3358.94	Dt
Ⅷ-36-1074	85.6526	39.9616	135	2135.54	Dt
Ⅷ-36-1075	85.6584	39.9924	134	2946.26	Dt
Ⅷ-36-1076	85.6525	40.0501	177	3167.64	Dt
Ⅷ-36-1077	85.7057	40.0264	147	2715.44	Dt
Ⅷ-36-1078	85.684	40.097	135	1364.34	Dt
Ⅷ-36-1079	85.6863	40.123	147	1815.6	Dt
Ⅷ-36-1080	85.7162	40.1677	158	1970.31	Dt
Ⅷ-36-1081	85.6909	40.2014	165	2645.41	Dt
Ⅷ-36-1082	85.7288	40.2497	166	3428.5	Dt
Ⅷ-36-1083	85.7621	40.3443	182	2681.68	Dt
Ⅷ-36-1084	85.7848	40.3171	153	2937.63	Dt
Ⅷ-36-1085	85.8145	40.3781	145	2908.57	Dt
Ⅷ-36-1086	85.8032	40.441	132	2264.96	Dt
Ⅷ-36-1087	85.7749	40.4308	122	2403.04	Dt
Ⅷ-36-1088	85.7398	40.4249	122	3047.61	Dt
Ⅷ-36-1089	85.7281	40.3428	133	2343.83	Dt
Ⅷ-36-1090	85.6712	40.223	272	4107.83	Dt
Ⅷ-36-1091	85.6572	40.1659	160	2631.18	Dt
Ⅷ-36-1092	85.666	40.1418	148	1851.25	Dt
Ⅷ-36-1093	85.6496	40.126	145	2465.86	Dt
Ⅷ-36-1094	85.623	40.0977	163	2125.16	Dt
Ⅷ-36-1095	85.6028	40.1083	150	3857.02	Dt
Ⅷ-36-1096	85.6176	40.0619	162	3378.07	Dt
Ⅷ-36-1097	85.5924	39.9896	181	3823.49	Dt
Ⅷ-36-1098	85.6221	39.9761	163	4023.94	Dt
Ⅷ-36-1099	85.5875	39.9036	154	4137.24	Dt
Ⅷ-36-1100	85.5728	39.839	129	3311.31	Dt
Ⅷ-36-1101	85.5152	39.7855	129	1967.03	Dt
Ⅷ-36-1102	85.5339	39.8449	138	3427.33	Dt
Ⅷ-36-1103	85.5373	39.9036	153	2846.24	Dt
Ⅷ-36-1104	85.5298	39.9636	173	2769.85	Dt
Ⅷ-36-1105	85.5691	40.0409	166	4004.26	Dt
Ⅷ-36-1106	85.5651	40.1421	174	4190.16	Dt
Ⅷ-36-1107	85.6497	40.2762	310	3888.8	Dt
Ⅷ-36-1108	85.7017	40.3567	133	1975.94	Dt
Ⅷ-36-1109	85.7029	40.4152	176	2861.42	Dt
Ⅷ-36-1110	85.6743	40.444	101	1755.96	Dt
Ⅷ-36-1111	85.6764	40.408	131	2079.1	Dt
Ⅷ-36-1112	85.6771	40.371	111	1908.76	Dt
Ⅷ-36-1113	85.6083	40.2707	233	3400.29	Dt
Ⅷ-36-1114	85.515	40.1146	156	3112.34	Dt
Ⅷ-36-1115	85.5259	40.0489	111	3353.58	Dt
Ⅷ-36-1116	85.4942	40.0364	145	2226.05	Dt
Ⅷ-36-1117	85.4928	40.0185	128	1614.18	Dt
Ⅷ-36-1118	85.5114	39.9959	144	1570	Dt
Ⅷ-36-1119	85.4631	39.9959	135	3000.46	Dt
Ⅷ-36-1120	85.4785	39.9431	154	3513.44	Dt
Ⅷ-36-1121	85.4963	39.8868	207	3165.46	Dt
Ⅷ-36-1122	85.4905	39.8341	120	3401.9	Dt
Ⅷ-36-1123	85.4713	39.7575	131	3796.11	Dt
Ⅷ-36-1124	85.423	39.7404	117	2430.52	Dt
Ⅷ-36-1125	85.4517	39.7852	117	1654.22	Dt
Ⅷ-36-1126	85.4356	39.8185	132	2801.19	Dt
Ⅷ-36-1127	85.4542	39.9015	140	2942.65	Dt
Ⅷ-36-1128	85.4368	39.9912	134	2459.46	Dt
Ⅷ-36-1129	85.4341	40.0818	180	2587.16	Dt
Ⅷ-36-1130	85.468	40.0966	164	2749.05	Dt
Ⅷ-36-1131	85.4727	40.1697	175	3499.55	Dt
Ⅷ-36-1132	85.5258	40.1863	184	2962.06	Dt
Ⅷ-36-1133	85.5809	40.2882	175	3517.72	Dt
Ⅷ-36-1134	85.6236	40.3696	128	2749.12	Dt
Ⅷ-36-1135	85.6519	40.4081	158	2231.38	Dt
Ⅷ-36-1136	85.6281	40.4182	136	2010.31	Dt
Ⅷ-36-1137	85.6045	40.4155	138	2475.12	Dt
Ⅷ-36-1138	85.5486	40.3	161	3454.75	Dt
Ⅷ-36-1139	85.4482	40.1837	234	3555.74	Dt
Ⅷ-36-1140	85.3847	40.0664	138	3392.71	Dt
Ⅷ-36-1141	85.3956	40.0327	140	2502.1	Dt
Ⅷ-36-1142	85.3868	39.9791	144	2837.71	Dt
Ⅷ-36-1143	85.3709	39.8894	155	4108.09	Dt
Ⅷ-36-1144	85.4269	39.8731	142	2424.36	Dt
Ⅷ-36-1145	85.397	39.8388	110	2416.62	Dt
Ⅷ-36-1146	85.3947	39.7939	149	2741.25	Dt
Ⅷ-36-1147	85.3596	39.7908	126	2301.06	Dt
Ⅷ-36-1148	85.3532	39.8249	103	2450.28	Dt
Ⅷ-36-1149	85.3154	39.8001	138	2687.24	Dt
Ⅷ-36-1150	85.3372	39.8969	168	4430.61	Dt
Ⅷ-36-1151	85.3592	39.9858	124	2383.3	Dt
Ⅷ-36-1152	85.3222	39.9805	127	1966.13	Dt
Ⅷ-36-1153	85.2918	39.8768	154	2622.73	Dt
Ⅷ-36-1154	85.2734	39.7908	200	2107.21	Dt
Ⅷ-36-1155	85.2528	39.7624	169	2006.41	Dt
Ⅷ-36-1156	85.2404	39.828	120	2656.14	Dt
Ⅷ-36-1157	85.2544	39.8816	224	2287.46	Dt
Ⅷ-36-1158	85.2732	39.9425	140	2270.52	Dt
Ⅷ-36-1159	85.3045	39.9991	157	2743.19	Dt
Ⅷ-36-1160	85.3457	40.0076	162	2633.96	Dt
Ⅷ-36-1161	85.3465	40.065	155	2928.59	Dt
Ⅷ-36-1162	85.3681	40.1427	195	4085.82	Dt
Ⅷ-36-1163	85.4382	40.2784	201	3790.18	Dt
Ⅷ-36-1164	85.4504	40.228	182	3210.84	Dt
Ⅷ-36-1165	85.518	40.3183	158	3409.59	Dt
Ⅷ-36-1166	85.5164	40.3804	145	1897.15	Dt
Ⅷ-36-1167	85.485	40.3942	142	1735.09	Dt
Ⅷ-36-1168	85.4178	40.3066	209	3290.38	Dt
Ⅷ-36-1169	85.3513	40.1899	237	3310.55	Dt
Ⅷ-36-1170	85.3167	40.0891	214	2296.21	Dt
Ⅷ-36-1171	85.2817	40.0125	152	2766.35	Dt
Ⅷ-36-1172	85.2414	39.9377	136	3141.99	Dt
Ⅷ-36-1173	85.2272	39.891	149	3107.13	Dt
Ⅷ-36-1174	85.2037	39.8305	118	3316.4	Dt
Ⅷ-36-1175	85.2281	39.7968	201	2849	Dt
Ⅷ-36-1176	85.1802	39.7802	120	2823.22	Dt
Ⅷ-36-1177	85.2123	39.7611	117	1353.59	Dt
Ⅷ-36-1178	85.1975	39.7664	106	1605.66	Dt
Ⅷ-36-1179	85.1241	39.7884	215	1773.22	Dt
Ⅷ-36-1180	85.1545	39.9039	248	3193.7	Dt
Ⅷ-36-1181	85.1828	39.883	236	3565.8	Dt
Ⅷ-36-1182	85.2393	40.0009	147	2361.33	Dt
Ⅷ-36-1183	85.1978	39.996	130	2039.72	Dt
Ⅷ-36-1184	85.2173	40.0371	144	2503.12	Dt
Ⅷ-36-1185	85.2739	40.0662	130	2656.54	Dt
Ⅷ-36-1186	85.2594	40.1004	159	2604.23	Dt
Ⅷ-36-1187	85.3041	40.1723	256	3621.59	Dt
Ⅷ-36-1188	85.3878	40.3158	262	3899.53	Dt
Ⅷ-36-1189	85.3457	40.3129	198	3403.94	Dt
Ⅷ-36-1190	85.2735	40.2084	168	3712.31	Dt
Ⅷ-36-1191	85.2555	40.171	216	4663.24	Dt
Ⅷ-36-1192	85.2286	40.1023	149	3489.94	Dt
Ⅷ-36-1193	85.1836	40.0316	142	2598.29	Dt
Ⅷ-36-1194	85.1795	39.9777	114	2544.19	Dt
Ⅷ-36-1195	85.1463	39.9784	135	2343.65	Dt
Ⅷ-36-1196	85.0768	39.8282	152	3219.41	Dt
Ⅷ-36-1197	85.0551	39.865	139	2786.74	Dt
Ⅷ-36-1198	85.0962	39.9273	219	2092.83	Dt
Ⅷ-36-1199	85.055	39.9553	137	2029.05	Dt
Ⅷ-36-1200	85.0975	39.9714	187	1977.76	Dt
Ⅷ-36-1201	85.1345	40.011	128	2305.98	Dt
Ⅷ-36-1202	85.1685	40.0526	138	2944.54	Dt
Ⅷ-36-1203	85.1204	40.0427	142	2724.15	Dt
Ⅷ-36-1204	85.1597	40.0952	247	3860.21	Dt
Ⅷ-36-1205	85.2022	40.143	217	3694.05	Dt
Ⅷ-36-1206	85.2342	40.2278	173	3015.72	Dt
Ⅷ-36-1207	85.1928	40.233	170	3384.49	Dt
Ⅷ-36-1208	85.2172	40.3205	188	3910.64	Dt
Ⅷ-36-1209	85.2627	40.3204	108	3362.54	Dt
Ⅷ-36-1210	85.3506	40.3643	104	3020.51	Dt
Ⅷ-36-1211	85.3357	40.3784	100	2291.65	Dt
Ⅷ-36-1212	85.1639	40.2931	193	3289.9	Dt
Ⅷ-36-1213	85.1637	40.1833	153	3128.43	Dt
Ⅷ-36-1214	85.1221	40.108	224	3600.28	Dt
Ⅷ-36-1215	85.0728	40.0995	154	2636.42	Dt
Ⅷ-36-1216	85.0466	40.0144	134	3035.22	Dt
Ⅷ-36-1217	85.0116	39.9332	127	3466.63	Dt
Ⅷ-36-1218	85.0299	39.9031	175	2350.99	Dt
Ⅷ-36-1219	84.9861	39.8242	108	2585.58	Dt
Ⅷ-36-1220	84.9436	39.8057	112	2161.93	Dt
Ⅷ-36-1221	84.9178	39.7524	101	1612.17	Dt
Ⅷ-36-1222	84.9131	39.778	202	2506.43	Dt
Ⅷ-36-1223	84.9529	39.8716	191	2834.38	Dt
Ⅷ-36-1224	84.9224	39.8754	122	2003.97	Dt
Ⅷ-36-1225	84.9356	39.9575	172	2503.59	Dt
Ⅷ-36-1226	85.0052	40.0364	129	2329.11	Dt
Ⅷ-36-1227	84.9839	40.0824	175	2606.23	Dt
Ⅷ-36-1228	85.0251	40.1682	193	3168.16	Dt
Ⅷ-36-1229	85.1135	40.1609	187	2873.2	Dt
Ⅷ-36-1230	85.0597	40.1443	144	3140.31	Dt
Ⅷ-36-1231	85.0763	40.1924	141	2975.8	Dt
Ⅷ-36-1232	85.0658	40.2319	188	2577.66	Dt
Ⅷ-36-1233	85.1055	40.2719	200	3199.47	Dt
Ⅷ-36-1234	85.0766	40.2903	247	2982.23	Dt
Ⅷ-36-1235	85.0301	40.2827	131	2960.78	Dt
Ⅷ-36-1236	84.9989	40.185	159	2918.68	Dt
Ⅷ-36-1237	84.9409	40.0798	228	2284.44	Dt
Ⅷ-36-1238	84.9117	40.021	160	3236.78	Dt
Ⅷ-36-1239	84.8869	39.909	129	2371.01	Dt
Ⅷ-36-1240	84.9091	39.8967	138	2191.26	Dt
Ⅷ-36-1241	84.8521	39.7163	197	3082.59	Dt
Ⅷ-36-1242	84.775	39.7483	116	2285.3	Dt
Ⅷ-36-1243	84.838	39.8517	133	2869.49	Dt
Ⅷ-36-1244	84.8453	39.9365	184	2572.21	Dt
Ⅷ-36-1245	84.9063	39.9908	143	2149.99	Dt
Ⅷ-36-1246	84.8741	40.0049	134	2507.59	Dt
Ⅷ-36-1247	84.8518	40.024	157	2454.71	Dt
Ⅷ-36-1248	84.7938	39.98	117	3298.42	Dt
Ⅷ-36-1249	84.8018	39.9432	163	2007.7	Dt
Ⅷ-36-1250	84.807	39.8646	162	2393.36	Dt
Ⅷ-36-1251	84.763	39.7937	134	2283.8	Dt
Ⅷ-36-1252	84.7356	39.8018	121	2433.05	Dt
Ⅷ-36-1253	84.7069	39.717	115	2671.16	Dt
Ⅷ-36-1254	84.7595	39.5923	118	2414.84	Dt
Ⅷ-36-1255	84.5017	39.4475	101	2762.03	Dt
Ⅷ-36-1256	84.4718	39.5465	101	2716.91	Dt
Ⅷ-36-1257	84.398	39.5196	111	2533.06	Dt
Ⅷ-36-1258	84.3795	39.3737	137	1580.66	Dt
Ⅷ-36-1259	84.4297	39.3274	105	1206.56	Dt
Ⅷ-36-1260	84.4229	39.2663	101	2035.58	Dt
Ⅷ-36-1261	84.3978	39.291	119	3206.34	Dt
Ⅷ-36-1262	84.4731	39.2491	172	2907.64	Dt
Ⅷ-36-1263	84.5075	39.3053	162	2840.28	Dt
Ⅷ-36-1264	84.6309	39.3309	112	3270.66	Dt
Ⅷ-36-1265	84.7756	39.356	104	1808.63	Dt
Ⅷ-36-1266	84.7078	39.3275	117	1926.27	Dt
Ⅷ-36-1267	84.7362	39.2845	119	1581.92	Dt
Ⅷ-36-1268	84.6868	39.2328	112	2088.22	Dt
Ⅷ-36-1269	84.6159	39.2052	115	2640.4	Dt
Ⅷ-36-1270	84.6129	39.1663	101	2118.67	Dt
Ⅷ-36-1271	84.6068	39.1217	110	2005.76	Dt
Ⅷ-36-1272	84.5707	39.0795	102	1511.22	Dt
Ⅷ-36-1273	84.7015	39.6169	127	2334.61	Dt
Ⅷ-36-1274	84.3286	39.6634	112	3114.08	Dt
Ⅷ-36-1275	84.3222	39.7808	111	2623.13	Dt
Ⅷ-36-1276	84.3825	39.7867	107	1783.37	Dt
Ⅷ-36-1277	84.4885	39.7686	100	2049.7	Dt
Ⅷ-36-1278	84.4555	39.8151	102	2108.32	Dt
Ⅷ-36-1279	84.5442	39.8033	103	2624.23	Dt
Ⅷ-36-1280	84.5531	39.7724	101	2477.06	Dt
Ⅷ-36-1281	84.5995	39.6417	100	2333.39	Dt
Ⅷ-36-1282	84.6473	39.7701	123	2829.11	Dt
Ⅷ-36-1283	84.6448	39.7288	104	2778.6	Dt
Ⅷ-36-1284	84.7283	39.8325	152	3395.63	Dt
Ⅷ-36-1285	84.777	39.8755	121	1998.59	Dt
Ⅷ-36-1286	84.6561	39.8654	120	2316.55	Dt
Ⅷ-36-1287	84.6492	39.9009	114	2030.23	Dt
Ⅷ-36-1288	84.6288	39.8672	110	2348.77	Dt
Ⅷ-36-1289	84.641	39.9524	129	2561.93	Dt
Ⅷ-36-1290	84.6992	39.9731	127	3035.75	Dt
Ⅷ-36-1291	84.7256	39.8959	105	2573.54	Dt
Ⅷ-36-1292	84.7598	39.9663	145	2275.71	Dt
Ⅷ-36-1293	84.7694	40.0135	131	2218.74	Dt
Ⅷ-36-1294	84.908	40.0641	154	1438.39	Dt
Ⅷ-36-1295	84.8882	40.0908	108	1956.94	Dt
Ⅷ-36-1296	84.8808	40.2032	260	3445.38	Dt
Ⅷ-36-1297	84.993	40.2854	210	3069.87	Dt
Ⅷ-36-1298	84.9723	40.1968	181	3739.71	Dt
Ⅷ-36-1299	84.9372	40.1004	193	2811.13	Dt
Ⅷ-36-1300	84.9308	40.2091	197	4001.59	Dt
Ⅷ-36-1301	84.8178	40.127	241	3729.05	Dt
Ⅷ-36-1302	84.7723	40.0872	135	2983.73	Dt
Ⅷ-36-1303	84.8034	40.1742	124	2243.86	Dt
Ⅷ-36-1304	84.7679	40.2249	153	3805.88	Dt
Ⅷ-36-1305	84.8052	40.2571	138	3285.14	Dt
Ⅷ-36-1306	84.7578	40.1317	174	3105.58	Dt
Ⅷ-36-1307	84.7226	40.0717	130	2256.39	Dt
Ⅷ-36-1308	84.7558	40.0349	110	1245.06	Dt
Ⅷ-36-1309	84.6848	40.041	107	3232.86	Dt
Ⅷ-36-1310	84.6507	40.0361	107	2663.95	Dt
Ⅷ-36-1311	84.6134	39.9577	112	3230.04	Dt
Ⅷ-36-1312	84.564	39.913	124	3351.89	Dt
Ⅷ-36-1313	84.6136	40.0267	123	2976.73	Dt
Ⅷ-36-1314	84.6608	40.0969	130	4069.24	Dt
Ⅷ-36-1315	84.7123	40.1206	137	3635.77	Dt
Ⅷ-36-1316	84.7167	40.2099	147	3563.48	Dt
Ⅷ-36-1317	84.6762	40.211	110	3020.21	Dt
Ⅷ-36-1318	84.5612	40.1252	140	3405.01	Dt
Ⅷ-36-1319	84.5389	40.0732	111	2344.95	Dt
Ⅷ-36-1320	84.5283	39.9612	209	4027.36	Dt
Ⅷ-36-1321	84.5288	39.9287	120	3982.17	Dt
Ⅷ-36-1322	84.4836	39.9544	133	3791.83	Dt
Ⅷ-36-1323	84.4523	39.9715	117	4106.51	Dt
Ⅷ-36-1324	84.4189	39.8346	139	4574.61	Dt
Ⅷ-36-1325	84.3645	39.9701	115	3152.73	Dt
Ⅷ-36-1326	84.462	40.054	114	3741.94	Dt
Ⅷ-36-1327	84.4422	40.0945	100	4180.1	Dt
Ⅷ-36-1328	84.3165	39.9559	100	3220.78	Dt
Ⅷ-36-1329	84.2808	39.9599	129	2162.08	Dt
Ⅷ-36-1330	84.175	39.8019	130	3223.92	Dt
Ⅷ-36-1331	84.3419	39.1099	102	2030.66	Dt
Ⅷ-36-1332	84.3744	39.1144	141	2899.7	Dt
Ⅷ-36-1333	84.3969	39.0414	122	2813.32	Dt
Ⅷ-36-1334	84.5379	38.976	167	1956.21	Dt
Ⅷ-36-1335	84.5099	38.9663	162	2609.65	Dt
Ⅷ-36-1336	84.698	38.8321	222	3710.53	Dt
Ⅷ-36-1337	84.7358	38.6491	118	3189.21	Dt
Ⅷ-36-1338	84.7655	38.6244	109	1979.73	Dt
Ⅷ-36-1339	84.7366	38.7866	210	3510.64	Dt
Ⅷ-36-1340	84.7779	38.8374	231	3775.32	Dt
Ⅷ-36-1341	84.8087	38.6542	175	3205.47	Dt
Ⅷ-36-1342	84.8382	38.6647	110	1368.33	Dt
Ⅷ-36-1343	84.8117	38.7748	176	4948.19	Dt
Ⅷ-36-1344	84.8337	38.9238	115	3086.74	Dt
Ⅷ-36-1345	84.8489	38.8374	109	2328.2	Dt
Ⅷ-36-1346	84.8706	38.7866	138	2746.43	Dt
Ⅷ-36-1347	84.9157	38.7672	115	2687.47	Dt
Ⅷ-36-1348	84.9121	38.6525	107	2361.19	Dt
Ⅷ-36-1349	84.8638	38.5667	116	2430.77	Dt
Ⅷ-36-1350	84.8375	38.5588	115	2055.83	Dt
Ⅷ-36-1351	84.9251	38.5819	111	2557.75	Dt
Ⅷ-36-1352	84.9577	38.5805	101	3172.59	Dt
Ⅷ-36-1353	84.8077	38.5555	116	2104.81	Dt
Ⅷ-36-1354	84.76	38.589	114	1932.69	Dt
Ⅷ-36-1355	84.6005	38.6018	130	2772.16	Dt
Ⅷ-36-1356	84.5715	38.5933	113	1407.54	Dt
Ⅷ-36-1357	84.6026	38.6337	103	1913.21	Dt
Ⅷ-36-1358	84.6282	38.636	113	2192.44	Dt
Ⅷ-36-1359	84.6568	38.6431	112	1863.94	Dt
Ⅷ-36-1360	84.7028	38.6311	114	2491.85	Dt
Ⅷ-36-1361	84.6687	38.6797	104	2081.42	Dt
Ⅷ-36-1362	84.7029	38.7101	125	2849.32	Dt
Ⅷ-36-1363	84.6243	38.6831	107	2446.43	Dt
Ⅷ-36-1364	84.5987	38.6727	107	1879.2	Dt
Ⅷ-36-1365	84.5536	38.7045	102	1624.8	Dt
Ⅷ-36-1366	84.6378	38.818	149	2738.53	Dt
Ⅷ-36-1367	84.4611	38.7787	212	3261.46	Dt
Ⅷ-36-1368	84.6111	38.9212	113	3082.06	Dt
Ⅷ-36-1369	84.9212	39.0477	105	1357.05	Dt
Ⅷ-36-1370	84.9024	38.9786	123	2122.31	Dt
Ⅷ-36-1371	84.8882	38.9401	114	3114.03	Dt
Ⅷ-36-1372	84.9638	38.8823	114	2663.77	Dt
Ⅷ-36-1373	84.8859	38.8742	104	2435.96	Dt
Ⅷ-36-1374	85.047	38.8236	110	2745.78	Dt
Ⅷ-36-1375	85.0864	38.8416	114	1743.47	Dt
Ⅷ-36-1376	85.0888	38.8011	112	1538.62	Dt
Ⅷ-36-1377	85.1183	38.8312	115	2340.49	Dt
Ⅷ-36-1378	85.1409	38.84	110	2521.82	Dt
Ⅷ-36-1379	85.066	38.7585	104	2143.39	Dt
Ⅷ-36-1380	85.1506	38.7706	107	1908.51	Dt
Ⅷ-36-1381	85.2197	38.773	117	1592.63	Dt
Ⅷ-36-1382	85.2355	38.8391	117	3054.24	Dt
Ⅷ-36-1383	85.2161	38.8199	118	1360.41	Dt
Ⅷ-36-1384	85.2767	38.8447	113	3236.29	Dt
Ⅷ-36-1385	85.259	38.7882	127	3782.94	Dt
Ⅷ-36-1386	85.3011	38.8011	117	3778.34	Dt
Ⅷ-36-1387	85.3168	38.8331	133	2677.58	Dt
Ⅷ-36-1388	85.356	38.8426	127	3550.87	Dt
Ⅷ-36-1389	85.406	38.7952	113	2587.27	Dt
Ⅷ-36-1390	85.4006	38.8376	125	3248.89	Dt
Ⅷ-36-1391	85.42	38.8594	104	3041.18	Dt
Ⅷ-36-1392	85.4519	38.8266	115	2346.12	Dt
Ⅷ-36-1393	85.4815	38.8289	107	2420.61	Dt
Ⅷ-36-1394	85.5009	38.748	101	1984.81	Dt
Ⅷ-36-1395	85.5218	38.7516	117	1903.22	Dt
Ⅷ-36-1396	85.5469	38.7608	115	2060.06	Dt
Ⅷ-36-1397	84.9745	39.0518	109	2943.01	Dt
Ⅷ-36-1398	85.1069	39.0912	108	2778.93	Dt
Ⅷ-36-1399	85.0843	39.0017	111	2511.56	Dt
Ⅷ-36-1400	85.1109	39.0042	103	2338.12	Dt
Ⅷ-36-1401	85.1312	39.0119	118	2007.78	Dt
Ⅷ-36-1402	85.171	39.0255	116	2120.74	Dt
Ⅷ-36-1403	85.1862	39.039	122	3224.99	Dt
Ⅷ-36-1404	85.1942	39.1092	109	2755.02	Dt
Ⅷ-36-1405	85.2167	39.1079	103	1905.73	Dt
Ⅷ-36-1406	85.2234	39.0413	122	3437.52	Dt
Ⅷ-36-1407	85.264	39.0397	114	2634.85	Dt
Ⅷ-36-1408	85.2875	39.0407	120	2904.16	Dt
Ⅷ-36-1409	85.317	39.1022	160	2627.41	Dt
Ⅷ-36-1410	85.3372	39.0645	109	2442.39	Dt
Ⅷ-36-1411	85.3418	38.9951	104	1714.46	Dt
Ⅷ-36-1412	85.3655	38.9709	113	2596.92	Dt
Ⅷ-36-1413	85.3359	38.9237	127	2515.4	Dt
Ⅷ-36-1414	85.3082	38.9161	115	3084.72	Dt
Ⅷ-36-1415	85.2763	38.9128	135	3142.92	Dt
Ⅷ-36-1416	85.2412	38.9089	131	3170.92	Dt
Ⅷ-36-1417	85.2107	38.9007	134	2223.11	Dt
Ⅷ-36-1418	85.1653	38.9125	102	2245.76	Dt
Ⅷ-36-1419	85.2134	38.8782	106	1987.7	Dt
Ⅷ-36-1420	85.3761	39.0722	117	3458.56	Dt
Ⅷ-36-1421	85.4384	39.0893	107	3108.98	Dt
Ⅷ-36-1422	85.422	39.0244	119	2622.31	Dt
Ⅷ-36-1423	85.4606	39.0318	134	3338.67	Dt
Ⅷ-36-1424	85.4514	39.0076	108	3212.39	Dt
Ⅷ-36-1425	85.4286	38.9749	112	2644.97	Dt
Ⅷ-36-1426	85.4244	38.9185	110	3126.05	Dt
Ⅷ-36-1427	85.4929	39.0396	104	3579.36	Dt
Ⅷ-36-1428	85.5732	39.0091	107	2856.75	Dt
Ⅷ-36-1429	85.5295	39.0779	109	3221.33	Dt
Ⅷ-36-1430	85.5099	39.1051	106	1792.94	Dt
Ⅷ-36-1431	85.5097	39.2083	103	3780.72	Dt
Ⅷ-36-1432	85.5724	39.1339	103	2618.97	Dt
Ⅷ-36-1433	85.6975	39.0961	100	2224.06	Dt
Ⅷ-36-1434	85.6016	39.0151	107	2924.24	Dt
Ⅷ-36-1435	85.6228	38.97	109	1273.46	Dt
Ⅷ-36-1436	85.647	38.9804	128	2493.3	Dt
Ⅷ-36-1437	85.7125	38.9915	110	3044.11	Dt
Ⅷ-36-1438	85.7459	38.9981	112	2999.95	Dt
Ⅷ-36-1439	85.7742	39.0054	123	2357.4	Dt
Ⅷ-36-1440	85.7736	39.0742	104	2025.73	Dt
Ⅷ-36-1441	85.8066	39.038	100	2074.84	Dt
Ⅷ-36-1442	85.8061	39.0072	125	2515.89	Dt
Ⅷ-36-1443	85.8405	39.0234	123	2478.78	Dt
Ⅷ-36-1444	85.8361	39.0849	116	2043.32	Dt
Ⅷ-36-1445	85.8712	39.1043	113	2566.94	Dt
Ⅷ-36-1446	85.9328	39.0919	100	1694.92	Dt
Ⅷ-36-1447	86.0006	39.0949	107	3686.89	Dt
Ⅷ-36-1448	85.8733	39.0307	109	2719.74	Dt
Ⅷ-36-1449	85.9467	39.0311	107	2108.02	Dt
Ⅷ-36-1450	85.976	39.0361	116	2420.47	Dt
Ⅷ-36-1451	86.0164	39.0363	122	3364.18	Dt
Ⅷ-36-1452	86.0335	39.0953	100	2167.89	Dt
Ⅷ-36-1453	86.1114	39.0453	100	2427.02	Dt
Ⅷ-36-1454	86.1438	39.0364	112	2363.78	Dt
Ⅷ-36-1455	86.124	38.9828	100	2560.52	Dt
Ⅷ-36-1456	86.1613	38.9668	131	3013.08	Dt
Ⅷ-36-1457	86.1973	38.9753	116	3293.68	Dt
Ⅷ-36-1458	86.0924	38.9823	123	2583.61	Dt
Ⅷ-36-1459	86.0655	38.9768	121	2844.17	Dt
Ⅷ-36-1460	86.0355	38.9765	128	3231.75	Dt
Ⅷ-36-1461	85.9994	38.9598	110	3218.86	Dt
Ⅷ-36-1462	85.9672	38.9293	139	2313.77	Dt
Ⅷ-36-1463	85.9198	38.9795	125	2295.19	Dt
Ⅷ-36-1464	85.9187	38.9511	139	1987.84	Dt
Ⅷ-36-1465	85.8613	38.978	126	2718.64	Dt
Ⅷ-36-1466	85.8959	38.9357	111	1439.51	Dt
Ⅷ-36-1467	85.906	38.9022	152	2664.13	Dt
Ⅷ-36-1468	85.8522	38.9602	119	1731.32	Dt
Ⅷ-36-1469	85.8781	38.9319	103	2207.01	Dt
Ⅷ-36-1470	85.878	38.8923	134	2011.74	Dt
Ⅷ-36-1471	85.8246	38.9689	118	2436.36	Dt
Ⅷ-36-1472	85.7892	38.9586	137	2575.14	Dt
Ⅷ-36-1473	85.8325	38.925	120	2365.77	Dt
Ⅷ-36-1474	85.7246	38.9546	107	1778.69	Dt
Ⅷ-36-1475	85.7747	38.9126	118	2522.36	Dt
Ⅷ-36-1476	85.8086	38.8826	110	2222.22	Dt
Ⅷ-36-1477	85.6904	38.918	117	2661.64	Dt
Ⅷ-36-1478	85.7468	38.9063	120	2054.31	Dt
Ⅷ-36-1479	85.7337	38.8592	111	1828.04	Dt
Ⅷ-36-1480	85.6656	38.8978	130	2715.69	Dt
Ⅷ-36-1481	85.6205	38.9123	114	2723.17	Dt
Ⅷ-36-1482	85.6527	38.8747	111	2316.04	Dt
Ⅷ-36-1483	85.6274	38.8621	111	1661.92	Dt
Ⅷ-36-1484	85.5622	38.8841	104	2556.15	Dt
Ⅷ-36-1485	85.6444	38.7936	119	2675.21	Dt
Ⅷ-36-1486	85.6127	38.7861	125	2974.25	Dt
Ⅷ-36-1487	85.5704	38.7832	120	2115.97	Dt
Ⅷ-36-1488	85.5787	38.7546	110	2325.03	Dt
Ⅷ-36-1489	85.4823	38.7295	105	1807.49	Dt
Ⅷ-36-1490	85.4582	38.738	106	1786.89	Dt
Ⅷ-36-1491	85.4221	38.7199	117	2533.42	Dt
Ⅷ-36-1492	85.3973	38.7213	101	1646.45	Dt
Ⅷ-36-1493	85.3446	38.7306	104	1593.3	Dt
Ⅷ-36-1494	85.3747	38.7043	103	2530.78	Dt
Ⅷ-36-1495	85.2211	38.7137	104	1526.8	Dt
Ⅷ-36-1496	85.3047	38.6349	108	2406.6	Dt
Ⅷ-36-1497	85.2985	38.6086	115	1681.58	Dt
Ⅷ-36-1498	85.2298	38.6454	124	2839.66	Dt
Ⅷ-36-1499	85.1834	38.6956	116	2462.82	Dt
Ⅷ-36-1500	85.1483	38.6841	119	2222.02	Dt
Ⅷ-36-1501	85.1515	38.635	106	1589.28	Dt
Ⅷ-36-1502	85.184	38.6111	108	2159.74	Dt
Ⅷ-36-1503	85.1974	38.578	100	1750.46	Dt
Ⅷ-36-1504	85.1771	38.5696	110	1619.62	Dt
Ⅷ-36-1505	85.1538	38.5649	102	1558.01	Dt
Ⅷ-36-1506	85.1563	38.6081	100	1725.45	Dt
Ⅷ-36-1507	85.0935	38.5562	107	1581.29	Dt
Ⅷ-36-1508	85.1149	38.6769	114	2247.5	Dt
Ⅷ-36-1509	85.0886	38.6642	100	2619.56	Dt
Ⅷ-36-1510	85.0657	38.6753	114	1076.55	Dt
Ⅷ-36-1511	86.2133	38.8766	104	1204.23	Dt
Ⅷ-36-1512	86.0957	38.8825	103	1655.88	Dt
Ⅷ-36-1513	86.3729	38.9824	108	1062.77	Dt
Ⅷ-36-1514	86.4182	38.9555	109	2142.23	Dt
Ⅷ-36-1515	86.4368	39.0243	118	2267.97	Dt
Ⅷ-36-1516	86.4822	39.0619	113	2853.08	Dt
Ⅷ-36-1517	86.382	39.0662	109	3217.58	Dt
Ⅷ-36-1518	86.4109	39.072	101	2643.23	Dt
Ⅷ-36-1519	86.4045	39.038	100	1812.41	Dt
Ⅷ-36-1520	86.3255	39.0294	100	2941.3	Dt
Ⅷ-36-1521	86.1796	39.0464	100	3444.8	Dt
Ⅷ-36-1522	85.3963	39.2799	108	3030.87	Dt
Ⅷ-36-1523	82.7512	37.7757	107	2330.26	Dt
Ⅷ-36-1524	82.7118	37.8282	106	2276.38	Dt
Ⅷ-36-1525	82.6946	37.8145	150	2994.44	Dt
Ⅷ-36-1526	82.6896	37.7618	146	1889.9	Dt
Ⅷ-36-1527	82.6673	37.7737	100	1699.9	Dt
Ⅷ-36-1528	82.6614	37.8193	142	2482.87	Dt
Ⅷ-36-1529	82.6357	37.8027	154	4294.33	Dt
Ⅷ-36-1530	82.602	37.7891	204	1965.89	Dt
Ⅷ-36-1531	82.5742	37.9089	123	2729.16	Dt
Ⅷ-36-1532	82.4973	37.9157	107	2663.49	Dt
Ⅷ-36-1533	82.5751	37.8031	130	1620.87	Dt
Ⅷ-36-1534	82.5367	37.8259	185	2973.48	Dt
Ⅷ-36-1535	82.4549	37.9397	113	3303.55	Dt
Ⅷ-36-1536	82.4179	37.9403	158	2916.36	Dt
Ⅷ-36-1537	82.4541	37.8793	117	2791.32	Dt
Ⅷ-36-1538	82.5092	37.8196	173	3800.43	Dt
Ⅷ-36-1539	82.4732	37.806	200	3313.72	Dt
Ⅷ-36-1540	82.4209	37.8697	129	3073.43	Dt
Ⅷ-36-1541	82.4361	37.8034	153	3091.47	Dt
Ⅷ-36-1542	82.4033	37.8097	178	2770.23	Dt
Ⅷ-36-1543	82.3363	37.9436	143	3137.06	Dt
Ⅷ-36-1544	82.2988	37.9212	136	2570.03	Dt
Ⅷ-36-1545	82.2951	37.8961	138	2760.06	Dt
Ⅷ-36-1546	82.3367	37.8267	176	3025.42	Dt
Ⅷ-36-1547	82.3769	37.7895	196	2525.77	Dt
Ⅷ-36-1548	82.3166	37.7648	213	3328.64	Dt
Ⅷ-36-1549	82.251	37.8676	150	2734.35	Dt
Ⅷ-36-1550	82.1527	37.9756	100	2344.29	Dt
Ⅷ-36-1551	82.1873	37.927	101	2456.98	Dt
Ⅷ-36-1552	82.2655	37.7929	209	3113.06	Dt
Ⅷ-36-1553	82.223	37.7956	199	2663.73	Dt
Ⅷ-36-1554	82.2274	37.8315	140	1993.05	Dt
Ⅷ-36-1555	82.1623	37.9146	130	2648.72	Dt
Ⅷ-36-1556	82.0898	37.9148	110	2550.9	Dt
Ⅷ-36-1557	82.0712	37.9017	105	2258.22	Dt
Ⅷ-36-1558	82.1533	37.8459	174	3386.41	Dt
Ⅷ-36-1559	82.2173	37.7426	174	3386.41	Dt
Ⅷ-36-1560	82.1327	37.8276	149	2528.44	Dt
Ⅷ-36-1561	82.0662	37.8876	110	2377.04	Dt
Ⅷ-36-1562	82.0069	37.9377	105	1915.25	Dt
Ⅷ-36-1563	82.1177	37.8092	247	3591.5	Dt
Ⅷ-36-1564	82.1911	37.7448	122	1766.45	Dt
Ⅷ-36-1565	82.1991	37.7055	157	3108.44	Dt
Ⅷ-36-1566	82.1669	37.7473	147	1966.99	Dt
Ⅷ-36-1567	82.1407	37.743	180	2039.3	Dt
Ⅷ-36-1568	82.1237	37.7737	191	2867.03	Dt
Ⅷ-36-1569	82.0436	37.8428	160	2788.7	Dt
Ⅷ-36-1570	81.9366	37.8843	147	2811.54	Dt
Ⅷ-36-1571	82.0062	37.845	112	2057.94	Dt
Ⅷ-36-1572	82.0947	37.76	272	2447.35	Dt
Ⅷ-36-1573	82.1186	37.7034	155	2393.14	Dt
Ⅷ-36-1574	82.0441	37.7722	186	2881.25	Dt
Ⅷ-36-1575	81.8876	37.8786	115	2678.65	Dt
Ⅷ-36-1576	81.9267	37.9429	102	1993.89	Dt
Ⅷ-36-1577	81.8905	37.9399	106	2340.19	Dt
Ⅷ-36-1578	82.0371	37.9835	101	1626.75	Dt
Ⅷ-36-1579	82.0498	38.0043	107	2615.71	Dt
Ⅷ-36-1580	81.8755	37.8599	131	2499.91	Dt
Ⅷ-36-1581	81.9954	37.7894	207	2616.99	Dt
Ⅷ-36-1582	82.075	37.6899	135	2326.4	Dt
Ⅷ-36-1583	82.0914	37.6926	134	1883.53	Dt
Ⅷ-36-1584	82.0406	37.6826	159	2508	Dt
Ⅷ-36-1585	82.0058	37.7353	185	2222.87	Dt
Ⅷ-36-1586	81.9367	37.8092	129	1984.94	Dt
Ⅷ-36-1587	81.8805	37.8351	122	2136.83	Dt
Ⅷ-36-1588	81.7401	37.9035	107	2172.71	Dt
Ⅷ-36-1589	81.8435	37.8302	159	2396.68	Dt
Ⅷ-36-1590	81.9682	37.7324	195	2712.28	Dt
Ⅷ-36-1591	81.8713	37.7917	140	1790.67	Dt
Ⅷ-36-1592	81.9476	37.6809	145	2957.85	Dt
Ⅷ-36-1593	81.841	37.7923	157	2182.39	Dt
Ⅷ-36-1594	81.7043	37.8768	146	2209.29	Dt
Ⅷ-36-1595	81.6952	37.8256	132	2308.53	Dt
Ⅷ-36-1596	81.8485	37.7458	194	2528.04	Dt
Ⅷ-36-1597	81.9049	37.6467	107	2023.26	Dt
Ⅷ-36-1598	81.834	37.7254	182	2786.09	Dt
Ⅷ-36-1599	81.8825	37.7546	199	2565.34	Dt
Ⅷ-36-1600	81.7439	37.8246	129	2457.36	Dt
Ⅷ-36-1601	81.6423	37.8397	109	2274.58	Dt
Ⅷ-36-1602	81.6986	37.8081	120	1538.01	Dt
Ⅷ-36-1603	81.6779	37.7957	111	1477.45	Dt
Ⅷ-36-1604	81.6148	37.816	103	1948.28	Dt
Ⅷ-36-1605	81.6885	37.7755	162	2825.54	Dt
Ⅷ-36-1606	81.7984	37.7242	161	2357.01	Dt
Ⅷ-36-1607	81.8844	37.6075	106	1767.14	Dt
Ⅷ-36-1608	81.8232	37.6673	172	2590.78	Dt
Ⅷ-36-1609	81.8011	37.6514	168	2740.92	Dt
Ⅷ-36-1610	81.6045	37.7959	126	1977.16	Dt
Ⅷ-36-1611	81.5498	37.7716	106	2083.78	Dt
Ⅷ-36-1612	81.594	37.7396	123	2604.96	Dt
Ⅷ-36-1613	81.5877	37.7661	119	1974.23	Dt
Ⅷ-36-1614	81.669	37.7351	136	2397.12	Dt
Ⅷ-36-1615	81.7584	37.6565	172	2501.64	Dt
Ⅷ-36-1616	81.8805	37.5374	139	2167.49	Dt
Ⅷ-36-1617	81.8605	37.5101	126	1941.96	Dt
Ⅷ-36-1618	81.8981	37.4979	126	1931.05	Dt
Ⅷ-36-1619	81.9168	37.5503	101	2791.31	Dt
Ⅷ-36-1620	81.782	37.5259	173	2887.31	Dt
Ⅷ-36-1621	81.8233	37.5404	107	2149.44	Dt
Ⅷ-36-1622	81.7108	37.6001	161	3026.27	Dt
Ⅷ-36-1623	81.7227	37.6272	173	2748.89	Dt
Ⅷ-36-1624	81.6826	37.633	120	2029.12	Dt
Ⅷ-36-1625	81.6267	37.6503	140	2824.2	Dt
Ⅷ-36-1626	81.6335	37.665	129	1838.04	Dt
Ⅷ-36-1627	81.5536	37.686	125	2045.01	Dt
Ⅷ-36-1628	81.7075	37.6757	176	2439.54	Dt
Ⅷ-36-1629	81.6469	37.7028	142	1902.77	Dt
Ⅷ-36-1630	81.6246	37.6952	134	2634.65	Dt
Ⅷ-36-1631	81.5716	37.7287	117	2229.68	Dt
Ⅷ-36-1632	81.5644	37.7017	130	1914.65	Dt
Ⅷ-36-1633	81.6168	37.631	137	2013.8	Dt
Ⅷ-36-1634	81.5476	37.6667	133	1721.14	Dt
Ⅷ-36-1635	81.5412	37.6483	114	2193.83	Dt
Ⅷ-36-1636	81.6162	37.6047	108	1693.62	Dt
Ⅷ-36-1637	81.673	37.564	131	2331.06	Dt
Ⅷ-36-1638	81.7975	37.4806	153	2740.46	Dt
Ⅷ-36-1639	81.7757	37.4694	185	2469.33	Dt
Ⅷ-36-1640	81.69	37.5314	163	2161.55	Dt
Ⅷ-36-1641	81.5819	37.6068	152	2519.75	Dt
Ⅷ-36-1642	81.5803	37.5799	134	2115.56	Dt
Ⅷ-36-1643	81.7469	37.4527	140	2114.92	Dt
Ⅷ-36-1644	81.8183	37.4271	109	1768.12	Dt
Ⅷ-36-1645	81.8017	37.3827	106	1742.45	Dt
Ⅷ-36-1646	81.7018	37.4652	176	2110.79	Dt
Ⅷ-36-1647	81.5518	37.5517	128	2537.67	Dt
Ⅷ-36-1648	81.5093	37.5442	131	2441.46	Dt
Ⅷ-36-1649	81.6435	37.4785	159	3123.81	Dt
Ⅷ-36-1650	81.7574	37.3937	134	2845.16	Dt
Ⅷ-36-1651	81.8462	37.296	108	1604.01	Dt
Ⅷ-36-1652	81.7542	37.3758	108	2527.74	Dt
Ⅷ-36-1653	81.7986	37.3081	117	2078.68	Dt
Ⅷ-36-1654	81.7189	37.3474	127	1912.28	Dt
Ⅷ-36-1655	81.7844	37.2942	100	2593.53	Dt
Ⅷ-36-1656	81.8497	37.2386	108	2268.27	Dt
Ⅷ-36-1657	81.7235	37.3223	107	2269.72	Dt
Ⅷ-36-1658	81.6575	37.4193	155	2965.43	Dt
Ⅷ-36-1659	81.6194	37.4282	129	2589.1	Dt
Ⅷ-36-1660	81.5828	37.4811	143	2076.79	Dt
Ⅷ-36-1661	81.4977	37.5233	119	3087.24	Dt
Ⅷ-36-1662	81.5504	37.4726	137	1986.77	Dt
Ⅷ-36-1663	81.5904	37.4192	143	2487.03	Dt
Ⅷ-36-1664	81.6374	37.3478	117	2225.5	Dt
Ⅷ-36-1665	81.7401	37.242	117	2000.99	Dt
Ⅷ-36-1666	81.7172	37.2328	109	2689.71	Dt
Ⅷ-36-1667	81.571	37.3632	127	3993.45	Dt
Ⅷ-36-1668	81.6399	37.3114	120	1882.6	Dt
Ⅷ-36-1669	81.5578	37.4152	124	3425.89	Dt
Ⅷ-36-1670	81.5309	37.4547	117	1923.26	Dt
Ⅷ-36-1671	81.4583	37.5081	113	3884.37	Dt
Ⅷ-36-1672	81.5283	37.3723	131	2997.91	Dt
Ⅷ-36-1673	81.6206	37.2729	112	2967.66	Dt
Ⅷ-36-1674	81.714	37.2127	120	2194.51	Dt
Ⅷ-36-1675	81.6127	37.2576	122	3079.98	Dt
Ⅷ-36-1676	81.645	37.1936	116	2215.17	Dt
Ⅷ-36-1677	81.5727	37.2305	119	1829.69	Dt
Ⅷ-36-1678	81.577	37.2481	146	1748.67	Dt
Ⅷ-36-1679	81.5168	37.3221	112	3730.98	Dt
Ⅷ-36-1680	81.4983	37.3721	119	2036.08	Dt
Ⅷ-36-1681	80.3839	38.7956	131	2565.62	Dt
Ⅷ-36-1682	80.3218	38.7378	136	2181.1	Dt
Ⅷ-36-1683	80.3087	38.7709	139	1422.82	Dt
Ⅷ-36-1684	80.2492	38.8381	125	1746.03	Dt
Ⅷ-36-1685	80.2999	38.8162	166	1893.83	Dt
Ⅷ-36-1686	80.3667	38.771	127	1956.64	Dt
Ⅷ-36-1687	80.2518	38.8046	153	1908.87	Dt
Ⅷ-36-1688	80.2349	38.7951	148	2030.26	Dt
Ⅷ-36-1689	80.2007	38.8003	135	1885.25	Dt
Ⅷ-36-1690	80.1858	38.7893	142	1906.73	Dt
Ⅷ-36-1691	80.1257	38.8359	107	1871.98	Dt
Ⅷ-36-1692	80.1037	38.8252	122	2206.94	Dt
Ⅷ-36-1693	80.045	38.7739	161	1511.1	Dt
Ⅷ-36-1694	80.0925	38.7566	121	803.805	Dt
Ⅷ-36-1695	80.05	38.7951	135	2468.06	Dt
Ⅷ-36-1696	80.0741	38.8045	134	2258.98	Dt
Ⅷ-36-1697	80.1064	38.785	161	1994.15	Dt
Ⅷ-36-1698	80.1458	38.791	122	2302.6	Dt
Ⅷ-36-1699	80.1731	38.7605	186	2013.77	Dt
Ⅷ-36-1700	80.2476	38.7403	156	2214.91	Dt
Ⅷ-36-1701	80.4313	38.8079	137	2845.41	Dt
Ⅷ-36-1702	80.4027	38.8147	132	1862.77	Dt
Ⅷ-36-1703	80.4801	38.7888	113	1951.72	Dt
Ⅷ-36-1704	80.5931	38.7657	110	2166.1	Dt
Ⅷ-36-1705	84.5354	39.5302	128	2592.77	Dt
Ⅷ-36-1706	84.2498	39.0752	107	1995.62	Dt
Ⅷ-36-1707	84.225	39.212	101	1591.47	Dt
Ⅷ-36-1708	84.3412	40.113	118	1238.96	Dt
Ⅷ-36-1709	84.7815	38.5444	105	1843.95	Dt
Ⅷ-36-1710	84.7617	38.5411	112	1473.33	Dt
Ⅷ-36-1711	84.7414	38.5378	105	1521.53	Dt
Ⅷ-36-1712	84.7897	38.476	112	2370.36	Dt
Ⅷ-36-1713	84.8485	38.4923	106	2940.6	Dt
Ⅷ-36-1714	84.878	38.505	113	2344.27	Dt
Ⅷ-36-1715	84.7968	38.4148	103	1659.69	Dt
Ⅷ-36-1716	84.7681	38.406	107	1578.26	Dt
Ⅷ-36-1717	84.9545	38.5392	101	2710.31	Dt
Ⅷ-36-1718	84.5995	38.4924	105	1574.32	Dt
Ⅷ-36-1719	84.5268	38.6974	117	2088.16	Dt
Ⅷ-36-1720	84.2612	38.6006	109	1958.15	Dt
Ⅷ-36-1721	84.2721	38.4278	110	1911.22	Dt
Ⅷ-36-1722	84.222	38.4212	180	2140.19	Dt
Ⅷ-36-1723	84.1887	39.2409	108	1729.92	Dt
Ⅷ-36-1724	87.1052	39.676	100	1775.6	Dt
Ⅷ-36-1725	84.9145	39.9789	130	2115.27	Dt
Ⅷ-36-1726	84.3865	39.928	109	3505.67	Dt
Ⅷ-36-1727	84.4434	39.872	139	1410.08	Dt
Ⅷ-36-1728	84.5658	40.0552	106	2315.88	Dt
Ⅷ-36-1729	84.7323	39.9689	135	2378.98	Dt
Ⅷ-36-1730	85.1027	40.008	130	2885.89	Dt
Ⅷ-36-1731	85.0732	39.925	119	1230.11	Dt
Ⅷ-36-1732	86.1465	40.1024	204	2711.23	Dt
Ⅷ-36-1733	86.2429	39.9125	158	2598.97	Dt
Ⅷ-36-1734	87.0536	40.4252	160	1685.57	Dt
Ⅷ-36-1735	84.6364	38.9174	105	2335.24	Dt
Ⅷ-36-1736	84.9215	38.8326	111	1530.32	Dt
Ⅷ-36-1737	85.3945	38.9266	100	2667.18	Dt
Ⅷ-36-1738	85.4912	39.6002	102	2643.88	Dt
Ⅷ-36-1739	80.0139	38.8055	145	1585.69	Dt
Ⅷ-36-1740	80.0042	38.7963	161	1564.49	Dt
Ⅷ-36-1741	80.2202	38.7486	126	1945.66	Dt
Ⅷ-36-1742	80.1773	38.7782	129	1797.17	Dt
Ⅷ-36-1743	80.2754	38.7452	178	2054.28	Dt
Ⅷ-36-1744	79.1218	38.9224	104	2146.5	Dt
Ⅷ-36-1745	79.204	38.8861	114	2555.65	Dt
Ⅷ-36-1746	79.1071	38.9145	110	1317.8	Dt
Ⅷ-36-1747	79.19	38.8776	122	1664.95	Dt
Ⅷ-36-1748	85.7201	39.8644	153	2970.5	Dt
Ⅷ-36-1749	86.674	40.4797	115	1581.52	Dt
Ⅷ-36-1750	86.9082	40.1137	108	2530.11	Dt
Ⅷ-36-1751	88.1796	40.0087	119	2172.51	Dt
Ⅷ-36-1752	88.0193	39.8722	140	3131.09	Dt
Ⅷ-36-1753	88.1389	39.645	112	2032.62	Dt
Ⅷ-36-1754	87.925	39.5623	106	3502.39	Dt
Ⅷ-36-1755	87.8931	39.6388	133	2168.84	Dt
Ⅷ-36-1756	87.3627	39.5752	145	2109.5	Dt
Ⅷ-36-1757	87.221	39.9468	157	3449.6	Dt
Ⅷ-36-1758	87.2747	40.1799	145	4084.18	Dt
Ⅷ-36-1759	87.2923	40.3018	161	3706.56	Dt
Ⅷ-36-1760	87.2347	39.6565	157	2560.68	Dt
Ⅷ-36-1761	87.3412	39.2792	101	3475.04	Dt
Ⅷ-36-1762	87.184	39.8028	165	3570.82	Dt
Ⅷ-36-1763	87.2365	40.6307	113	2352.22	Dt
Ⅷ-36-1764	86.9812	39.7396	138	2978.2	Dt
Ⅷ-36-1765	86.8903	39.5794	157	3448.82	Dt
Ⅷ-36-1766	86.9261	40.6288	106	1913.52	Dt
Ⅷ-36-1767	86.6407	39.5739	138	2592.31	Dt
Ⅷ-36-1768	86.1316	39.4882	105	2682.03	Dt
Ⅷ-36-1769	85.9814	39.6859	133	2979.49	Dt
Ⅷ-36-1770	86.0723	39.8068	122	2331.41	Dt
Ⅷ-36-1771	87.0061	40.776	100	1778.68	Dt
Ⅷ-36-1772	86.6004	40.1199	118	1883.2	Dt
Ⅷ-36-1773	86.5654	40.3825	158	2796.07	Dt
Ⅷ-36-1774	86.5593	40.5528	116	1048.92	Dt
Ⅷ-36-1775	86.6376	40.7732	105	1849.97	Dt
Ⅷ-36-1776	86.3522	40.3973	100	2022.57	Dt
Ⅷ-36-1777	86.243	40.3691	160	2771.29	Dt
Ⅷ-36-1778	86.2669	40.3053	122	1840.75	Dt
Ⅷ-36-1779	86.139	39.926	139	2474.9	Dt
Ⅷ-36-1780	86.0964	40.0223	188	2401.45	Dt
Ⅷ-36-1781	86.037	39.9315	141	1026.18	Dt
Ⅷ-36-1782	86.4148	40.6946	106	2784.61	Dt
Ⅷ-36-1783	86.3359	40.7283	110	1796.11	Dt
Ⅷ-36-1784	86.089	40.3302	107	1755.1	Dt
Ⅷ-36-1785	85.9617	40.3139	135	2251.67	Dt
Ⅷ-36-1786	86.0142	40.3516	136	2150.82	Dt
Ⅷ-36-1787	85.9272	40.3861	138	2512.68	Dt
Ⅷ-36-1788	85.8373	39.9209	116	2365.18	Dt
Ⅷ-36-1789	85.8725	39.8616	112	3226.12	Dt
Ⅷ-36-1790	85.7861	40.0412	112	2961.8	Dt
Ⅷ-36-1791	85.8768	40.6508	100	2548.58	Dt
Ⅷ-36-1792	86.0052	40.6249	100	2133.19	Dt
Ⅷ-36-1793	85.6803	40.0206	112	1635.79	Dt
Ⅷ-36-1794	85.4743	40.0142	129	1723.48	Dt
Ⅷ-36-1795	84.9514	39.7805	104	1979.48	Dt
Ⅷ-36-1796	84.8895	39.9525	114	2224.69	Dt
Ⅷ-36-1797	84.8675	40.0486	124	2560.94	Dt
Ⅷ-36-1798	84.5681	39.2152	117	2002.84	Dt
Ⅷ-36-1799	84.7534	39.401	112	2648.45	Dt
Ⅷ-36-1800	84.7873	39.6747	114	1565.75	Dt
Ⅷ-36-1801	84.3584	39.6163	114	2440.9	Dt
Ⅷ-36-1802	84.4671	39.8644	109	1905.33	Dt
Ⅷ-36-1803	84.4185	39.8082	102	1837.97	Dt
Ⅷ-36-1804	84.6625	39.8466	103	1654.6	Dt
Ⅷ-36-1805	84.7069	39.9292	127	3200.04	Dt
Ⅷ-36-1806	84.5818	40.0903	125	3710.76	Dt
Ⅷ-36-1807	84.3595	40.0219	102	3053.35	Dt
Ⅷ-36-1808	84.1155	39.6765	108	2453.42	Dt
Ⅷ-36-1809	84.3252	39.3867	101	2077.07	Dt
Ⅷ-36-1810	84.8168	38.8545	100	1321.73	Dt
Ⅷ-36-1811	84.7314	38.5842	103	2038.39	Dt
Ⅷ-36-1812	84.5326	38.5792	102	1905.14	Dt
Ⅷ-36-1813	84.4987	38.8162	134	2921.94	Dt
Ⅷ-36-1814	84.9872	38.9707	108	1679.07	Dt
Ⅷ-36-1815	84.9782	38.8307	117	1932.31	Dt
Ⅷ-36-1816	85.2611	38.9702	113	2623.01	Dt
Ⅷ-36-1817	85.4542	38.9153	105	2501.25	Dt
Ⅷ-36-1818	85.5656	39.0775	113	3555.72	Dt
Ⅷ-36-1819	85.6781	38.9862	109	2544	Dt
Ⅷ-36-1820	85.7059	39.0256	101	2360.12	Dt
Ⅷ-36-1821	86.0509	39.0359	101	3098.06	Dt
Ⅷ-36-1822	85.9563	38.9822	112	3171.08	Dt
Ⅷ-36-1823	85.8039	38.9174	122	2797.64	Dt
Ⅷ-36-1824	85.5877	38.8958	111	2532.67	Dt
Ⅷ-36-1825	85.2664	38.6463	123	3399.04	Dt
Ⅷ-36-1826	82.0338	37.8795	108	2505.19	Dt
Ⅷ-36-1827	81.6803	37.7521	103	2420.45	Dt
Ⅷ-36-1828	81.5113	37.6197	131	2189.25	Dt
Ⅷ-36-1829	81.8144	37.4132	113	2342.11	Dt
Ⅷ-36-1830	81.8723	37.3276	100	1211.58	Dt
Ⅷ-36-1831	81.5624	37.5645	147	2064.85	Dt
Ⅷ-36-1832	81.7622	37.2526	115	2480.39	Dt
Ⅷ-36-1833	81.4953	37.4871	107	1944.31	Dt
Ⅷ-36-1834	81.4662	37.4483	104	2142.28	Dt
Ⅷ-36-1835	80.0193	38.7661	132	2360.42	Dt
Ⅷ-36-1836	80.3088	38.8617	102	2394.11	Dt
Ⅷ-36-1837	84.3947	38.4157	102	2046.74	Dt
Ⅷ-36-1838	84.3863	38.8451	215	3352.98	Dt
Ⅷ-36-1839	86.7106	40.3165	137	1941.49	Dt
Ⅷ-36-1840	86.6765	40.4554	111	1070.98	Dt
Ⅷ-36-1841	85.906	40.1609	166	2727.36	Dt
Ⅷ-36-1842	85.7319	39.9424	190	2346.07	Dt
Ⅷ-36-1843	85.0113	39.8624	131	2351.82	Dt
Ⅷ-36-1844	84.9657	39.9372	156	2985.25	Dt
Ⅷ-36-1845	84.6185	40.0921	131	3380.01	Dt
Ⅷ-36-1846	86.8564	40.3008	127	2715.84	Dt
Ⅷ-36-1847	86.0638	40.023	155	3180.99	Dt
Ⅷ-36-1848	87.4435	39.656	107	1941.27	Dt
Ⅷ-36-1849	87.4224	39.7924	113	2285.43	Dt
Ⅷ-36-1850	87.0691	39.9302	118	2467.7	Dt
Ⅷ-36-1851	86.5027	40.0905	155	2737.83	Dt
Ⅷ-36-1852	85.1051	39.8241	103	2016.9	Dt
Ⅷ-36-1853	84.9781	39.9814	133	2194.68	Dt
Ⅷ-36-1854	84.8703	39.9336	108	2095.27	Dt
Ⅷ-36-1855	84.3658	39.7494	103	3095.96	Dt
Ⅷ-36-1856	84.5099	39.8707	105	2309.19	Dt
Ⅷ-36-1857	84.4413	39.7586	104	2232.23	Dt
Ⅷ-36-1858	84.3788	39.7132	100	2579.18	Dt
Ⅷ-36-1859	84.4414	39.703	139	3412.31	Dt
Ⅷ-36-1860	84.6031	39.8373	136	3417.96	Dt
Ⅷ-36-1861	84.8639	40.263	101	1804.72	Dt
Ⅷ-36-1862	84.838	40.2454	140	3125.48	Dt
Ⅷ-36-1863	84.8668	39.8036	151	1867.73	Dt
Ⅷ-36-1864	85.0885	40.0457	188	1795.03	Dt
Ⅷ-36-1865	85.0554	40.0488	135	2602.9	Dt
Ⅷ-36-1866	85.1336	39.935	133	2950.55	Dt
Ⅷ-36-1867	85.2993	40.3104	203	2987.51	Dt
Ⅷ-36-1868	86.0663	39.9369	118	2119.25	Dt
Ⅷ-36-1869	86.5103	40.391	103	1856.93	Dt
Ⅷ-36-1870	86.4653	40.5537	129	3309.23	Dt
Ⅷ-36-1871	86.4305	40.5627	103	2226.32	Dt
Ⅷ-36-1872	86.9745	40.7436	109	2192.15	Dt
Ⅷ-36-1873	86.858	40.6303	119	1572.49	Dt
Ⅷ-36-1874	86.7987	40.5071	104	1828.43	Dt
Ⅷ-36-1875	86.8678	40.5289	119	1954.83	Dt
Ⅷ-36-1876	86.0001	39.6588	131	2197.61	Dt
Ⅷ-36-1877	86.4121	39.6758	125	1545.32	Dt
Ⅷ-36-1878	86.5867	40.4733	106	1327.74	Dt
Ⅷ-36-1879	86.5939	40.7075	101	1518.79	Dt
Ⅷ-36-1880	86.9049	40.2613	131	1971.24	Dt
Ⅷ-36-1881	86.9167	40.694	107	2443.89	Dt
Ⅷ-36-1882	84.5203	39.627	108	2275.7	Dt
Ⅷ-36-1883	84.5828	39.5086	180	3208.34	Dt
Ⅷ-36-1884	84.5382	39.479	100	1953.56	Dt
Ⅷ-36-1885	84.5129	39.4097	117	1831.65	Dt
Ⅷ-36-1886	84.4733	39.3293	181	2259.44	Dt
Ⅷ-36-1887	84.5466	39.2858	116	3057.19	Dt
Ⅷ-36-1888	84.6515	39.2395	117	3287	Dt
Ⅷ-36-1889	84.3697	39.2168	102	2785.94	Dt
Ⅷ-36-1890	84.4131	39.1363	106	2443.91	Dt
Ⅷ-36-1891	84.4286	39.0579	145	2722.24	Dt
Ⅷ-36-1892	84.3358	39.016	100	2721.2	Dt
Ⅷ-36-1893	84.4366	38.9342	106	2343.5	Dt
Ⅷ-36-1894	84.4175	38.878	130	2704.4	Dt
Ⅷ-36-1895	84.4633	38.9355	149	2657.08	Dt
Ⅷ-36-1896	84.4591	39.019	112	2573.28	Dt
Ⅷ-36-1897	84.5087	39.0898	103	1695.88	Dt
Ⅷ-36-1898	84.5223	39.0399	108	2610.25	Dt
Ⅷ-36-1899	84.4887	39.1059	105	3124.6	Dt
Ⅷ-36-1900	84.4581	39.1035	110	2986.2	Dt
Ⅷ-36-1901	84.5014	39.191	167	2648.19	Dt
Ⅷ-36-1902	84.5232	39.1617	117	2799.94	Dt
Ⅷ-36-1903	84.7663	39.151	153	2413.11	Dt
Ⅷ-36-1904	84.8079	39.1472	151	3274.78	Dt
Ⅷ-36-1905	85.0522	39.003	100	2167.3	Dt
Ⅷ-36-1906	84.9324	38.9902	106	2038.19	Dt
Ⅷ-36-1907	84.9269	38.9347	117	2701.11	Dt
Ⅷ-36-1908	84.9462	38.9266	156	1769.02	Dt
Ⅷ-36-1909	85.0405	38.9022	108	2036.5	Dt
Ⅷ-36-1910	84.9967	38.7891	119	2324.03	Dt
Ⅷ-36-1911	84.8927	38.7424	150	2929.16	Dt
Ⅷ-36-1912	84.9162	38.696	110	2493.84	Dt
Ⅷ-36-1913	84.8937	38.5693	120	2246.76	Dt
Ⅷ-36-1914	84.8697	38.6286	116	2274.84	Dt
Ⅷ-36-1915	85.4382	38.7309	111	2657.7	Dt
Ⅷ-36-1916	85.5106	38.8369	101	2254.93	Dt
Ⅷ-36-1917	85.8519	39.4888	103	2971.18	Dt
Ⅷ-36-1918	85.5391	39.7544	116	2650.12	Dt
Ⅷ-36-1919	85.5264	39.613	105	2665.85	Dt
Ⅷ-36-1920	85.9276	39.782	112	2205.25	Dt
Ⅷ-36-1921	85.8229	39.7915	157	2124.05	Dt
Ⅷ-36-1922	81.9133	37.915	102	1760.82	Dt
Ⅷ-36-1923	81.7815	37.849	102	1294.71	Dt
Ⅷ-36-1924	81.8952	37.964	101	1415.95	Dt
Ⅷ-36-1925	81.8018	37.8841	100	1945.43	Dt
Ⅷ-36-1926	79.1637	38.9378	112	894.308	Dt
Ⅷ-36-1927	79.0744	38.9666	114	1799.73	Dt
Ⅷ-36-1928	84.5725	38.8504	105	3004.3	Dt
Ⅷ-36-1929	84.6188	38.7445	109	2998.52	Dt
Ⅷ-36-1930	84.4795	38.9024	140	1940.68	Dt
Ⅷ-36-1931	80.5553	38.6554	100	2451.5	Dt
Ⅷ-36-1932	78.7253	39.0652	129	1602.07	Dt
Ⅷ-36-1933	79.0083	39.0191	101	2557.19	Dt
Ⅷ-36-1934	78.945	39.0135	136	989.827	Dt
Ⅷ-36-1935	79.0116	39.0063	103	1258.43	Dt
Ⅷ-36-1936	79.1858	39.0052	100	1173.6	Dt
Ⅷ-36-1937	78.9389	39.0041	122	1765.01	Dt
Ⅷ-36-1938	79.0289	38.9966	100	1145.25	Dt
Ⅷ-36-1939	79.1219	38.9949	108	1927.51	Dt
Ⅷ-36-1940	78.9539	38.9821	108	1718.84	Dt
Ⅷ-36-1941	79.1141	38.9752	110	1469.56	Dt
Ⅷ-36-1942	78.985	38.9632	130	1083.35	Dt
Ⅷ-36-1943	79.118	38.9627	109	1342.1	Dt
Ⅷ-36-1944	79.1866	38.9538	103	2239.76	Dt
Ⅷ-36-1945	79.0128	38.9524	112	2412.35	Dt
Ⅷ-36-1946	79.2514	38.9493	100	1278.63	Dt
Ⅷ-36-1947	79.2153	38.9485	102	1922.4	Dt
Ⅷ-36-1948	79.0378	38.9438	103	1540.9	Dt
Ⅷ-36-1949	79.2969	38.9435	104	2617.07	Dt
Ⅷ-36-1950	79.2625	38.9404	110	1284.11	Dt
Ⅷ-36-1951	79.3247	38.9399	116	2197.21	Dt
Ⅷ-36-1952	79.3158	38.9299	109	2108.06	Dt
Ⅷ-36-1953	79.2219	38.9288	108	1809.29	Dt
Ⅷ-36-1954	79.0511	38.9221	128	1589.69	Dt
Ⅷ-36-1955	79.0294	38.921	101	839.438	Dt
Ⅷ-36-1956	79.23	38.9204	111	1117.95	Dt
Ⅷ-36-1957	79.3569	38.9152	101	1927.58	Dt
Ⅷ-36-1958	79.2203	38.9096	108	1732.85	Dt
Ⅷ-36-1959	79.3016	38.9085	120	1080.36	Dt
Ⅷ-36-1960	79.3344	38.9043	106	1554.24	Dt
Ⅷ-36-1961	79.4111	38.9032	106	2075.58	Dt
Ⅷ-36-1962	79.2741	38.8996	114	1494.95	Dt
Ⅷ-36-1963	79.0566	38.8941	110	1672.34	Dt
Ⅷ-36-1964	79.4525	38.8913	104	2407.59	Dt
Ⅷ-36-1965	79.3133	38.8891	106	1494.27	Dt
Ⅷ-36-1966	79.1019	38.8866	126	2020.67	Dt
Ⅷ-36-1967	80.2328	38.8854	102	2002.27	Dt
Ⅷ-36-1968	79.3708	38.8827	124	2007.33	Dt
Ⅷ-36-1969	79.1739	38.8782	103	3027.22	Dt
Ⅷ-36-1970	79.4275	38.8779	137	1434.04	Dt
Ⅷ-36-1971	80.1739	38.876	103	1578.51	Dt
Ⅷ-36-1972	79.2716	38.8738	117	1286.76	Dt
Ⅷ-36-1973	79.2916	38.8713	104	1119.08	Dt
Ⅷ-36-1974	79.4522	38.8704	107	1872.53	Dt
Ⅷ-36-1975	79.3286	38.8677	121	1242.92	Dt
Ⅷ-36-1976	79.3475	38.8666	112	1488.28	Dt
Ⅷ-36-1977	79.1264	38.8654	113	1938.15	Dt
Ⅷ-36-1978	79.2794	38.8643	111	988.069	Dt
Ⅷ-36-1979	79.1647	38.8632	113	2034.05	Dt
Ⅷ-36-1980	79.2411	38.8599	148	1809.79	Dt
Ⅷ-36-1981	79.4569	38.8599	118	1202.79	Dt
Ⅷ-36-1982	79.3853	38.8566	110	1716.57	Dt
Ⅷ-36-1983	79.4841	38.8563	108	1563.12	Dt
[truncated: 5,941 more rows]
